# Supplementary material for: Advancing Equity in STEM: The Impact Assessment Design Has on Who Succeeds in Undergraduate Introductory Chemistry
Source: JACS Au. 2022 Jul 20;2(8):1869–80. doi: 10.1021/jacsau.2c00221 (PMC9400050; doi:10.1021/jacsau.2c00221)
Supplement: Supplementary file 1 — au2c00221_si_002.xlsx [file au2c00221_si_002.xlsx]

## Sheet: Start Here - Instructions
Advancing Equity in STEM: The Impact Assessment Design Has on Who Succeeds in Undergraduate Introductory Chemistry Vanessa R. Ralph,* Leah J. Scharlott, Adam G. L. Schafer, Megan Y. Deshaye, Nicole M. Becker, and Ryan L. Stowe*
Instructions: Hello! So, you want to evaluate your assessments. This is where to start. 1. As you design your assessment (e.g., Midterm Exam, Final Exam, etc.), you can code each task as "math," "mechanistic reasoning," "both," or "neither" according to the coding scheme in the manuscript. You can add these codes to the spreadsheet using the dropdown menu. Note: It may be helpful to do this with …

## Sheet: Student-Level Data
		Mechanistic Reasoning	Mechanistic Reasoning	Mechanistic Reasoning	Math	Both	Both	Mechanistic Reasoning	Mechanistic Reasoning	Math	Neither
Student ID	Population of Interest	Item 1	Item 2	Item 3	Item 4	Item 5	Item 6	Item 7	Item 8	Item 9	Item 10
1	0	0	1	0	1	1	1	0	0	0	1
2	0	1	1	1	1	1	1	1	1	1	1
3	0	1	1	1	1	1	1	1	1	1	1
4	0	0	1	1	1	0	1	1	1	1	1
5	0	0	0	1	0	1	0	0	0	0	1
6	0	1	0	1	0	1	1	1	1	1	1
7	0	0	1	0	1	1	1	1	1	1	1
8	0	1	0	1	1	1	1	1	1	1	0
9	0	0	1	0	1	1	0	0	0	0	1
10	0	0	0	0	0	1	1	1	1	0	1
11	0	0	1	1	0	1	1	0	1	0	1
12	0	1	1	1	1	1	1	1	1	1	1
13	0	1	0	1	1	1	1	1	0	1	1
14	0	1	0	1	1	1	1	1	1	1	1
15	0	1	1	1	0	1	1	1	1	0	1
16	1	0	0	1	0	1	1	1	1	0	1
17	0	1	0	1	1	1	1	1	1	0	1
18	0	1	1	1	0	0	1	0	1	0	1
19	0	1	0	1	1	1	1	1	1	1	1
20	1	0	0	1	0	1	0	0	0	1	1
21	0	1	1	0	1	1	1	1	1	1	1
22	0	0	0	0	1	1	1	1	0	1	0
23	0	1	0	1	1	1	0	1	1	1	1
24	1	1	0	1	0	0	0	0	0	0	1
25	1	1	0	0	0	0	0	1	0	0	1
26	0	1	1	1	1	1	1	1	1	1	1
27	0	1	1	1	1	1	1	1	1	1	1
28	0	1	1	1	1	1	1	1	1	1	1
29	0	1	0	0	1	1	1	1	1	1	1
30	0	1	0	1	0	1	1	1	1	1	1
31	0	1	1	1	1	1	1	0	1	1	1
32	0	1	0	0	1	1	1	1	0	1	1
33	0
34	0	1	0	1	1	1	1	1	1	1	1
35	0	1	0	1	0	1	1	0	0	0	1
36	0	1	0	1	0	1	1	0	0	0	1
37	0	1	0	1	1	1	1	1	1	1	1
38	0	1	1	1	1	1	1	1	1	1	1
39	0	1	1	0	1	1	1	0	0	0	1
40	0	1	1	1	1	1	1	1	1	1	1
41	0	1	1	1	0	1	1	1	1	1	1
42	1	1	0	1	1	1	1	1	0	1	1
43	0	1	1	1	0	1	1	1	1	1	1
44	0	1	0	0	1	1	0	0	1	0	1
45	0	0	0	1	1	1	1	1	1	1	1
46	0	0	0	0	1	1	0	1	0	0	1
47	0	0	0	1	0	0	0	0	0	0	1
48	0	1	1	0	1	1	1	0	0	1	1
49	0	1	0	1	1	1	1	1	1	0	1
50	0	1	1	0	0	1	1	0	0	0	1
51	0	1	1	0	0	1	0	1	1	1	1
52	1	1	0	1	1	1	0	0	0	0	1
53	0	1	1	1	1	1	1	1	1	0	1
54	0	1	1	1	0	1	1	0	1	1	1
55	0	1	0	0	1	1	1	0	1	1	1
56	1	0	0	0	0	1	0	1	0	0	1
57	0	1	1	1	1	1	1	1	1	1	1
58	0	0	0	1	0	1	0	0	0	0	0
59	0	1	0	0	1	1	0	0	0	0	1
60	0	1	1	1	1	1	1	1	0	1	1
61	0	0	0	1	0	1	0	0	0	0	1
62	0	1	0	1	1	1	0	1	0	0	1
63	0	0	0	0	0	1	1	1	1	1	1
64	0	0	0	1	1	1	1	1	1	0	1
65	0
66	0	1	1	1	1	1	1	0	0	0	1
67	0	0	1	1	1	1	1	0	1	0	1
68	0
69	0	1	0	1	1	1	1	0	1	1	1
70		1	0	1	0	1	1	1	1	1	0
71
72	0	1	0	1	1	1	1	1	0	1	1
73	0	1	0	1	0	1	1	0	0	1	1
74	0	1	0	1	0	0	1	1	0	1	1
75	0	1	1	0	1	0	1	0	1	1	1
76	0	1	1	1	1	1	1	1	1	1	1
77		0	0	0	0	0	1	0	0	0	1
78	0	0	1	0	0	1	1	1	1	0	1
79	0	0	0	0	0	1	1	0	1	1	1
80	0	1	0	1	1	0	1	1	1	1	1
81	0	1	0	1	0	1	1	0	0	1	1
82	0	1	0	0	1	1	1	1	0	1	1
83	0
84	0	1	1	1	0	1	0	1	1	0	0
85	0	1	1	1	1	1	1	1	1	1	1
86	0	1	1	1	1	1	1	1	1	1	1
87	0	1	1	1	1	1	1	1	1	1	1
88	1	0	1	1	1	1	0	1	0	1	1
89	0	1	0	0	0	0	0	0	1	0	1
90	0	0	0	1	0	1	0	0	0	0	1
91	0	1	0	0	0	1	0	0	0	1	0
92	0
93	0	0	0	1	1	1	1	1	1	1	1
94	0	1	1	1	1	1	1	1	1	1	0
95	0	1	1	1	1	1	1	1	1	1	1
96	0	1	1	1	1	1	1	1	1	1	1
97	0	0	0	0	0	1	1	1	1	1	1
98	0	1	0	1	1	1	1	1	1	0	1
99	0	0	0	0	0	1	1	1	1	1	0
100	0	1	0	1	0	1	1	1	1	1	1
101	0	1	1	1	0	1	1	1	0	0	1
102	0	0	0	0	0	1	1	0	0	0	1
103	1	0	0	1	0	1	1	0	1	1	1
104	0	0	0	1	0	1	1	1	1	1	1
105	0	1	1	1	0	1	1	1	0	0	1
106	0	1	0	1	0	1	0	0	0	0	1
107	0	1	0	1	1	1	1	1	0	0	1
108	0	1	0	1	0	1	0	0	0	0	1
109	0	0	0	1	1	1	1	1	1	1	1
110	0	0	1	1	1	1	1	1	0	0	1
111	0	1	1	1	1	1	0	1	1	1	1
112	0	1	1	1	1	1	1	1	1	1	1
113	0	1	0	1	1	1	1	1	1	1	1
114	0	1	0	1	1	1	1	1	0	1	1
115	0	1	0	1	1	1	1	0	0	0	1
116	0
117	0	1	1	1	0	1	1	1	1	1	1
118		1	0	1	1	1	1	1	1	1	0
119	1	1	0	1	1	1	1	0	1	0	1
120	0	0	0	1	0	1	1	0	0	0	1
121	0	1	0	1	0	0	0	0	0	0	1
122	0	1	0	0	0	1	0	0	0	0	0
123	0	1	1	1	1	1	1	1	1	1	1
124	0	1	1	1	1	1	1	1	1	1	1
125	0	0	0	1	0	1	0	0	1	0	1
126	0	0	1	1	0	1	1	0	0	1	1
127	0	1	0	0	0	1	1	0	1	0	0
128		1	1	1	0	1	1	1	1	0	1
129	0	0	0	0	0	1	0	1	1	0	1
130	0	1	0	1	0	1	0	0	0	0	1
131	1	1	0	1	1	1	1	1	1	1	1
132		1	1	1	1	1	0	1	1	1	1
133	0	1	0	0	1	0	1	1	1	1	1
134		1	1	1	0	1	1	1	1	1	1
135	0
136	0	1	0	0	1	1	0	1	1	0	1
137	0	1	1	1	1	1	1	1	1	1	1
138		0	1	1	1	1	1	1	1	1	1
139	0	1	1	1	1	1	1	1	1	0	1
140	0	1	1	1	0	1	1	1	1	0	1
141		1	0	1	0	1	0	0	0	0	1
142	0	0	1	0	0	1	1	1	0	0	1
143	0	1	0	1	1	1	1	0	0	0	1
144	0	1	0	1	0	1	0	0	0	0	1
145	0	1	1	1	1	1	1	1	1	1	1
146	0	1	0	0	1	1	1	0	1	0	1
147
148	1	1	0	1	0	1	1	0	1	0	0
149	0	1	0	1	0	1	1	0	0	0	1
150
151	1	0	1	1	0	0	0	0	1	1	1
152	0	1	0	1	0	1	1	1	1	1	1
153	0	1	1	1	1	1	1	1	1	1	1
154	0	1	0	1	1	1	1	1	1	1	1
155	0	1	1	1	1	1	1	1	1	1	1
156	0	1	1	1	1	1	1	1	1	1	1
157	0	1	0	1	0	1	1	0	1	0	1
158	0	1	0	1	1	1	1	1	0	0	1
159	1	1	1	1	0	0	1	0	1	0	0
160	0	1	1	1	1	1	0	0	1	1	1
161	0	0	1	0	0	1	0	0	0	0	1
162	0	1	0	1	1	1	1	0	1	1	1
163	0	1	1	1	0	1	0	1	0	1	1
164	0	0	0	1	1	1	1	0	1	1	1
165	0	1	1	1	1	1	1	1	1	0	1
166	0	1	0	0	0	1	1	0	1	0	1
167	0	1	1	1	1	1	1	0	1	1	1
168	0	1	0	1	0	1	0	1	1	1	1
169		0	0	0	1	1	1	1	0	0	0
170	0	1	0	0	1	1	0	0	1	0	1
171	0	0	0	0	1	0	1	1	1	1	1
172	0	1	1	1	1	1	1	1	1	1	1
173	0	1	1	1	1	0	1	1	1	0	1
174	0	1	0	1	0	1	1	1	1	1	1
175	0	1	1	0	1	1	0	1	1	1	1
176	1	1	0	1	1	1	1	0	0	1	1
177	0	1	0	0	0	0	1	1	1	1	1
178	0	0	1	1	0	1	1	0	1	0	1
179	0	1	0	1	1	1	1	1	1	1	0
180	0	1	0	1	1	1	1	1	1	1	1
181		0	0	1	0	1	0	1	1	1	1
182	0	1	1	1	1	1	1	1	1	1	1
183		1	0	1	1	1	0	1	0	1	1
184	0	0	0	0	1	1	0	0	0	0	0
185		1	0	1	0	1	0	1	1	0	1
186	0	1	1	1	1	1	0	0	1	1	1
187	0
188	0	1	1	1	1	1	1	1	1	1	1
189	0	0	0	0	0	1	1	1	0	0	1
190	0	1	0	1	0	1	1	0	1	1	1
191	0	1	1	1	1	1	1	1	1	1	1
192	0	1	1	1	0	1	1	1	0	1	1
193	0	1	0	1	1	1	1	0	1	1	1
194	0	1	0	1	0	1	1	0	0	0	1
195		1	0	0	0	0	1	1	0	0	1
196	0	0	0	1	0	1	1	1	1	1	1
197	1	1	1	1	1	1	0	1	0	1	1
198	0	1	0	0	0	1	1	0	1	0	1
199	0	1	1	1	0	1	0	1	1	0	1
200	0	1	0	0	1	1	1	0	1	0	1

## Sheet: Assessment Analysis
	Mechanistic Reasoning	Mechanistic Reasoning	Mechanistic Reasoning	Math	Both	Both	Mechanistic Reasoning	Mechanistic Reasoning	Math	Neither
	Item 1	Item 2	Item 3	Item 4	Item 5	Item 6	Item 7	Item 8	Item 9	Item 10
MD	-0.1375	-0.19375	0.14375	-0.15625	-0.175	-0.2875	-0.19375	-0.24375	-0.0875	-0.05625
