# Supplementary material for: Advancing Equity in STEM: The Impact Assessment Design Has on Who Succeeds in Undergraduate Introductory Chemistry
Source: JACS Au. 2022 Jul 20;2(8):1869–80. doi: 10.1021/jacsau.2c00221 (PMC9400050; doi:10.1021/jacsau.2c00221)
Supplement: Supplementary file 2 — au2c00221_si_003.zip [file au2c00221_si_003.zip]

Archive with 6 entries (6 files):
- Reproducible Log Analysis.Rmd
- __MACOSX/._Reproducible Log Analysis.Rmd
- DataGC2.xlsx
- __MACOSX/._DataGC2.xlsx
- DataGC1.xlsx
- __MACOSX/._DataGC1.xlsx
