# Supplementary material for: Advancing Equity in STEM: The Impact Assessment Design Has on Who Succeeds in Undergraduate Introductory Chemistry
Source: JACS Au. 2022 Jul 20;2(8):1869–80. doi: 10.1021/jacsau.2c00221 (PMC9400050; doi:10.1021/jacsau.2c00221)
Supplement: Supplementary file 2 — au2c00221_si_003.zip [file au2c00221_si_003.zip › Reproducible Log Analysis.Rmd]

---
title: "Advancing Equity in STEM: The Impact Assessment Design Has on Who Succeeds in Undergraduate Introductory Chemistry"
author: "Vanessa R. Ralph,* Leah J. Scharlott, Adam G. L. Schafer, Megan Y. Deshaye, Nicole M. Becker,2 and Ryan L. Stowe*"
date: "9/24/2021"
output: html_document
---

## R Markdown

# set-up.
```{r setup, include=FALSE}
knitr::opts_chunk$set(echo = TRUE)

# install dependencies.

# read excel.
library(readxl)

# descriptive statistics.
library(gtsummary) # For table summaries.
library(dplyr) # Calculating group summaries.
library(gmodels) # For generating HTML-friendly tables.
library(tidyverse) # Calculating and adding new variables.
library(tidyr) # Reshape dataframes and print summary statistics.

# parametric statistics.
library(GGally) # Evaluating correlations.
library(rstatix) # Estimating effect sizes.
library(esvis) # Visualizing effect sizes.
library(DescTools) # Calculate model fit.
library(performance) # Classification tables for  logistic regression.
library(rcompanion) # For calculating association effects.

# Export data.
library(writexl) # Export to excel.

# read data (be sure to update pathnames).
LogDataGC1 = read_xlsx(~DataGC1.xlsx")

LogDataGC2 = read_xlsx(~DataGC2.xlsx")

```

## GC1

# log regression; predictor: assessment performance.
```{r}
# filter missing data.
FLogDataGC1 <- filter(LogDataGC1, PassedN != "", All != "")

# fit model.
AllLogit <- glm(PassedN ~ All, data=FLogDataGC1, family = "binomial")

# print model summary statistics.
summary(AllLogit)
PseudoR2(AllLogit)
Anova(AllLogit, type="II", test="Wald")

# odds ratios and confidence intervals.
exp(cbind(OR=coef(AllLogit),confint(AllLogit)))

# calculate probabilities, predict outcomes, and save to dataframe.
FLogDataGC1$AllProb <- predict(AllLogit,type = "response")
FLogDataGC1$AllPred <- ifelse(FLogDataGC1$AllProb > 0.5, "Pass", "Fail")

# Clasification table.
performance_pcp(AllLogit)
```

# log regression; predictor: math.
```{r}
# filter missing data.
FLogDataGC1 <- filter(FLogDataGC1, PassedN != "", Math != "")

# fit model.
MLogit <- glm(PassedN ~ Math, data=FLogDataGC1, family = "binomial")

# print model summary statistics.
summary(MLogit)
PseudoR2(MLogit)
Anova(MLogit, type="II", test="Wald")

# odds ratios and confidence intervals.
exp(cbind(OR=coef(MLogit),confint(MLogit)))

# calculate probabilities, predict outcomes, and save to dataframe.
FLogDataGC1$MProb <- predict(MLogit,type = "response")
FLogDataGC1$MPred <- ifelse(FLogDataGC1$MProb > 0.5, "Pass", "Fail")

# Clasification table.
performance_pcp(MLogit)
```

# log regression; predictor: mechanistic
```{r}
# filter missing data.
FLogDataGC1 <- filter(FLogDataGC1, PassedN != "", M != "")

# fit model.
MechLogit <- glm(PassedN ~ M, data=FLogDataGC1, family = "binomial")

# print model summary statistics.
summary(MechLogit)
PseudoR2(MechLogit)
Anova(MechLogit, type="II", test="Wald")

# odds ratios and confidence intervals.
exp(cbind(OR=coef(MechLogit),confint(MechLogit)))

# calculate probabilities, predict outcomes, and save to dataframe.
FLogDataGC1$MechProb <- predict(MechLogit,type = "response")
FLogDataGC1$MechPred <- ifelse(FLogDataGC1$MechProb > 0.5, "Pass", "Fail")

# Clasification table.
performance_pcp(MechLogit)
```

##GC2

# log regression; predictor: assessment performance.
```{r}
# filter missing data.
FLogDataGC2 <- filter(LogDataGC2, PassedN != "", All != "")

# fit model.
AllLogit <- glm(PassedN ~ All, data=FLogDataGC2, family = "binomial")

# print model summary statistics.
summary(AllLogit)
PseudoR2(AllLogit)
Anova(AllLogit, type="II", test="Wald")

# odds ratios and confidence intervals.
exp(cbind(OR=coef(AllLogit),confint(AllLogit)))

# calculate probabilities, predict outcomes, and save to dataframe.
FLogDataGC2$AllProb <- predict(AllLogit,type = "response")
FLogDataGC2$AllPred <- ifelse(FLogDataGC2$AllProb > 0.5, "Pass", "Fail")

# Clasification table.
performance_pcp(AllLogit)
```

# log regression; predictor: math.
```{r}
# filter missing data.
FLogDataGC2 <- filter(FLogDataGC2, PassedN != "", Math != "")

# fit model.
MathLogit <- glm(PassedN ~ Math, data=FLogDataGC2, family = "binomial")

# print model summary statistics.
summary(MathLogit)
PseudoR2(MathLogit)
Anova(MathLogit, type="II", test="Wald")

# odds ratios and confidence intervals.
exp(cbind(OR=coef(MathLogit),confint(MathLogit)))

# calculate probabilities, predict outcomes, and save to dataframe.
FLogDataGC2$MathProb <- predict(MathLogit,type = "response")
FLogDataGC2$MathPred <- ifelse(FLogDataGC2$MathProb > 0.5, "Pass", "Fail")

# Clasification table.
performance_pcp(MathLogit)
```

# log regression; predictor: causal.
```{r}
# filter missing data.
FLogDataGC2 <- filter(FLogDataGC2, PassedN != "", M != "")

# fit model.
MechLogit <- glm(PassedN ~ M, data=FLogDataGC2, family = "binomial")

# print model summary statistics.
summary(MechLogit)
PseudoR2(MechLogit)
Anova(MechLogit, type="II", test="Wald")

# odds ratios and confidence intervals.
exp(cbind(OR=coef(MechLogit),confint(MechLogit)))

# calculate probabilities, predict outcomes, and save to dataframe.
FLogDataGC2$MechProb <- predict(MechLogit,type = "response")
FLogDataGC2$MechPred <- ifelse(FLogDataGC2$MechProb > 0.5, "Pass", "Fail")

# Clasification table.
performance_pcp(MechLogit)
```
