# Supplementary material for: Advancing Equity in STEM: The Impact Assessment Design Has on Who Succeeds in Undergraduate Introductory Chemistry
Source: JACS Au. 2022 Jul 20;2(8):1869–80. doi: 10.1021/jacsau.2c00221 (PMC9400050; doi:10.1021/jacsau.2c00221)
Supplement: Supplementary file 2 — au2c00221_si_003.zip [file au2c00221_si_003.zip › DataGC2.xlsx]

## Sheet: Student-Level Data
Cohort	Course	DeID	Sex	RaceEthnicity	MathScore	BQ	T1_SQ1	T1_SQ2	T1_SQ3	T1_SQ4	T1_SQ5	T1_SQ6	T1_SQ7	T1_SQ8	T1_SQ9	T1_SQ10	T1_SQ11	T1_SQ12	T1_SQ13	T1_SQ14	T1_SQ15	T1_SQ16	T1_SQ17	T1_SQ18	T1_SQ19	T1_SQ20	T2_SQ1	T2_SQ2	T2_SQ3	T2_SQ4	T2_SQ5	T2_SQ6	T2_SQ7	T2_SQ8	T2_SQ9	T2_SQ10	T2_SQ11	T2_SQ12	T2_SQ13	T2_SQ14	T2_SQ15	T2_SQ16	T2_SQ17	T2_SQ18	T2_SQ19	T2_SQ20	T3_SQ1	T3_SQ2	T3_SQ3
CLUE	GC2	801	Female	LatinX	21	1	0	0	0	1	0	1	1	0	1	0	0	1	1	1	1	0	0	0	1	0	1	1	1	1	1	1	1	1	1	1	0	1	1	1	1	1	1	1	1	0
CLUE	GC2	7	Female	White	24	1	1	0	0	1	1	1	1	1	1	0	1	0	1	0	0	0	0	1	1	1	1	0	1	1	0	0	1	1	0	0	0	0	1	1	1	1	0	0	0	0	0	0	0
CLUE	GC2	9	Male	Multiracial	28	0	0	0	1	0	0	1	0	0	0	1	1	0	1	0	1	1	0	0	1	1	0	0	1	0	0	1	1	1	1	0	0	0	0	0	1	1	0	0	1	1
CLUE	GC2	11	Female	Multiracial	18	1	1	1	0	1	1	0	0	0	1	1	1	1	1	1	0	1	0	0	0	1	0	1	0	0	0	1	1	0	0	0	0	1	0	1	1	0	0	0	0	0	0	0	0
CLUE	GC2	14	Male	White	31	0	1	1	1	1	1	1	1	1	1	0	0	1	1	0	1	0	0	1	0	0	0	0	1	0	1	1	0	0	0	0	0	1	1	1	0	1	0	1	1	0	1	1	1
CLUE	GC2	15	Female	White	17	1	0	0	1	1	1	1	1	0	1	0	0	0	0	0	0	0	0	1	0	0	1	0	0	0	0	0	1	0	0	0	0	0	0	0	1	0	0	1	1	1	0	1	1
CLUE	GC2	20	Male	White	30	0	0	0	0	0	1	1	1	0	1	0	0	0	1	0	1	0	0	1	0	0	0	0	1	0	0	0	1	0	0	1	0	0	1	1	0	0	1	1	0	0	1	0	1
CLUE	GC2	36	Male	Asian			1	1	0	1	1	1	1	1	1	1	1	1	1	0	1	0	1	1	1	1
CLUE	GC2	44	Male	White	29	0	1	0	1	0	1	1	1	0	0	0	0	0	1	0	1	1	0	0	1	1	0	1	1	0	1	0	1	1	0	0	0	1	1	1	0	1	0	0	1	0
CLUE	GC2	47	Male	White	28	0	0	0	0	0	1	1	0	0	1	0	1	1	1	0	0	1	0	0	0	1	0	0	1	0	1	0	1	0	1	0	0	0	0	1	1	0	1	1	1	1
CLUE	GC2	53	Male	White	20	1	1	1	1	1	1	1	1	0	1	0	1	1	1	0	1	0	1	1	1	0
CLUE	GC2	71	Female	White	16	1	1	1	0	1	1	1	1	0	1	1	1	0	0	0	0	1	0	1	0	1	1	0	1	1	1	1	1	1	1	0	0	0	1	1	0	1	1	0	1	0	0	0	0
CLUE	GC2	77	Female	White	17	1	0	1	1	0	1	1	0	0	1	1	0	1	0	1	1	0	0	0	0	0	1	0	1	1	0	0	0	0	1	0	1	1	1	1	0	0	0	1	1	1	0	0	1
CLUE	GC2	110	Female	Asian	20	1	1	1	1	0	1	1	1	0	1	0	0	0	0	0	0	1	0	0	0	0	0	0	1	0	0	0	1	0	0	0	0	0	0	0	0	0	0	0	0	0	1	0	1
CLUE	GC2	112	Male	White	24	1	1	1	1	1	1	1	1	1	0	0	1	0	1	0	1	1	1	1	1	0	0	0	1	1	1	1	0	1	1	1	0	0	1	0	1	1	0	0	1	0	1	0	1
CLUE	GC2	123	Female	Multiracial	18	1	0	0	0	0	1	1	1	0	1	0	1	0	1	0	1	0	0	1	0	1	1	0	1	0	0	0	1	1	0	0	1	0	1	0	0	0	1	0	0	0	1	0	1
CLUE	GC2	131	Male	White	27	0	1	1	1	1	1	1	0	1	1	0	1	1	1	0	1	1	1	1	1	1	0	0	1	0	0	0	1	1	0	1	0	1	1	0	1	0	0	0	1	0
CLUE	GC2	137	Male	White	25	0	1	0	0	1	1	1	0	0	1	1	1	0	0	0	0	0	1	1	0	0	1	0	0	0	1	0	0	0	1	0	0	0	1	0	1	1	1	1	1	0	1	1	1
CLUE	GC2	150	Male	White	24	1	1	1	1	1	1	1	1	0	1	1	1	1	0	0	1	0	1	1	0	1	0	0	1	0	0	0	1	1	0	0	0	1	1	0	1	1	1	0	0	0	1	0	1
CLUE	GC2	152	Female	White	26	0	1	1	1	0	1	1	1	0	0	0	0	0	0	1	1	0	0	0	0	1	0	1	1	1	0	0	1	0	0	0	0	1	1	0	1	0	0	1	1	0
CLUE	GC2	168	Male	White	33	0	1	1	1	1	1	1	0	0	0	0	1	0	1	1	1	1	1	1	1	1	1	0	1	1	1	1	0	1	1	0	1	0	1	0	1	0	1	0	1	1	1	0	1
CLUE	GC2	174	Female	White			0	0	1	1	1	1	0	0	0	0	0	1	0	0	0	0	0	1	1	1	1	1	1	0	1	0	1	1	0	0	1	0	1	0	0	1	1	0	0	0	0	1	1
CLUE	GC2	186	Male	White			0	0	0	1	1	1	0	0	1	0	0	1	1	0	1	1	0	0	1	0	1	0	0	0	0	0	1	0	1	0	0	0	1	1	0	0	1	1	0	1	1	0	0
CLUE	GC2	201	Male	White			1	1	0	1	1	1	1	0	0	1	1	1	1	0	0	1	0	0	0	0	0	0	1	0	0	0	0	1	0	1	0	1	1	0	0	1	0	0	0	0
CLUE	GC2	202	Male	White			1	1	1	1	1	1	1	0	0	0	0	0	1	0	0	1	0	1	1	1	1	1	1	0	0	1	1	1	1	0	0	0	1	0	0	0	1	0	1	0	1	0	0
CLUE	GC2	220	Male	International			1	1	0	1	0	1	1	1	1	0	0	0	1	0	0	0	0	1	1	0	1	0	0	1	0	1	1	0	1	0	1	1	0	1	1	0	0	1	1	1	1	0	0
CLUE	GC2	236	Female	Multiracial	26	0	0	1	0	1	0	1	1	0	0	1	0	0	0	0	0	0	0	1	0	0	0	0	1	0	0	1	0	0	0	0	0	0	0	1	0	1	1	1	1	0	1	0	0
CLUE	GC2	238	Male	International																							1	1	0	0	1	1	1	1	0	1	0	0	0	1	1	0	0	0	1	0	1	0	1
CLUE	GC2	239	Female	LatinX	18	1	1	0	1	1	1	1	0	0	0	0	1	1	1	1	0	0	0	1	1		1	0	1	1	0	0	1	1	0	1	1	1	0	0	0	1	1	1	0	0
CLUE	GC2	266	Female	White	22	1	0	0	0	1	1	1	1	0	0	1	1	1	0	0	0	0	0	0	0	1
CLUE	GC2	290	Male	International			0	0	1	0	1	1	1	0	0	0	0	1	1	0	1	0	0	0	1	1	1	0	0	0	1	1	1	1	1	1	0	1	1	0	0	1	1	0	0	0	1	0	0
CLUE	GC2	299	Male	White	31	0	1	1	0	1	1	1	0	0	1	0	1	0	1	0	1	0	0	0	0	0	1	1	1	1	0	1	1	0	1	0	1	1	1	0	1	1	1	1	0	0	1	0	0
CLUE	GC2	302	Female	White	19	1	1	1	0	1	1	1	0	0	0	0	0	0	0	0	0	0	0	0	0	1	0	1	1	0	0	0	1	1	1	1	0	1	0	0	0	0	0	0	1	0
CLUE	GC2	318	Male	Black	24	1	0	0	1	1	1	1	1	1	1	0	1	1	0	1	1	0	0	0	1	1	0	0	0	0	0	0	1	0	0	1	0	0	0	0	1	1	0	0	1	0	1	0	1
CLUE	GC2	323	Female	Black			1	1	1	1	1	1	1	0	1	1	1	1	0	1	1	1	1	1	1	1	0	1	1	1	0	1	1	1	0	0	0	0	1	0	0	0	1	0	0	0	0	0	0
CLUE	GC2	351	Male	White			1	1	1	1	1	1	1	1	0	1	1	1	0	1	0	1	0	0	1	1	1	1	1	1	0	1	1	1	1	1	0	1	0	0	0	0	1	0	0	1	1	0	1
CLUE	GC2	355	Female	White			0	1	0	1	1	1	1	1	1	0	1	0	1	0	1	1	0	1	1	1	0	0	1	0	0	1	1	1	0	1	1	0	1	1	1	1	1	0	0	1
CLUE	GC2	370	Male	White			1	1	1	1	1	1	1	0	1	1	0	1	1	0	1	0	1	0	1	1	1	0	1	0	1	0	1	0	0	1	0	0	0	0	0	0	1	1	1	0	1	1	1
CLUE	GC2	375	Female	White	27	0																					0	0	1	1	0	1	1	0	0	0	1	0	1	0	0	0	0	0	0	0	1	0	0
CLUE	GC2	382	Male	White			1	0	1	1	0	1	0	0	0	0	0	1	0	1	1	0	0	0	0	1
CLUE	GC2	385	Female	White	26	0	1	1	0	1	1	1	1	1	0	0	0	0	1	0	0	1	0	1	1	0	1	0	1	0	0	0	1	0	0	0	0	0	1	0	1	0	0	0	0	1	1	0	0
CLUE	GC2	414	Male	White	27	0	1	1	0	1	1	1	0	1	1	0	0	0	1	0	0	1	0	0	0	0																					1	0	0
CLUE	GC2	415	Female	White	24	1	0	0	0	1	1	1	0	0	0	0	0	0	1	0	1	0	0	1	0	0	1	0	1	0	0	0	0	1	0	0	1	0	1	0	0	1	1	0	0	0	1	0	1
CLUE	GC2	419	Male	White	21	1	1	1	1	1	1	1	1	0	1	0	1	0	1	1	0	0	0	1	1	1	1	0	0	0	1	0	1	1	0	0	1	1	1	0	0	0	0	0	0	0	1	0	0
CLUE	GC2	436	Female	White			1	1	1	1	1	0	0	0	1	0	0	0	1	0	1	0	0	1	1		0	0	1	0	0	0	1	0	0	1	0	0	0	1	0	1	1	0	0	0	1	1	1
CLUE	GC2	443	Male	LatinX			0	0	0	1	1	0	1	0	1	1	1	1	0	0	0	0	0	1	1	0	0	0	1	0	0	0	1	0	0	0	0	0	1	1	0	1	0	0	0	0	1	0	1
CLUE	GC2	503	Male	International	26	0	1	1	0	1	1	1	1	0	1	0	1	1	1	0	1	1	0	1	0	0																					1	0	0
CLUE	GC2	508	Male	White			1	1	0	1	1	1	1	1	1	0	0	1	1	1	1	0	1	1	1	1	1	0	1	0	1	1	1	0	1	0	0	0	1	1	1	0	1	1	1	1
CLUE	GC2	510	Male	White	23	1	1	1	1	1	1	1	0	1	1	0	1	1	1	1	1	1	1	1	1	1	0	0	1	0	1	0	1	0	1	0	0	1	1	1	1	0	1	0	0	0	1	1	1
CLUE	GC2	535	Male	White	28	0	1	1	1	1	1	1	1	0	0	0	1	1	1	0	0	0	0	0	0	1	1	0	1	0	0	0	1	0	0	0	1	1	0	0	1	0	1	0	1	1	1	0	0
CLUE	GC2	539	Male	International			1	1	0	1	1	1	1	0	1	0	0	0	1	0	0	1	1	0	0	1
CLUE	GC2	590	Female	White	28	0	1	1	0	1	1	1	1	1	1	1	1	1	1	0	1	1	1	1	0	1																					1	0	1
CLUE	GC2	593	Female	Asian			1	1	0	1	1	0	1	0	1	0	1	1	0	0	1	0	0	0	0	0	1	1	0	0	0	1	1	1	0	0	0	1	1	0	0	0	1	0	0	1	1	1	1
CLUE	GC2	597	Male	International	25	0
CLUE	GC2	628	Female	White			0	0	1	1	1	1	0	0	0	1	1	1	1	1	1	1	0	1	1	1	0	0	0	1	0	1	1	0	0	0	0	1	0	1	0	1	0	0	1	1	1	0	0
CLUE	GC2	704	Female	White			1	0	1	1	1	1	1	0	1	0	1	1	1	0	0	0	0	0	1	1	1	0	1	0	0	1	1	1	0	0	0	0	0	0	0	0	1	0	0	1	1	0	0
CLUE	GC2	720	Female	Multiracial			1	1	1	1	1	1	0	0	1	0	1	0	1	0	0	0	0	1	0	0	1	0	1	1	0	0	0	1	0	0	0	0	0	1	1	0	0	1	1	0
CLUE	GC2	725	Female	White	24	1	1	1	0	1	1	0	1	0	0	1	1	0	0	1	1	0	0	1	1	0	1	0	1	1	1	0	0	1	1	0	1	1	1	1	0	0	1	1	0	0
CLUE	GC2	767	Female	White	25	0	1	1	1	1	0	1	1	0	1	0	1	1	1	0	1	1	0	0	0	0	0	0	1	0	0	0	0	1	0	0	0	0	1	0	1	1	1	0	0	1	1	0	0
CLUE	GC2	770	Male	White			1	1	1	1	1	1	1	0	1	0	1	0	1	0	1	1	0	1	1	1	1	0	1	0	0	1	1	0	1	1	0	1	1	0	0	1	1	1	1	1
CLUE	GC2	787	Female	Multiracial	27	0	1	1	1	1	1	1	1	1	1	0	1	1	1	0	0	1	0	0	1	1	1	1	1	0	1	0	1	0	1	0	1	0	1	1	0	1	0	1	0	0
CLUE	GC2	820	Female	White	25	0	1	1	0	0	1	1	1	1	0	0	0	0	1	0	1	1	1	1	0	0	1	0	1	0	1	0	1	0	1	1	0	1	1	0	0	1	1	1	0	1	1	0	0
CLUE	GC2	873	Female	White	17	1	0	1	0	0	1	0	1	0	1	1	1	0	1	0	1	0	0	1	1	0	0	0	0	0	0	1	1	1	0	0	0	0	0	0	0	0	0	1	0	0
CLUE	GC2	888	Female	White	25	0	1	1	1	1	1	1	1	0	1	0	0	1	1	0	1	1	0	0	1	0	1	0	1	0	0	1	1	1	1	0	1	0	1	0	1	0	0	1	0	1
CLUE	GC2	893	Female	LatinX			0	0	0	1	1	1	1	0	0	1	1	1	1	0	0	0	1	1	1	1	0	0	1	1	0	1	1	0	0	0	0	0	0	1	0	1	1	1	0	1	1	0	0
CLUE	GC2	894	Male	White	24	1	1	1	0	1	1	1	1	0	1	0	0	0	1	0	0	1	0	1	1	1	1	0	1	0	0	0	1	1	0	0	0	0	1	0	1	0	1	0	0	0
CLUE	GC2	909	Male	White			1	0	1	1	1	1	1	1	1	1	1	1	1	0	1	1	0	1	1	1	0	1	1	1	1	1	1	0	0	0	1	1	1	0	1	0	1	1	0	0
CLUE	GC2	911	Male	White	28	0	0	1	1	1	0	1	0	0	0	1	1	1	1	0	0	0	0	0	0	0	1	1	0	1	0	1	1	0	0	0	0	0	1	0	0	1	0	0	0	0	1	0	0
CLUE	GC2	920	Male	White			0	0	1	0	1	0	1	0	1	0	0	0	1	0	1	0	1	1	1	0	1	0	0	1	1	0	1	1	0	0	0	1	1	0	0	0	1	1	1	0	0	0	1
CLUE	GC2	944	Female	Asian			0	0	0	1	1	1	1	1	0	1	1	1	1	0	1	0	0	1	1	0	1	1	1	0	1	0	1	1	1	0	1	0	0	0	0	0	1	1	0	1	1	0	1
CLUE	GC2	3	Male	Asian	29	0	0	0	1	0	1	1	0	0	1	1	1	0	1	0	1	1	1	0	1	0	1	1	1	1	1	1	1	1	1	1	1	1	0	0	1	1	0	1	1	0	1	1	0
CLUE	GC2	38	Female	White	26	0	1	1	1	1	1	0	0	1	1	1	1	1	0	0	0	1	0	0	1	1	1	0	1	0	1	1	1	1	1	1	0	1	0	1	1	0	1	1	0	1	1	0	0
CLUE	GC2	67	Female	LatinX	18	1	1	1	0	0	1	0	1	0	1	0	1	1	1	0	1	1	0	1	0	1	1	1	0	1	0	1	1	1	1	0	1	1	1	1	0	0	0	0	1	1	0	0	0
CLUE	GC2	82	Female	Black	20	1	1	1	0	1	1	0	1	0	1	0	1	0	0	0	0	1	1	1	0	1	1	0	1	0	0	1	1	0	0	1	0	1	1	1	0	0	1	1	0	1	1	0	0
CLUE	GC2	90	Female	White			0	1	1	0	1	0	0	0	1	1	1	0	1	0	0	0	1	1	1	1	1	0	1	0	0	1	0	1	0	0	0	0	1	0	1	0	1	1	0	1	1	0	0
CLUE	GC2	93	Female	White	18	1	1	1	0	1	1	0	1	1	0	1	1	1	0	0	1	0	0	1	1	1	0	0	0	0	0	1	1	1	0	0	0	1	1	0	1	0	0	0	1	0
CLUE	GC2	97	Female	International			1	0	1	1	1	1	1	0	1	1	1	1	1	1	1	1	1	0	0	1	1	1	1	1	1	0	0	0	0	0	1	0	1	0	1	0	1	1	1	0	1	0	0
CLUE	GC2	104	Male	International			1	1	1	0	1	1	1	0	1	0	1	1	1	0	1	1	1	0	1	1	1	0	1	1	1	1	1	1	1	0	0	1	1	1	1	1	1	1	0	0	1	1	1
CLUE	GC2	119	Female	Black			1	1	0	1	1	1	1	0	0	0	1	0	0	0	1	0	0	0	1	1	1	0	1	0	0	1	0	1	1	0	0	1	0	0	1	1	1	1	0	1	1	0	0
CLUE	GC2	142	Female	Black	27	0	1	1	1	1	1	1	1	1	0	1	1	1	1	0	1	1	1	1	1	0	1	0	1	1	1	1	1	1	1	0	1	1	1	0	0	0	1	0	0	0	1	1	1
CLUE	GC2	148	Male	White	24	1	1	1	0	1	1	0	0	0	1	0	1	0	1	0	0	0	1	1	1	1	1	0	1	1	0	1	1	1	1	0	0	1	1	1	0	0	1	0	0	1	1	1	1
CLUE	GC2	159	Male	Black	21	1	1	1	1	1	1	0	1	0	1	1	1	0	1	1	1	1	0	1	1	0	1	0	1	0	0	1	1	0	0	0	1	1	1	0	1	0	0	0	0	0	1	1	1
CLUE	GC2	163	Male	White			1	1	1	1	1	1	1	0	0	0	0	0	0	0	1	0	0	1	1	1	1	0	1	0	1	0	1	1	1	0	0	0	1	0	1	0	1	0	0	0	1	1	0
CLUE	GC2	211	Male	White	25	0	1	1	1	1	1	0	0	0	1	0	1	0	1	0	1	1	0	0	0	0	1	0	1	1	1	1	1	0	0	0	0	0	1	0	1	0	0	0	1	1	1	1	1
CLUE	GC2	215	Male	International			1	1	0	1	1	1	1	1	0	0	1	0	1	0	1	0	0	1	1	1	1	0	1	0	1	0	0	0	1	0	0	0	0	1	1	1	1	1	0	0	1	0	1
CLUE	GC2	226	Male	International			1	1	0	1	1	0	0	0	1	0	1	1	1	0	1	1	1	0	1	1	1	0	1	1	1	0	1	0	0	0	0	1	0	1	1	0	1	1	1	0	1	1	1
CLUE	GC2	227	Female	White	18	1	1	1	0	1	0	1	0	0	1	1	1	0	1	0	1	0	0	0	1	0	0	0	1	0	0	1	0	0	0	1	1	0	1	0	0	0	1	1	1	0	1	0	1
CLUE	GC2	228	Male	International			1	1	0	1	0	1	0	0	1	0	0	1	1	1	1	1	1	1	0	1	0	0	0	0	0	0	1	0	0	0	0	0	1	1	1	1	1	1	1	1	1	0	1
CLUE	GC2	254	Female	LatinX	17	1	1	1	1	1	1	1	1	1	1	0	1	0	1	0	1	0	0	0	1	0	1	0	1	0	1	1	1	1	1	1	1	0	0	1	0	0	0	0	1	0	1	0	1
CLUE	GC2	256	Female	White	18	1	1	1	1	1	1	1	0	0	1	0	0	0	0	0	0	1	1	0	1	1	1	0	1	1	0	0	1	0	0	1	0	1	1	1	0	0	1	1	0	0	1	1	0
CLUE	GC2	280	Male	White	25	0	1	1	1	1	1	1	1	0	1	0	1	0	1	0	1	0	0	0	1	0	1	1	1	0	1	0	1	1	1	1	1	1	0	0	0	0	0	0	0	0
CLUE	GC2	297	Female	Asian	24	1	1	1	0	1	1	1	1	1	1	0	0	1	1	0	0	0	0	1	1	0	1	0	1	1	1	1	1	0	1	0	0	0	0	0	0	0	0	0	1	0	1	0	1
CLUE	GC2	313	Male	White			1	1	0	1	1	1	1	0	1	0	1	0	0	0	1	1	1	1	1	1	1	0	1	1	1	1	1	1	0	1	0	1	1	1	0	1	0	1	1	1	1	0	0
CLUE	GC2	341	Male	White			1	1	1	1	1	1	1	1	1	1	1	0	0	1	1	0	0	0	1	0	1	0	1	0	0	1	1	0	1	1	1	1	0	0	0	1	1	1	0	0	0	0	0
CLUE	GC2	372	Female	White			1	1	1	1	1	1	1	0	0	0	1	0	1	1	0	1	1	0	1	1	1	1	1	1	1	1	1	0	0	0	0	1	1	1	0	1	0	1	1	0	1	1	1
CLUE	GC2	389	Female	White			1	1	0	1	1	0	1	0	1	1	1	0	1	1	1	0	0	1	1	0	1	0	0	0	0	1	1	0	1	0	1	1	1	0	1	0	1	1	1	0	0	0	1
CLUE	GC2	391	Male	White			1	1	1	1	1	0	1	0	0	0	0	0	1	0	1	1	0	0	1	1	1	0	1	0	1	1	1	1	1	1	0	0	1	1	0	0	0	0	0	1	1	1	1
CLUE	GC2	422	Male	Black			1	1	0	1	1	1	1	0	1	1	1	1	0	0	0	1	1	1	1	1	0	0	1	1	0	1	0	1	0	0	0	0	1	0	0	1	1	1	0	0	1	0	1
CLUE	GC2	441	Female	LatinX			1	1	0	1	1	1	0	0	1	0	1	0	1	0	0	1	0	0	1	1	1	0	0	1	0	0	1	1	0	1	0	0	1	0	0	0	0	0	0	0	1	0	1
CLUE	GC2	452	Female	White			1	1	0	1	1	1	1	0	1	0	1	0	1	0	0	0	0	1	1	0	1	0	1	0	0	0	1	0	0	0	1	1	1	0	1	0	0	0	0	1	1	0	1
CLUE	GC2	472	Male	Black	26	0	0	0	1	1	1	1	1	0	0	0	1	1	1	1	1	0	0	0	0	1	0	0	1	0	1	1	1	1	0	0	0	0	1	1	0	1	1	0	0	0	1	0	0
CLUE	GC2	493	Male	White			1	1	0	1	1	1	1	1	1	0	1	0	1	0	1	0	1	1	1	0	0	1	1	0	0	0	1	1	0	0	0	0	1	1	1	1	1	0	0	0	1	0	1
CLUE	GC2	501	Female	Multiracial	27	0	1	1	1	0	0	1	1	1	1	1	1	0	1	0	1	0	1	1	1	1	1	0	1	0	1	1	1	1	1	0	0	0	1	1	1	0	0	0	0	1	1	0	1
CLUE	GC2	514	Male	LatinX			1	1	1	1	1	1	0	0	1	0	0	0	0	0	0	0	0	0	0	1	1	0	1	0	1	0	1	0	1	0	1	0	1	0	1	1	0	1	0	0	1	0	1
CLUE	GC2	532	Female	White			1	1	1	1	1	1	1	0	1	0	1	1	1	0	1	1	1	0	1	1	1	0	1	1	1	0	1	0	1	1	1	1	1	0	1	1	1	0	0	0	1	1	1
CLUE	GC2	561	Male	Multiracial			1	1	1	1	1	1	1	1	0	0	0	1	1	1	0	0	0	0	1	1	1	1	1	1	1	1	0	1	1	0	1	0	1	0	1	0	1	1	0	0	1	0	0
CLUE	GC2	565	Female	White			1	1	0	1	1	1	1	1	0	0	1	0	1	0	0	1	0	1	0	0	1	0	1	0	1	1	1	0	0	0	0	1	1	0	1	0	0	0	0	0	1	0	0
CLUE	GC2	572	Male	White	23	1	0	0	0	1	1	1	1	1	1	0	1	1	1	0	1	1	1	1	1	1	0	0	1	0	1	0	1	1	0	1	0	1	1	0	0	0	0	1	1	1	1	1	1
CLUE	GC2	587	Male	White	28	0	0	0	0	1	1	1	1	0	1	1	1	1	1	1	1	1	1	1	1	0	0	0	1	0	0	0	1	0	0	0	1	0	1	0	1	0	0	0	1	1	1	0	1
CLUE	GC2	588	Male	Asian	29	0	1	1	0	1	1	1	0	0	1	0	0	1	1	0	1	0	1	1	1	1	1	0	0	1	1	0	1	1	0	0	1	0	1	0	0	0	1	1	1	0	1	0	1
CLUE	GC2	610	Female	First Nations			1	1	0	1	1	1	1	1	1	0	0	1	1	1	1	0	0	1	0	0	0	0	1	0	1	0	1	1	1	1	1	1	1	0	0	0	0	1	1	0	1	0	0
CLUE	GC2	657	Male	White			1	1	0	1	1	1	1	1	1	0	1	1	1	0	0	1	0	0	1	0	1	0	1	0	1	0	1	1	0	0	0	1	1	1	1	0	1	0	0	1	1	1	1
CLUE	GC2	659	Male	White	27	0	1	1	1	1	1	1	1	0	0	0	1	0	1	0	1	1	0	0	1	1	1	0	0	1	1	0	1	1	0	1	1	0	1	1	1	1	0	0	0	0	1	0	1
CLUE	GC2	678	Male	White			1	1	0	1	1	1	1	0	1	0	1	1	1	1	1	0	0	0	1	1	1	0	1	0	0	1	1	0	0	1	0	0	1	1	0	1	1	1	0	1	1	0	0
CLUE	GC2	683	Male	White			1	1	1	1	1	1	1	1	1	0	1	1	1	1	1	1	1	0	0	1	1	1	1	0	0	1	1	0	1	0	1	0	0	0	0	1	1	0	1	0	1	0	1
CLUE	GC2	714	Male	White	26	0	0	0	1	1	1	1	1	0	1	0	0	1	1	0	0	1	0	0	0	1	1	0	1	1	1	1	1	1	1	1	0	1	1	0	0	0	0	0	1	1	1	0	1
CLUE	GC2	731	Male	White			1	1	1	1	1	1	1	0	1	0	1	1	1	0	1	1	1	0	1	0	0	0	1	0	1	1	0	0	0	0	1	0	1	1	1	0	0	0	1	0	1	1	0
CLUE	GC2	785	Female	White	25	0	1	1	0	1	1	1	0	0	0	0	1	0	1	0	1	1	1	1	1	1	1	1	0	0	0	1	1	1	0	1	0	0	1	0	0	0	0	0	1	1	1	0	0
CLUE	GC2	804	Male	Asian			1	1	1	0	1	1	1	0	1	0	1	0	0	0	0	0	1	1	1	1	1	0	1	0	0	1	1	0	0	1	0	1	0	1	0	0	1	0	0	0	1	0	1
CLUE	GC2	824	Male	White	26	0	1	1	0	1	1	1	1	0	0	0	1	0	1	0	0	1	0	0	0	1	1	1	1	0	0	1	1	1	0	0	0	0	1	0	0	1	0	0	0	0	1	0	1
CLUE	GC2	830	Male	International			1	1	1	1	1	0	1	0	0	0	1	1	1	0	1	1	0	1	1	0	1	0	1	1	0	0	1	0	1	0	1	1	1	0	0	1	1	0	0	0	1	0	0
CLUE	GC2	895	Male	White			1	1	1	1	1	1	1	0	1	0	1	1	1	1	1	1	0	1	1	1	0	1	1	0	1	1	1	1	0	1	1	1	1	1	1	0	1	0	1	0	1	0	1
CLUE	GC2	919	Female	International			0	0	0	1	1	1	1	1	1	0	1	1	0	0	1	0	0	1	1	1	0	0	0	1	0	0	1	0	1	0	0	0	1	0	0	1	1	0	0	0	1	0	1
CLUE	GC2	925	Male	LatinX			1	1	0	1	1	1	1	1	1	0	1	1	1	0	1	1	1	0	1	0	1	0	1	0	0	1	1	0	1	1	0	1	1	1	1	0	0	0	0	0	1	0	1
CLUE	GC2	12	Female	Black	16	1	1	1	0	1	1	0	0	0	1	1	1	0	0	1	0	0	0	0	1	1	1	0	1	1	0	0	1	0	0	0	0	1	0	0	0	0	0	1	1	1	0	0	0
CLUE	GC2	17	Female	White	21	1	1	1	0	1	1	1	1	0	0	0	1	1	1	1	1	0	0	1	1	1	0	0	1	0	0	0	1	0	1	1	0	1	1	0	0	1	0	1	1	0	0	0	0
CLUE	GC2	19	Male	Black			0	0	0	1	1	0	0	0	1	0	1	1	0	0	1	0	0	1	1	1	1	0	1	1	1	0	0	1	0	0	1	0	0	0	0	0	0	0	0	0	0	0	1
CLUE	GC2	39	Male	International			1	1	1	0	0	0	1	0	1	0	1	1	1	0	1	0	0	0	0	0	1	0	0	0	1	0	1	0	1	0	0	0	0	1	0	0	0	1	1	0	1	1	1
CLUE	GC2	41	Male	White	29	0	1	1	1	1	1	1	1	1	1	1	1	0	1	0	0	1	0	1	0	1	1	0	1	1	1	1	1	0	1	0	1	1	1	1	1	1	0	0	0	0	1	1	1
CLUE	GC2	45	Female	White	16	1	1	1	1	0	1	1	1	0	1	0	0	1	0	0	1	0	0	0	0	0	1	0	0	1	1	1	1	1	1	1	0	0	0	0	0	0	1	0	1	0	1	0	1
CLUE	GC2	54	Male	White	27	0	1	1	0	1	1	1	0	0	1	1	1	1	1	1	1	1	0	1	1	1	1	0	1	1	1	1	1	1	0	0	0	1	0	1	1	0	1	0	1	0	1	0	1
CLUE	GC2	61	Female	Black	18	1	1	1	0	1	0	0	0	1	1	0	0	1	1	0	0	0	0	0	0	0	1	0	1	0	0	1	1	1	0	0	0	1	0	0	0	0	1	0	1	1	0	1	1
CLUE	GC2	68	Female	Black	16	1	0	0	0	1	1	1	1	0	1	1	1	1	0	0	0	0	0	0	1	0	1	0	1	0	0	1	1	1	1	1	1	1	0	0	0	0	0	0	0	0	1	0	1
CLUE	GC2	73	Female	Black	21	1	1	0	0	0	1	1	0	0	1	0	1	0	1	0	0	1	1	1	0	1	0	0	1	0	0	1	1	0	0	0	0	1	1	1	1	1	0	0	0	0	1	0	0
CLUE	GC2	92	Male	International			1	1	0	0	0	1	1	1	0	0	1	1	0	0	1	0	0	0	1	1	1	0	0	0	0	1	1	0	0	1	1	1	1	1	1	0	0	0	0	1	1	0	1
CLUE	GC2	120	Female	Black	16	1	1	0	0	0	1	1	1	0	1	0	0	1	1	0	1	0	0	0	0	0	0	0	1	0	1	1	1	1	1	1	1	1	0	1	0	0	0	1	0	0	1	0	1
CLUE	GC2	139	Female	White	24	1	1	1	0	1	1	1	1	1	0	0	1	1	1	0	1	1	1	0	1	0	1	0	1	0	0	1	1	1	1	1	0	0	1	0	0	0	1	1	0	0	1	0	0
CLUE	GC2	155	Male	LatinX	20	1	0	1	1	1	1	1	1	0	0	0	0	1	1	0	1	1	0	0	0	1	1	0	1	1	0	0	1	0	0	0	0	1	0	0	0	1	1	1	0	0	1	0	1
CLUE	GC2	162	Male	White	26	0	1	1	0	1	1	1	0	0	1	0	0	0	1	0	1	1	1	0	1	1	0	0	1	1	1	1	1	0	1	1	0	0	1	0	1	1	0	0	1	0	1	0	0
CLUE	GC2	184	Male	White	27	0	1	1	1	0	0	0	1	0	1	1	1	1	1	0	0	0	0	0	1	1	1	0	1	1	1	1	1	0	0	0	0	1	0	0	1	0	0	0	1	0	1	1	1
CLUE	GC2	185	Female	White	17	1	1	1	1	1	1	1	1	0	0	0	0	1	0	1	1	0	0	0	0	1	1	0	1	0	0	0	1	1	1	1	1	0	0	0	0	0	0	0	0	1	1	0	1
CLUE	GC2	200	Female	Asian	25	0	1	1	1	1	1	1	1	0	1	0	0	0	1	1	0	1	1	1	1	1	1	0	1	1	1	1	1	1	0	1	1	1	1	1	1	1	1	1	0	1	1	0	1
CLUE	GC2	262	Female	White	23	1	1	1	0	1	1	0	1	0	0	0	0	0	0	0	0	0	0	1	0	0	1	0	1	0	1	0	1	1	0	1	1	1	1	0	0	0	0	1	0	0	0	1	0
CLUE	GC2	283	Male	White	24	1	1	1	1	1	1	1	1	0	1	0	0	0	1	0	0	0	0	0	1	0	0	0	1	1	0	1	1	0	0	0	1	1	1	1	0	1	0	0	1	1	0	0	0
CLUE	GC2	309	Male	White			0	0	0	1	1	0	0	0	1	1	1	0	1	0	0	1	0	1	0	1	1	0	1	0	0	0	1	1	1	0	0	1	1	1	0	0	1	0	0	1	1	1	1
CLUE	GC2	328	Female	White	24	1	1	1	1	1	1	1	1	1	0	0	1	1	0	0	1	1	1	1	0	1	0	0	1	0	0	0	1	0	0	1	0	0	1	1	0	0	0	0	1	0	0	1	0
CLUE	GC2	334	Female	White			1	1	1	0	1	1	0	0	0	0	0	0	1	0	1	0	0	1	1	0	1	0	0	1	0	1	1	1	0	0	0	1	1	1	0	0	0	1	0	0	1	0	0
CLUE	GC2	337	Male	Black			0	1	0	1	1	1	1	1	1	0	1	0	0	1	1	0	0	0	1	0	1	0	0	0	1	1	1	1	0	1	0	0	1	0	1	1	1	1	1	1	1	0	0
CLUE	GC2	363	Female	White			1	1	0	1	1	1	1	0	1	0	1	1	0	0	0	1	0	1	1	1	1	0	1	0	1	0	1	0	0	0	0	0	1	1	1	0	0	1	0	1	0	0	1
CLUE	GC2	424	Male	Black	18	1	1	1	1	1	1	1	1	1	1	0	1	1	1	1	1	0	0	1	1	1	0	0	0	1	0	1	1	0	0	0	0	0	0	1	1	1	1	0	0	0	1	0	0
CLUE	GC2	433	Male	White	19	1	1	1	1	1	1	1	0	0	1	0	0	1	1	0	0	1	1	0	1	0	0	0	1	0	0	1	0	1	0	1	0	0	0	0	0	1	0	0	0	0	1	0	0
CLUE	GC2	437	Male	Black			1	1	0	0	1	1	1	0	1	0	1	0	1	0	0	0	0	0	1	1	1	0	1	0	0	0	1	0	0	1	0	1	1	1	1	0	0	1	1	0	0	0	0
CLUE	GC2	496	Male	White			0	0	1	1	1	1	1	1	1	1	1	1	1	0	1	0	1	1	1	1	1	0	0	0	1	1	1	1	1	0	0	1	0	0	0	1	0	0	1	1	1	0	1
CLUE	GC2	505	Male	International			1	0	0	1	1	1	1	0	1	0	0	1	1	1	0	0	1	1	0	1	1	1	1	0	1	1	1	1	1	0	0	0	1	1	0	1	0	0	1	0	1	1	1
CLUE	GC2	507	Female	Black			1	0	0	1	1	0	1	1	0	0	1	1	1	1	1	0	1	1	1	1	1	0	1	0	0	0	1	0	1	0	1	1	0	1	0	0	0	1	0	0	0	0	1
CLUE	GC2	552	Female	Black			1	1	0	1	1	0	1	0	0	0	1	0	1	1	1	1	0	0	1	0	1	0	1	0	0	1	1	1	0	1	0	1	1	0	1	1	0	0	0	0	1	0	0
CLUE	GC2	604	Female	White	25	0	1	1	0	1	1	1	1	0	0	1	0	0	1	1	1	0	0	1	1	0	1	0	0	0	1	0	0	1	0	1	1	1	1	0	1	0	1	0	0	0	1	1	1
CLUE	GC2	619	Male	Asian			0	1	0	1	1	1	1	0	0	0	0	0	1	0	0	0	1	1	1	1	1	0	1	1	0	0	1	0	0	0	0	0	1	0	0	0	0	1	1	0	1	0	1
CLUE	GC2	620	Male	White			1	1	1	1	1	1	1	0	1	0	0	0	1	0	1	0	0	0	1	1	1	1	0	1	1	0	1	0	0	0	1	1	1	0	1	1	0	0	1	0	1	1	1
CLUE	GC2	647	Female	Black	20	1	0	0	1	1	1	1	1	0	0	0	1	0	0	0	1	0	1	1	1	0	1	0	1	0	1	1	1	1	1	0	0	1	0	0	1	0	1	0	0	1	1	1	0
CLUE	GC2	654	Female	Black	26	0	1	1	1	1	0	0	1	0	1	0	1	1	1	1	1	1	0	0	1	1	1	0	1	0	0	1	1	0	0	0	1	1	0	1	0	1	1	1	0	0	1	0	1
CLUE	GC2	658	Female	Asian	23	1	1	1	0	1	1	1	0	1	1	0	0	1	1	0	1	1	1	0	0	0	1	0	1	1	1	0	0	0	0	0	1	1	0	0	0	1	0	0	0	1	1	0	0
CLUE	GC2	663	Male	White			1	1	1	0	1	1	1	0	1	0	0	0	1	0	1	0	1	0	1	0	0	0	1	0	0	0	1	1	1	0	0	0	0	0	0	0	1	0	0	0	1	1	1
CLUE	GC2	673	Female	White			1	1	0	1	1	1	1	0	1	0	1	0	1	0	0	0	1	0	1	0	1	0	1	1	1	0	1	0	1	0	0	0	0	1	0	0	1	0	0	0	1	0	0
CLUE	GC2	685	Male	Multiracial			1	0	0	0	1	1	1	0	1	0	1	1	1	0	0	0	0	0	1	0	0	0	1	0	1	1	1	1	1	0	1	1	1	0	0	0	1	1	0	0	1	0	1
CLUE	GC2	702	Female	White			0	0	0	0	1	0	1	0	1	0	0	0	0	0	0	0	0	1	0	0	1	0	1	0	1	0	1	0	1	0	1	0	1	0	0	1	1	1	0	0	1	0	1
CLUE	GC2	724	Female	White	18	1	0	0	1	1	1	1	1	0	1	1	1	1	0	0	1	0	0	1	1	0	1	0	1	1	1	1	1	1	0	1	1	1	0	0	1	0	0	0	0	0
CLUE	GC2	757	Female	White			1	1	1	1	1	0	1	0	0	0	1	0	1	0	1	1	0	0	1	0	1	0	1	0	1	1	1	1	0	0	1	1	1	1	0	0	1	0	0	1	1	0	1
CLUE	GC2	789	Male	Asian			1	1	1	1	1	0	0	0	0	0	1	1	1	0	1	0	1	1	0	0	1	0	1	1	0	1	1	1	1	1	1	1	0	1	0	1	1	0	1	1	1	1	1
CLUE	GC2	854	Male	White			1	1	1	1	1	1	1	1	1	0	0	0	0	0	1	0	1	0	1	1	1	0	1	0	1	0	1	1	1	1	1	1	1	1	0	0	0	1	1	0	1	0	0
CLUE	GC2	866	Female	White			0	0	0	1	0	1	0	1	0	0	1	1	1	0	0	0	0	1	0	1	1	0	1	0	1	0	1	1	0	1	1	0	0	0	0	0	1	0	0	0	1	1	0
CLUE	GC2	1	Female	White	27	0	1	1	0	1	1	1	1	1	1	1	1	1	1	1	1	0	1	1	1	1	1	1	1	1	0	1	1	0	0	0	0	1	1	0	1	0	0	1	1	0	1	1	1
CLUE	GC2	8	Male	White	27	0	1	0	0	1	1	1	0	0	1	1	1	1	1	0	1	0	1	0	0	1	1	0	1	1	0	1	1	0	1	0	1	1	1	1	0	0	0	1	1	1	1	1	1
CLUE	GC2	26	Female	White	28	0	1	1	0	1	1	1	0	0	1	0	1	1	1	1	0	1	0	1	0	0	1	0	1	1	1	0	1	1	1	1	1	0	1	0	0	0	1	1	1	0	1	0	1
CLUE	GC2	28	Female	White	18	1	1	1	1	1	1	0	1	0	1	0	1	1	0	0	1	1	1	0	1	1	1	0	1	0	1	1	1	1	0	0	1	0	1	0	1	1	0	1	1	1	1	0	0
CLUE	GC2	32	Female	International			1	1	0	1	1	1	0	0	1	0	1	1	1	1	0	0	0	1	0	1	1	0	1	1	1	1	0	0	1	1	1	1	1	1	0	1	1	0	0	0	1	0	0
CLUE	GC2	57	Female	White	26	0	1	1	0	1	1	1	1	0	1	0	1	1	1	0	1	1	0	1	1	0	1	0	1	0	0	1	1	1	0	0	1	1	1	1	1	1	1	1	1	0	1	0	1
CLUE	GC2	58	Male	White	27	0	1	0	1	1	1	1	1	1	1	1	1	0	1	0	1	0	1	1	1	1	1	0	1	1	1	1	1	1	0	0	1	0	1	0	1	0	1	1	1	0	1	1	1
CLUE	GC2	60	Female	Asian	18	1	1	1	1	1	1	1	1	0	1	0	1	0	1	0	0	0	0	1	1	0	1	0	0	0	1	1	1	0	1	1	1	1	1	0	0	0	1	1	0	1	1	0	1
CLUE	GC2	62	Female	Black	24	1	1	1	0	1	1	1	0	1	1	0	1	1	1	0	1	1	1	0	1	0	1	0	1	0	0	1	1	0	0	0	0	1	1	0	1	0	1	0	0	0	1	1	1
CLUE	GC2	63	Male	White	32	0	0	0	1	0	1	1	1	1	1	0	1	1	1	0	0	0	0	1	1	1	1	0	1	0	0	0	1	1	1	1	0	1	1	1	1	1	1	0	1	0	1	1	0
CLUE	GC2	65	Male	White	22	1	1	1	1	1	1	1	1	1	0	1	1	1	1	1	1	1	1	1	1	1	0	1	1	0	1	0	1	0	1	1	0	1	1	0	0	0	0	1	1	0	1	0	1
CLUE	GC2	72	Male	White	31	0	1	1	0	1	1	1	1	1	1	0	1	0	1	0	1	0	0	0	1	1	1	0	1	1	1	1	1	1	1	1	1	1	1	1	1	1	1	0	0	0	1	1	1
CLUE	GC2	81	Male	Asian	24	1	1	1	0	1	1	1	1	1	1	0	1	0	1	0	0	1	1	0	1	1	1	0	1	1	1	1	1	1	1	0	0	1	1	1	1	0	1	1	1	0	1	0	0
CLUE	GC2	96	Male	White			0	0	1	1	1	1	1	0	0	0	0	0	1	0	1	1	1	0	1	1	1	1	1	0	1	1	0	1	1	1	1	0	1	0	0	1	0	1	1	0	0	1	1
CLUE	GC2	106	Male	International			1	1	0	1	1	0	0	0	0	0	0	0	0	0	0	1	1	0	0	0	0	1	1	1	0	1	1	1	0	0	0	0	1	0	1	0	0	0	1	1	0	1	1
CLUE	GC2	108	Male	International			0	0	0	0	1	1	1	0	1	0	0	0	1	1	0	0	1	0	1	0	1	1	1	0	1	0	1	0	0	0	1	0	1	1	1	1	1	0	1	0	1	1	0
CLUE	GC2	122	Female	White	27	0	1	1	1	1	1	0	1	0	1	1	1	1	1	0	1	0	1	1	0	0	1	0	1	1	1	1	1	1	1	1	0	0	1	1	1	0	1	1	1	0	1	0	1
CLUE	GC2	125	Female	White	24	1	1	1	1	1	1	1	1	1	1	1	1	1	1	1	1	0	1	0	1	0	0	0	1	0	1	1	1	1	0	1	0	1	0	0	1	1	1	1	1	0	1	1	1
CLUE	GC2	127	Female	White	18	1	1	1	1	1	1	1	1	0	1	0	1	1	1	0	1	0	0	1	1	1	1	0	1	1	1	1	1	1	1	1	0	1	1	0	0	0	1	0	1	0	1	0	1
CLUE	GC2	129	Male	White	28	0	0	0	0	1	1	1	1	1	1	1	0	0	1	0	1	1	1	1	1	1	1	0	1	0	1	1	1	0	1	0	1	1	0	0	1	1	1	0	1	0	1	0	0
CLUE	GC2	130	Female	White	24	1	1	1	0	0	1	0	1	0	1	0	1	0	1	0	0	0	0	0	1	0	1	0	1	1	0	1	1	1	1	1	1	1	1	0	1	0	1	0	1	0	1	0	0
CLUE	GC2	133	Male	White	27	0	0	1	1	1	1	1	1	0	1	1	1	0	0	1	1	0	0	1	1	1	1	0	1	0	0	1	1	1	0	0	1	1	1	1	0	1	0	1	1	0	1	1	0
CLUE	GC2	135	Female	White	23	1	0	0	1	1	1	1	1	1	0	0	1	1	0	0	1	0	0	1	0	1	0	1	1	0	1	1	1	1	0	1	0	1	1	0	1	0	1	0	0	0	1	0	1
CLUE	GC2	136	Male	Black	25	0	1	1	1	1	0	1	0	0	1	0	0	0	0	0	0	1	1	0	1	1	1	1	1	1	0	0	1	1	0	1	1	0	1	0	1	1	0	1	1	0	1	0	1
CLUE	GC2	143	Female	White			0	0	1	1	1	1	1	1	1	0	0	1	1	0	1	1	0	1	1	1	1	0	1	1	1	1	1	1	1	0	0	0	0	1	0	1	0	1	0	1	1	1	1
CLUE	GC2	149	Female	Asian	27	0	0	0	1	0	1	1	0	0	1	0	1	1	0	1	1	1	0	0	1	1	0	0	1	1	1	0	1	1	0	0	1	1	1	0	0	1	1	0	1	0	1	1	0
CLUE	GC2	156	Female	White	25	0	1	1	1	1	1	1	1	0	1	0	1	0	1	1	1	1	1	1	1	1	1	0	1	0	0	1	0	1	0	0	0	0	1	0	1	0	0	1	0	1	1	0	1
CLUE	GC2	161	Female	LatinX			1	1	1	1	0	1	1	0	1	0	1	1	1	0	0	1	0	0	0	0	1	0	1	0	1	1	1	1	1	1	0	0	1	0	1	0	0	0	0	0	1	0	1
CLUE	GC2	166	Female	White	26	0	1	1	1	1	1	1	1	0	0	0	1	0	1	0	1	1	1	1	1	1	1	1	1	1	0	0	1	0	1	0	0	1	0	1	1	0	0	0	0	0	1	0	0
CLUE	GC2	175	Female	White	24	1	1	1	0	1	1	1	1	0	1	0	1	1	1	0	0	1	1	0	1	1	1	0	1	1	0	1	1	1	0	1	1	1	0	0	0	1	1	1	1	0	1	0	1
CLUE	GC2	188	Female	White			1	1	0	1	1	1	1	1	1	0	1	1	1	1	1	1	0	0	1	1	1	0	1	0	0	0	1	1	0	0	1	1	0	0	1	1	1	0	0	0	1	0	1
CLUE	GC2	191	Male	Asian	25	0	0	0	1	1	1	1	1	0	1	1	0	0	1	0	1	1	1	1	1	1	1	0	1	1	1	1	1	1	0	0	1	1	1	0	0	1	1	1	1	0	1	0	1
CLUE	GC2	198	Female	White	28	0	1	1	1	1	1	0	1	0	1	1	1	0	1	0	1	1	1	1	1	1	1	0	1	1	1	1	1	1	0	0	1	0	0	1	0	1	1	1	0	0	0	0	1
CLUE	GC2	208	Male	International			1	1	1	1	1	0	1	0	1	1	0	1	1	1	0	0	0	1	1	1	1	0	1	1	0	1	1	0	1	0	0	0	1	1	0	1	0	0	0	1	1	0	1
CLUE	GC2	213	Male	International			0	0	1	1	1	0	1	0	1	1	1	1	1	0	1	1	1	1	1	0	1	0	1	0	1	1	1	0	1	0	0	1	1	1	0	1	1	1	0	0	1	1	0
CLUE	GC2	216	Female	White	25	0	1	1	1	1	1	1	1	1	1	0	0	0	1	1	0	1	0	0	1	1	1	0	0	1	1	0	1	1	1	1	0	1	1	0	1	0	1	0	1	0	1	0	1
CLUE	GC2	222	Female	White			1	1	0	1	1	1	0	0	1	0	0	1	1	1	1	1	1	1	1	1	1	0	1	0	1	1	1	1	1	1	1	1	1	0	0	0	1	0	1	0	1	1	1
CLUE	GC2	231	Female	White	24	1	1	1	1	1	1	1	1	0	0	1	1	1	1	0	1	0	0	1	0	1	1	1	1	1	1	0	1	1	1	0	0	0	0	0	1	1	0	1	0	0	1	1	0
CLUE	GC2	240	Female	White	23	1	1	1	1	1	1	1	1	0	0	1	1	0	1	1	1	0	0	0	0	1	1	0	1	1	1	1	1	1	0	0	0	1	0	1	0	0	1	0	0	0	1	0	1
CLUE	GC2	244	Female	White			1	1	0	1	1	1	1	0	1	0	1	1	1	1	1	1	0	1	1	1	1	0	1	0	0	1	1	0	0	1	0	1	1	0	1	0	1	0	0	1	1	1	1
CLUE	GC2	249	Female	White	20	1	1	1	1	1	1	1	1	0	1	1	1	1	1	0	1	0	0	1	1	1	1	1	1	0	1	0	1	1	1	1	0	1	1	1	1	1	0	1	0	0	1	1	1
CLUE	GC2	255	Female	White			0	0	1	1	1	1	1	1	1	0	1	0	1	0	1	0	1	1	1	0	1	0	1	0	1	0	1	1	0	0	0	0	1	1	1	1	1	1	1	0	1	1	1
CLUE	GC2	258	Female	International			1	1	1	1	1	0	0	0	1	0	1	0	1	0	1	1	0	1	1	1	1	1	1	1	0	1	1	1	1	1	0	0	0	0	0	0	0	0	1	1	1	0	0
CLUE	GC2	294	Female	Multiracial	22	1	1	1	1	1	1	0	1	0	1	0	1	1	1	1	1	0	1	0	1	1	1	1	1	0	1	1	1	1	1	1	0	0	1	0	0	0	0	1	0	1	1	0	0
CLUE	GC2	296	Male	White	19	1	1	1	1	1	1	0	1	1	1	1	1	0	1	0	1	1	0	1	0	0	1	0	0	0	1	1	1	1	0	0	1	0	1	0	1	0	1	0	1	1	1	0	0
CLUE	GC2	300	Female	White			1	1	1	1	1	1	1	0	1	0	1	1	0	0	1	1	1	0	1	1	1	0	1	0	1	0	1	1	0	1	0	1	1	0	1	1	1	0	1	0	1	0	0
CLUE	GC2	307	Male	White			1	0	0	1	1	1	1	0	1	0	1	0	1	1	1	1	0	0	1	1	1	0	1	1	1	0	1	0	0	0	1	1	1	1	1	1	1	1	1	1	1	1	1
CLUE	GC2	310	Female	White			1	1	1	1	1	0	1	1	1	0	1	0	0	1	1	1	1	1	1	0	1	0	1	0	1	0	1	0	1	0	0	1	1	1	1	1	1	0	0	0	1	0	1
CLUE	GC2	317	Female	White	21	1	0	0	1	1	1	1	0	0	0	1	1	1	1	1	1	0	1	1	1	1	1	0	1	0	1	1	1	1	1	1	0	1	0	0	0	0	1	0	1	0	1	0	1
CLUE	GC2	319	Female	White	22	1	1	1	1	1	1	1	1	1	1	1	1	1	0	0	1	0	1	1	1	1	1	0	1	1	0	1	1	1	1	0	0	0	1	1	1	1	1	0	0	0	1	0	1
CLUE	GC2	329	Female	White			0	1	1	1	1	0	1	0	1	1	1	1	1	0	0	1	0	0	1	0	1	0	1	1	0	1	1	1	1	1	0	1	1	0	1	1	0	1	0	0	1	0	0
CLUE	GC2	338	Female	White			1	1	1	1	1	1	1	1	1	0	1	1	1	0	1	0	0	1	1	0	1	1	1	0	1	1	1	1	0	1	1	1	1	1	0	0	1	1	0	1	0	1	0
CLUE	GC2	350	Male	White	29	0	0	0	0	0	0	1	1	1	1	1	0	1	1	0	1	0	0	1	1	0	1	0	1	0	0	1	1	1	1	1	1	0	1	1	1	0	1	1	1	1	1	0	1
CLUE	GC2	354	Female	White	29	0	0	0	0	1	1	1	1	1	1	0	1	1	1	0	0	1	0	0	1	1	1	0	1	1	1	1	1	1	1	1	1	1	1	1	1	1	1	1	0	0	1	0	1
CLUE	GC2	358	Female	White	21	1	1	1	0	1	1	1	1	0	0	1	1	1	1	1	1	0	0	0	1	1	1	1	1	0	0	1	1	1	1	1	0	1	1	1	1	0	1	1	0	1	1	1	1
CLUE	GC2	362	Female	White			1	1	1	1	1	1	1	0	1	0	1	0	1	1	0	0	1	0	1	0	1	0	1	1	1	1	1	1	1	0	1	0	1	0	0	0	0	0	0	1	1	0	1
CLUE	GC2	366	Male	Asian	29	0	0	1	1	0	1	1	0	0	1	0	1	0	1	0	0	1	1	1	1	0	1	0	1	0	1	1	1	0	1	1	0	1	1	0	0	0	1	1	0	1	1	0	1
CLUE	GC2	377	Female	White			1	1	0	1	0	1	1	0	1	1	1	1	1	0	0	1	1	0	1	1	1	1	1	0	1	1	1	1	1	1	1	1	1	1	0	0	1	1	0	0	1	0	1
CLUE	GC2	383	Female	LatinX	25	0	1	1	1	1	1	1	1	0	0	0	1	1	1	1	1	0	0	1	1	1	1	0	1	0	0	0	1	1	1	0	0	1	0	0	0	0	1	0	0	0	1	0	1
CLUE	GC2	405	Female	White	25	0	1	1	1	1	1	1	1	0	1	0	1	0	0	0	1	1	1	0	1	0	1	0	1	1	0	1	0	1	0	1	1	1	1	0	1	0	1	1	0	0	1	0	1
CLUE	GC2	420	Female	Asian	21	1	1	1	1	1	1	1	1	0	1	0	1	1	1	0	1	0	0	1	0	1	1	1	1	1	1	1	1	0	1	0	0	1	1	0	1	1	0	1	0	1	1	0	0
CLUE	GC2	435	Female	Asian	25	0	1	1	0	1	1	1	1	0	1	0	0	1	1	1	1	1	1	1	1	0	1	1	1	0	0	1	1	1	1	0	1	1	0	0	0	1	0	1	0	0	1	0	1
CLUE	GC2	446	Male	White	22	1	1	1	0	1	1	1	1	0	1	0	1	0	0	1	0	0	0	0	1	1	1	0	1	1	1	1	1	0	0	0	0	1	1	0	1	1	1	1	0	0	1	0	1
CLUE	GC2	449	Male	White	32	0	1	1	1	1	1	1	0	0	1	0	1	1	1	1	1	1	1	1	1	0	1	0	1	0	1	0	1	1	1	0	0	0	1	1	1	1	0	1	1	0	1	1	1
CLUE	GC2	461	Female	White	25	0	1	1	0	1	1	1	1	0	1	0	1	1	1	1	1	1	0	0	1	1	1	0	1	1	1	1	1	1	1	0	1	0	1	0	0	1	1	0	0	0	1	1	1
CLUE	GC2	468	Female	White	22	1	1	1	1	1	1	1	0	0	1	0	1	1	1	0	1	1	1	1	1	1	1	0	1	0	1	1	1	0	0	1	1	1	0	0	1	1	1	0	0	0	1	0	0
CLUE	GC2	487	Male	International			1	1	0	1	1	1	1	1	1	0	1	1	1	0	1	0	1	0	1	0	1	0	1	0	1	1	1	0	1	1	1	1	1	1	1	1	0	0	1	1	1	0	1
CLUE	GC2	489	Female	White	27	0	0	0	0	1	1	1	1	1	1	0	1	1	0	1	0	1	0	0	1	1	1	0	1	1	1	1	1	1	1	1	0	0	1	0	1	0	1	1	1	1	1	0	1
CLUE	GC2	491	Male	International	22	1	1	0	1	1	0	1	1	0	1	0	0	1	1	0	1	1	1	0	1	1	1	0	1	1	1	0	1	1	1	1	1	1	1	1	1	0	0	0	1	0	1	1	0
CLUE	GC2	515	Female	White	26	0	1	1	0	1	1	1	0	0	0	0	1	0	0	1	1	1	0	0	1	1	1	1	1	0	1	1	1	1	1	1	1	0	0	0	0	0	0	1	0	0	1	1	1
CLUE	GC2	521	Female	White			0	0	0	1	1	1	1	0	0	0	1	0	1	0	1	1	0	0	0	1	1	0	1	1	1	0	1	0	0	0	1	1	1	0	1	0	1	1	1	0	1	0	1
CLUE	GC2	529	Female	LatinX	22	1	1	1	1	1	1	1	1	0	1	1	1	1	1	1	1	1	1	1	0	1	1	0	1	1	1	1	1	1	1	1	0	1	0	1	1	1	1	0	0	0	1	0	1
CLUE	GC2	534	Male	White	28	0	0	0	1	1	0	1	1	0	1	0	1	0	1	0	1	0	0	1	1	0	1	0	1	1	1	0	1	1	1	1	0	1	1	1	1	0	1	0	1	0	1	0	0
CLUE	GC2	537	Male	International			1	1	1	0	1	1	1	1	0	0	1	1	1	0	0	1	1	1	1	1	1	1	1	0	1	0	1	1	1	0	1	0	1	1	1	0	1	1	1	0	1	1	1
CLUE	GC2	564	Female	White			1	1	0	1	1	0	1	1	1	1	1	0	1	1	1	1	0	1	1	1	0	0	1	1	0	0	1	1	1	1	1	0	1	0	0	0	0	0	1	0	1	0	1
CLUE	GC2	567	Male	White	27	0	1	1	1	1	0	1	1	0	1	1	1	1	1	0	1	1	1	0	1	0	1	0	1	0	0	1	1	1	0	0	1	1	1	0	1	1	0	1	0	0	1	0	1
CLUE	GC2	570	Female	White	20	1	1	1	1	1	1	1	1	1	1	1	1	0	1	0	1	1	0	0	1	0	1	1	1	0	1	1	1	1	0	0	1	1	0	1	1	0	0	0	1	1	1	1	1
CLUE	GC2	614	Male	LatinX			1	1	0	1	1	1	1	1	1	1	1	0	1	1	1	0	1	1	0	0	1	0	1	1	1	1	1	1	0	1	0	1	1	1	1	0	1	1	0	0	1	0	1
CLUE	GC2	625	Female	White	24	1	0	0	0	1	1	1	1	0	0	0	1	0	1	1	1	1	0	1	1	1	1	1	1	0	0	1	1	0	1	0	0	1	0	1	1	0	0	1	0	0	1	0	1
CLUE	GC2	634	Female	Asian			1	1	1	1	1	1	1	1	1	0	1	0	1	1	0	1	1	0	0	0	1	1	1	0	1	0	1	1	1	0	0	0	1	0	0	1	0	1	0	1	1	1	0
CLUE	GC2	635	Female	Asian	28	0	1	0	0	1	1	1	0	1	0	0	1	0	1	0	1	0	1	1	0	0	1	0	1	0	1	1	0	1	1	0	1	0	1	0	1	0	1	0	1	0	1	0	0
CLUE	GC2	667	Female	White			1	1	1	1	1	1	1	1	1	0	0	0	1	1	0	0	0	1	0	0	1	0	1	1	1	0	0	1	1	1	1	0	1	0	0	1	1	0	0	0	1	0	0
CLUE	GC2	689	Female	White			1	1	1	1	1	1	1	1	1	1	1	1	1	0	1	0	1	1	1	1	1	0	1	1	1	1	1	1	1	0	0	1	1	1	1	1	1	1	1	0	1	0	1
CLUE	GC2	693	Male	White			1	1	1	1	1	0	1	1	1	1	1	1	1	0	1	0	1	0	1	0	1	0	1	1	1	0	1	1	1	0	1	0	1	1	1	1	1	1	1	0	0	0	1
CLUE	GC2	707	Male	White			1	0	1	1	1	0	1	0	1	0	1	0	1	0	1	1	1	1	1	1	1	0	1	1	1	1	1	0	0	0	0	0	0	1	0	1	1	1	0	1	1	1	0
CLUE	GC2	708	Male	White			1	1	1	1	1	1	0	0	0	0	1	1	1	0	1	0	0	0	1	1	1	0	0	0	0	1	1	1	0	1	0	1	1	0	0	0	0	0	0	1	1	1	1
CLUE	GC2	719	Male	LatinX			1	0	0	1	1	1	0	0	1	0	1	1	1	0	1	0	0	1	0	0	1	1	1	0	1	1	1	0	0	1	1	1	1	0	0	0	1	1	1	0	1	0	0
CLUE	GC2	728	Female	Asian	21	1	1	1	0	1	1	1	1	0	1	0	0	0	1	1	0	1	0	1	1	1	1	0	1	0	1	1	1	1	1	1	1	1	0	0	1	1	0	0	1	1	1	0	1
CLUE	GC2	729	Male	White			0	1	1	1	1	0	1	1	1	1	1	0	1	0	1	0	1	1	1	1	1	0	1	0	1	1	1	1	1	0	1	1	1	1	1	0	1	0	0	0	0	0	0
CLUE	GC2	734	Female	White			0	0	0	1	1	1	0	0	1	0	1	1	1	0	1	0	0	1	1	1	1	0	1	1	1	1	1	1	0	0	1	0	0	1	1	1	1	1	0	1	1	0	1
CLUE	GC2	736	Male	White			0	0	1	1	1	1	1	0	1	0	1	1	1	0	1	1	0	1	0	0	0	0	1	0	0	1	1	1	0	1	1	0	1	0	0	0	0	1	1	0	1	0	1
CLUE	GC2	740	Female	White			1	1	0	1	1	1	1	1	0	1	1	0	1	1	1	0	0	1	1	1	1	0	1	1	0	1	1	1	0	0	0	1	1	1	1	1	1	0	0	0	1	0	1
CLUE	GC2	745	Female	White	18	1	1	1	0	1	1	1	1	1	1	0	1	1	1	0	1	1	1	0	1	1	1	1	1	0	0	0	0	1	0	0	1	1	1	0	0	0	1	0	1	1	1	0	1
CLUE	GC2	747	Male	Pacific Islander			1	1	1	1	1	1	1	1	1	0	1	0	0	1	1	1	0	1	1	1	0	0	0	0	1	1	1	0	1	0	1	1	1	1	1	1	1	1	1	1	1	0	1
CLUE	GC2	762	Female	White	27	0	1	1	0	1	1	1	1	1	1	1	1	0	1	1	1	0	0	1	1	1	1	0	1	0	1	1	1	1	1	0	1	0	1	0	0	0	1	0	0	0	1	0	1
CLUE	GC2	765	Male	Asian	33	0	1	1	0	1	0	1	1	0	1	0	1	1	1	0	1	1	1	1	1	0	0	1	1	0	0	1	1	1	1	1	0	0	1	0	0	1	1	0	1	0	1	0	0
CLUE	GC2	773	Male	White	25	0	1	1	1	1	1	1	0	0	1	0	1	1	1	1	1	1	1	0	1	1	1	0	1	1	0	1	1	0	0	0	1	1	0	0	1	0	0	0	0	0	1	1	1
CLUE	GC2	778	Female	LatinX			0	0	0	1	1	1	1	0	0	1	1	1	1	1	1	1	0	1	1	1	1	0	1	1	1	1	1	0	1	0	0	1	1	1	0	1	1	0	0	1	1	0	1
CLUE	GC2	781	Female	White	26	0	0	1	1	1	1	1	1	1	1	1	0	0	0	0	1	0	1	1	0	0	1	1	1	1	1	1	1	1	0	1	0	0	1	1	1	0	1	0	1	1	0	1	1
CLUE	GC2	782	Male	White			1	1	0	1	1	0	1	0	1	1	1	1	1	0	1	0	0	1	1	1	1	0	1	0	0	1	1	0	1	1	1	0	0	0	1	0	1	1	0	0	0	0	1
CLUE	GC2	790	Female	Asian			1	1	1	1	1	1	0	0	1	0	1	1	1	0	1	1	0	1	1	1	1	1	1	1	0	1	1	0	0	1	1	0	1	0	0	1	1	0	0	1	1	0	1
CLUE	GC2	794	Female	Black			1	0	1	1	1	1	1	1	1	1	1	1	1	0	1	1	1	0	1	0	1	0	1	0	1	1	0	1	1	0	1	1	0	0	1	1	1	1	0	1	1	0	0
CLUE	GC2	802	Male	White	32	0	1	1	0	1	1	1	1	0	1	0	1	1	1	1	1	0	0	0	1	0	1	1	1	0	1	1	1	1	1	1	0	1	1	1	1	0	0	1	0	1	0	1	1
CLUE	GC2	810	Male	White			1	1	0	1	1	1	1	1	1	0	1	0	1	1	1	1	1	1	1	1	1	0	1	0	1	1	1	0	0	1	1	1	1	1	1	1	1	1	0	0	1	1	1
CLUE	GC2	819	Female	White	25	0	1	1	1	1	0	1	1	0	1	0	1	0	1	1	0	0	0	1	1	1	1	1	1	0	0	1	0	1	1	1	1	0	1	1	0	0	0	0	1	1	1	0	1
CLUE	GC2	832	Male	White			1	1	1	1	1	1	0	0	0	0	0	1	1	1	1	1	0	0	1	1	0	1	1	0	1	1	1	1	1	1	0	1	1	0	1	1	1	0	0	0	0	0	1
CLUE	GC2	835	Female	LatinX	25	0	1	0	1	1	1	1	1	0	1	1	1	0	1	1	1	1	1	1	0	0	1	0	0	1	1	1	1	0	1	1	1	1	1	1	1	1	0	0	0	0	0	0	1
CLUE	GC2	852	Female	White	25	0	1	1	1	1	1	1	1	0	1	0	0	0	1	0	1	0	0	1	1	1	1	0	1	0	0	0	1	0	0	0	1	0	1	0	1	1	1	0	0	0	1	1	1
CLUE	GC2	859	Male	Black	24	1	1	0	1	1	1	1	1	0	0	0	0	0	1	0	0	1	0	0	0	1	1	1	1	0	1	1	1	1	1	1	0	0	1	0	0	1	0	1	1	1	1	1	1
CLUE	GC2	862	Female	White			1	1	1	1	1	0	1	0	1	0	1	1	1	0	0	1	1	1	1	0	1	1	1	1	1	1	1	1	1	0	1	0	1	0	0	0	1	0	0	1	0	1	1
CLUE	GC2	874	Female	White	24	1	1	1	1	1	1	1	0	0	1	0	1	1	1	1	1	1	0	1	1	0	1	1	1	0	0	1	1	1	0	1	1	1	1	0	0	1	1	1	1	0	1	0	1
CLUE	GC2	890	Male	International			1	1	0	1	1	1	0	1	1	0	0	1	1	0	0	1	0	0	1	1	1	1	1	0	0	1	1	0	1	1	1	0	1	1	1	1	1	1	1	1	1	1	1
CLUE	GC2	900	Female	White			0	0	1	0	1	1	1	0	1	0	1	0	1	1	0	0	1	0	1	1	1	0	1	0	0	1	1	1	1	1	1	1	1	1	1	1	0	0	0	1	1	0	1
CLUE	GC2	915	Female	Not Reported			1	1	0	0	0	0	1	0	1	0	1	1	1	0	1	0	0	1	1	0	1	0	0	0	0	1	1	0	0	0	1	0	0	0	0	1	0	0	0	0	1	0	1
CLUE	GC2	916	Female	Black			1	1	1	1	1	1	0	0	0	0	1	0	1	0	1	1	0	1	1	1	1	0	1	1	1	1	1	0	1	1	0	1	1	1	1	1	1	0	0	1	0	0	1
CLUE	GC2	928	Female	White			1	1	1	1	1	1	1	0	1	1	1	1	0	0	1	1	1	1	0	1	0	0	0	1	0	0	1	1	1	1	0	0	1	1	0	0	1	1	0	0	1	0	1
CLUE	GC2	931	Male	White			1	1	0	1	1	1	1	0	1	1	1	1	0	1	1	1	0	0	1	0	1	1	1	0	1	1	1	1	1	1	1	1	1	0	0	0	1	0	0	0	0	0	1
CLUE	GC2	933	Female	Asian	33	0	1	1	0	0	0	1	1	0	1	0	1	1	1	0	0	1	0	0	1	1	1	0	1	0	1	1	1	0	0	0	1	1	0	1	1	1	1	1	1	1	1	1	1
CLUE	GC2	937	Female	White			1	1		1	1	1	1	0	1	0	1	0	1	1	1	1	0	0	1	1	1	0	1	0	1	1	1	0	1	1	0	1	1	0	1	0	1	1	0	0	1	0	1
CLUE	GC2	940	Female	International			1	1	1	1	1	1	1	1	1	1	1	1	1	0	0	1	1	1	1	0	1	0	1	0	0	1	0	1	1	1	1	0	1	1	1	0	1	1	0	0	1	0	0
CLUE	GC2	946	Male	International			1	1	1	1	1	1	1	0	0	0	1	1	1	1	0	1	0	0	1	0	1	0	1	0	1	1	1	0	1	0	1	0	1	1	1	1	1	0	0	1	1	0	0
CLUE	GC2	949	Female	White			1	0	1	1	1	1	1	0	1	0	1	1	1	0	1	0	0	1	1	0	1	0	1	0	1	0	1	0	1	1	1	1	1	0	0	1	0	0	1	1	1	0	1
CLUE	GC2	21	Female	White	26	0	1	1	0	0	1	1	1	0	1	1	1	0	1	0	1	0	0	0	1	0	1	0	1	0	1	1	1	1	0	0	0	0	1	0	0	0	1	0	1	0	1	0	1
CLUE	GC2	22	Female	White	22	1	1	1	1	0	1	0	1	0	0	0	1	1	0	0	1	1	0	1	0	1	1	1	1	0	0	1	0	1	1	0	0	0	1	0	0	0	0	0	0	1	1	0	1
CLUE	GC2	23	Male	White	27	0	1	1	0	1	1	1	1	0	1	1	0	0	0	0	1	1	0	0	1	0	1	0	1	0	1	1	1	1	1	1	1	0	0	0	0	1	1	0	0	1	1	0	0
CLUE	GC2	30	Female	Asian	25	0	1	1	1	1	1	1	1	0	1	0	1	0	1	0	1	1	0	0	1	1	1	0	1	1	1	1	1	1	1	1	1	1	1	0	1	1	0	1	1	1	1	1	0
CLUE	GC2	42	Male	White	24	1	1	1	0	1	1	1	1	1	1	0	0	0	0	0	0	1	1	0	1	1	1	0	1	0	0	1	1	0	0	0	0	0	1	0	1	1	1	0	1	0	1	0	1
CLUE	GC2	52	Female	White	24	1	1	1	1	1	1	1	1	1	0	0	0	1	1	1	1	1	0	1	0	0	1	0	1	1	0	1	1	1	1	0	0	1	1	0	0	0	1	1	0	0	1	0	1
CLUE	GC2	70	Male	International			0	1	0	1	1	0	0	0	1	0	1	1	1	0	1	0	1	0	1	1	1	1	1	0	1	1	1	1	1	0	1	1	1	0	0	0	0	1	0	0	1	0	1
CLUE	GC2	89	Male	White	30	0	1	1	1	1	1	1	1	0	1	1	1	1	1	1	1	0	0	0	1	1	1	0	1	1	1	1	1	1	1	0	1	0	1	1	0	0	1	1	1	0	1	0	1
CLUE	GC2	91	Female	White			1	1	0	1	1	0	0	0	1	0	1	0	1	0	1	0	0	1	1	0	1	1	1	0	1	0	1	1	0	0	0	1	1	0	0	0	0	0	0	0	1	0	1
CLUE	GC2	101	Female	White	27	0	0	1	0	0	1	1	1	0	1	0	1	1	1	0	0	0	0	1	1	1	1	0	1	0	1	1	1	0	0	1	0	1	1	0	1	1	0	1	0	0	1	0	0
CLUE	GC2	109	Male	White	27	0	0	0	1	1	1	1	1	0	1	1	1	0	1	0	1	1	0	1	1	1	1	1	1	0	1	1	1	1	1	1	1	1	1	1	1	1	1	1	0	1	1	0	1
CLUE	GC2	115	Female	White	19	1	0	1	0	1	1	0	1	0	1	1	1	0	0	1	1	0	0	0	1	0	1	0	1	1	1	1	1	1	1	1	0	1	1	1	1	1	1	1	0	1	0	0	1
CLUE	GC2	126	Male	White	31	0	1	1	1	0	1	1	1	1	1	0	1	0	0	1	1	0	1	0	1	1	1	0	1	1	1	1	1	0	1	0	1	1	1	1	1	0	1	1	1	0	1	0	1
CLUE	GC2	134	Male	White	24	1	1	1	1	1	1	1	1	1	1	0	1	0	1	0	1	1	0	0	1	1	0	1	1	0	0	1	1	1	1	0	0	1	1	0	1	0	1	0	1	0	1	0	1
CLUE	GC2	153	Male	White	29	0																					1	1	1	0	0	0	1	0	0	0	1	0	0	1	1	1	1	0	0	0	1	1	1
CLUE	GC2	169	Male	Asian	25	0	1	1	0	1	1	1	1	1	1	0	1	1	1	0	0	0	1	0	1	1	1	0	0	1	1	1	1	1	1	1	0	0	1	1	1	0	0	0	1	0	1	1	1
CLUE	GC2	171	Female	White			1	1	0	1	1	1	1	1	1	0	1	0	1	0	1	1	0	1	0	0	1	1	1	0	1	0	1	0	1	1	1	1	0	0	1	1	0	0	1	1	1	0	1
CLUE	GC2	177	Female	White	24	1	1	1	1	1	1	1	1	0	1	1	1	1	1	0	1	0	0	0	1	1	1	0	1	0	0	0	1	1	1	0	1	1	0	0	1	1	1	0	0	1	1	1	1
CLUE	GC2	183	Male	Black	19	1	1	1	0	1	1	1	1	0	0	1	1	0	0	1	1	0	0	1	1	1	1	0	1	0	0	1	1	1	1	0	1	0	0	0	1	0	0	0	0	0	1	0	0
CLUE	GC2	196	Male	White	22	1	1	1	1	1	1	1	1	1	1	0	0	1	1	0	0	0	1	1	1	1	1	0	1	0	0	1	0	1	0	0	0	1	0	0	1	1	0	1	0	0	1	0	1
CLUE	GC2	203	Female	White	21	1	1	1	1	1	1	1	1	0	1	0	1	0	1	1	0	1	1	1	1	1	1	0	1	0	0	0	1	0	0	0	0	1	1	0	0	1	1	0	0	1	0	0	1
CLUE	GC2	205	Male	International	28	0	0	0	0	1	1	0	1	0	1	0	1	0	1	0	1	0	0	0	1	1	1	0	1	1	1	1	1	1	0	1	1	0	1	1	1	0	0	0	0	0	1	0	1
CLUE	GC2	214	Male	International			1	0	1	1	1	1	1	0	1	1	1	1	1	0	0	0	0	1	1	1	1	1	0	0	1	0	1	0	1	0	1	0	1	1	1	0	1	1	1	0	1	1	1
CLUE	GC2	237	Female	International			1	0	1	0	1	1	1	0	0	0	0	0	1	0	0	1	1	1	1	0	1	0	1	0	1	1	1	1	1	0	0	1	1	0	0	0	1	1	1	1	1	0	1
CLUE	GC2	257	Female	Black			1	1	0	1	1	1	1	1	1	0	1	1	1	1	1	0	0	0	1	1	1	1	1	1	1	1	0	1	1	0	1	0	1	0	0	1	0	1	0	0	0	0	0
CLUE	GC2	260	Female	White	19	1	1	1	1	1	1	1	1	0	1	0	1	0	1	0	1	1	0	0	1	1	1	0	1	0	0	0	1	0	0	0	1	1	1	0	1	0	1	0	0	0	1	1	0
CLUE	GC2	264	Male	Asian	25	0	1	1	1	1	1	1	1	1	1	0	1	0	1	0	1	0	1	1	0	1	0	1	1	0	1	1	1	0	1	1	1	1	1	0	0	0	0	0	0	0	1	0	1
CLUE	GC2	270	Female	White	28	0	0	0	1	1	1	1	1	1	1	1	1	1	1	0	1	1	1	1	0	1	0	0	1	1	0	0	1	1	0	0	0	1	0	1	0	1	1	0	0	0	1	0	0
CLUE	GC2	287	Female	White	20	1	0	1	0	1	1	1	1	1	0	0	1	0	0	1	1	1	1	0	1	0	1	0	1	0	1	1	1	1	1	0	1	1	0	0	0	0	0	0	0	0	1	0	0
CLUE	GC2	288	Female	LatinX			0	0	1	1	1	0	1	0	1	0	1	1	1	0	1	0	0	1	1	0	1	0	1	1	0	1	1	1	0	1	1	1	1	1	0	1	0	1	0	0	1	0	0
CLUE	GC2	304	Female	White			1	1	0	1	1	1	1	1	1	1	1	1	1	1	1	1	1	0	1	1	1	1	1	1	1	1	0	1	1	0	1	1	0	0	1	1	1	0	0	0	1	1	1
CLUE	GC2	306	Female	White			1	1	0	1	1	1	1	0	1	1	0	0	0	0	0	1	1	1	1	1	1	1	1	0	1	1	1	0	0	1	1	1	1	0	1	0	1	1	0	0	1	0	1
CLUE	GC2	325	Female	White			1	1	1	1	1	1	1	0	1	0	1	1	1	0	1	1	1	0	1	1	1	0	0	1	1	1	1	0	0	1	0	0	0	1	1	0	1	0	0	0	1	0	1
CLUE	GC2	333	Male	White			1	1	0	1	1	1	1	1	1	0	1	0	1	1	1	1	0	0	1	1	1	1	1	0	1	0	1	1	1	0	1	1	1	1	1	1	0	0	0	0	1	0	1
CLUE	GC2	335	Female	Asian	23	1	1	1	0	1	1	1	1	1	1	0	1	0	1	0	0	1	0	1	1	1	1	0	1	1	0	1	1	0	0	0	0	1	1	0	0	0	1	1	0	0	1	0	1
CLUE	GC2	340	Female	White			1	1	0	1	1	0	0	0	1	0	1	0	1	0	0	0	0	0	1	0	1	0	1	0	1	1	0	1	0	1	0	1	1	0	0	0	1	1	0	1	1	0	0
CLUE	GC2	345	Male	White			1	1	0	1	1	1	0	1	0	1	1	0	1	0	0	1	1	0	0	1	1	0	1	0	1	1	1	0	1	0	1	1	1	0	1	1	0	0	1	0	1	0	0
CLUE	GC2	352	Male	White	18	1	1	1	0	1	1	1	1	0	0	0	1	1	1	0	1	1	0	0	1	0	1	0	1	0	0	1	1	0	0	1	0	1	1	0	1	0	0	0	0	0	1	0	1
CLUE	GC2	361	Female	White			0	1	1	1	1	1	0	0	1	0	1	1	0	1	1	1	1	1	0	0	1	0	1	0	0	1	1	1	0	0	0	1	1	0	0	1	0	1	1	0	1	0	0
CLUE	GC2	374	Female	White			1	1	1	1	1	1	1	0	0	0	0	1	1	0	1	0	0	0	0	1	1	0	1	0	1	1	0	0	0	1	0	0	0	1	0	1	1	0	0	0	1	1	1
CLUE	GC2	379	Male	White	28	0	1	1	1	1	1	1	1	0	1	1	0	0	1	0	1	1	0	1	0	1	1	0	1	1	1	0	1	1	1	0	0	1	0	1	1	1	1	0	0	1	1	0	0
CLUE	GC2	397	Male	White			1	1	1	1	1	0	1	1	1	1	1	0	1	0	1	1	1	1	1	1	1	1	0	0	1	1	1	0	1	0	0	1	1	1	1	1	0	0	0	0	1	0	0
CLUE	GC2	400	Female	White	25	0	1	1	1	1	1	1	1	1	1	0	1	1	0	0	1	0	1	1	1	0	1	0	1	0	0	1	1	0	1	0	0	0	1	0	0	0	1	1	0	1	1	0	1
CLUE	GC2	416	Male	International	34	0	1	1	0	1	1	0	0	0	1	1	0	0	1	1	0	0	0	0	0	1	1	1	1	0	0	1	1	1	0	0	0	1	1	1	1	0	1	1	1	0	1	1	1
CLUE	GC2	438	Female	White			1	1	0	1	1	1	1	0	0	1	1	1	1	1	0	1	1	1	1	1	0	1	1	0	0	0	1	1	0	0	0	0	1	0	0	1	1	1	0	0	1	0	0
CLUE	GC2	440	Male	International			1	0	0	0	0	0	0	0	0	0	0	0	0	0	0	0	0	0	0	1	1	1	0	0	0	0	1	1	1	1	1	0	1	1	0	0	1	0	1	0	1	1	0
CLUE	GC2	444	Female	White			1	1	0	1	1	1	1	1	1	1	1	0	1	1	1	1	0	0	1	0	1	0	1	0	0	1	1	1	1	1	1	0	1	0	0	1	1	0	0	0	1	0	1
CLUE	GC2	451	Male	Black	14	1	1	0	1	1	1	1	0	0	1	0	1	1	1	1	1	0	0	0	0	1	1	0	1	0	0	1	1	1	1	1	1	0	0	0	0	0	1	0	0	1	0	0	0
CLUE	GC2	506	Male	International	34	0	0	0	0	1	1	0	1	0	1	0	1	1	1	0	1	1	0	1	1	1	1	1	1	1	1	1	1	1	1	1	0	0	0	1	1	0	0	0	1	0	1	1	1
CLUE	GC2	547	Male	Asian	28	0	1	1	1	0	1	0	1	0	1	1	1	0	1	0	0	0	1	1	1	0	0	0	1	0	1	1	1	1	1	1	0	1	1	1	1	0	1	0	0	1	1	0	1
CLUE	GC2	559	Male	International			1	1	1	1	1	1	1	1	1	0	0	0	1	1	1	0	1	1	1	1	1	0	1	0	1	1	1	1	1	1	1	1	1	1	0	0	1	1	1	1	1	1	0
CLUE	GC2	562	Female	White			1	1	1	1	1	0	0	0	1	0	1	1	1	0	0	0	1	1	0	0	1	1	1	1	1	1	1	0	0	1	0	0	1	0	0	0	1	1	0	0	1	0	1
CLUE	GC2	571	Female	White			0	0	0	1	1	1	1	1	1	0	1	1	0	0	1	1	1	1	1	0	1	0	1	1	1	0	1	0	1	0	1	0	1	0	1	0	0	1	0	0	1	0	1
CLUE	GC2	583	Female	White			1	1	0	1	1	1	1	0	0	1	1	0	1	0	1	1	0	0	1	1	0	0	1	0	1	0	1	1	1	1	1	1	1	1	0	0	0	0	0	1	1	0	1
CLUE	GC2	585	Male	LatinX			1	1	1	1	1	1	1	1	1	1	1	1	1	0	1	0	1	1	1	1	1	0	1	1	1	1	1	1	1	1	1	1	1	1	0	1	1	1	0	0	1	1	1
CLUE	GC2	591	Male	LatinX			1	1	1	1	1	0	1	0	1	0	1	0	1	0	1	0	0	1	1	1	0	1	1	0	0	1	1	1	1	1	0	0	1	0	1	0	1	1	1	0	1	1	1
CLUE	GC2	594	Male	White	25	0	1	1	1	1	1	1	1	1	1	0	1	0	1	0	0	0	0	1	0	0	1	0	1	0	1	1	1	1	1	1	1	1	1	1	1	0	0	0	1	0	1	0	0
CLUE	GC2	599	Male	White	28	0	0	0	0	1	1	0	1	0	1	0	1	0	1	0	1	1	0	1	1	1	0	0	1	1	0	0	1	0	1	0	1	1	1	0	0	1	1	1	0	0	1	0	0
CLUE	GC2	600	Female	White	25	0	0	0	0	1	1	1	1	0	1	0	0	1	1	0	1	1	1	1	0	1	1	0	1	0	1	1	1	1	0	0	1	0	0	1	1	0	1	0	0	0	1	0	0
CLUE	GC2	606	Female	White			1	1	1	1	1	1	1	0	1	0	0	1	1	1	1	0	1	1	1	1	1	1	1	0	0	0	1	1	0	0	0	0	1	0	0	0	0	0	1	0	1	0	0
CLUE	GC2	623	Female	White			1	1	0	1	1	1	1	1	1	0	1	0	1	0		0	1	1	0	0	1	0	1	1	1	1	0	1	0	1	1	1	1	0	1	0	1	1	0	0	1	0	1
CLUE	GC2	624	Female	White			1	1	1	1	1	1	1	1	1	0	1	1	0	1	1	0	0	1	1	1	0	1	1	0	0	1	1	1	0	1	0	1	1	0	0	0	1	0	0	0	1	0	1
CLUE	GC2	645	Female	White	23	1	1	1	1	1	1	0	1	0	1	0	1	1	1	1	1	1	1	0	1	1	0	0	0	1	0	1	1	1	1	0	1	1	1	0	0	0	0	0	1	0	1	0	1
CLUE	GC2	652	Male	LatinX			1	1	0	1	1	1	1	0	0	1	1	1	1	0	1	1	1	0	1	1	1	0	1	0	1	1	1	0	0	1	0	0	1	1	1	1	1	0	1	0	1	0	0
CLUE	GC2	655	Male	White			1	1	0	0	1	1	1	0	0	0	1	0	1	1	1	0	1	1	1	1	0	0	1	1	0	1	1	1	0	0	1	1	1	0	0	0	0	1	0	0	1	0	0
CLUE	GC2	672	Male	Black			1	1	1	1	1	1	0	0	1	1	0	1	1	1	0	0	0	1	1	1	0	0	1	0	0	0	1	0	0	0	0	0	1	0	1	1	1	0	1	1	1	0	1
CLUE	GC2	679	Female	White			1	1	1	1	1	1	1	1	1	1	1	1	1	0	1	1	0	1	1	0	1	0	0	0	1	0	1	1	0	1	0	0	1	1	0	1	1	1	0	0	1	0	1
CLUE	GC2	700	Male	White	23	1	1	1	1	1	1	1	1	0	1	1	1	1	0	1	1	1	1	0	1	1	1	0	1	1	0	1	1	1	0	1	0	0	0	0	1	1	1	0	1	0	1	0	0
CLUE	GC2	701	Male	White	33	0	1	1	1	1	1	1	1	0	1	1	1	1	1	0	0	1	0	1	1	1	0	0	1	1	0	1	1	0	0	0	0	0	1	1	0	1	1	1	1	1	1	0	1
CLUE	GC2	713	Female	White			0	0	0	1	1	1	0	0	0	1	1	0	1	0	1	0	1	0	1	1	0	0	1	0	1	0	0	0	1	0	1	1	1	0	1	0	0	1	0	0	1	0	1
CLUE	GC2	737	Female	White			1	1	1	1	1	1	1	0	1	0	1	1	1	1	1	1	0	1	1	1	1	1	1	1	1	1	1	1	0	1	1	0	1	1	1	1	0	0	0	0	0	0	0
CLUE	GC2	746	Female	White	27	0	1	1	1	1	1	0	0	0	1	1	1	1	1	1	1	0	0	0	0	0	1	0	0	0	0	0	1	1	0	0	1	1	1	0	0	0	1	1	0	1	1	0	0
CLUE	GC2	788	Female	White			1	1	1	1	0	1	1	1	0	1	0	0	1	1	1	1	0	0	1	1	1	0	1	1	0	0	1	1	1	0	0	1	1	1	0	1	1	0	0	1	1	0	0
CLUE	GC2	791	Female	Asian	19	1	1	1	1	0	1	1	0	0	1	0	0	0	0	0	0	0	1	1	1	1	1	0	1	0	1	1	1	1	1	1	1	0	1	0	1	1	0	1	0	1	1	0	0
CLUE	GC2	816	Female	Asian			1	1	0	1	1	0	0	0	1	1	1	0	1	0	0	0	0	0	1	0	1	0	0	0	1	0	1	1	0	0	1	1	1	1	1	0	0	1	0	0	1	0	0
CLUE	GC2	818	Female	White			1	1	0	1	1	1	1	0	1	1	0	1	1	1	1	1	0	0	1	1	1	0	1	0	0	0	1	1	0	1	1	1	1	0	0	0	0	0	1	0	1	0	1
CLUE	GC2	833	Female	White			1	1	1	1	1	1	0	0	1	0	1	0	1	0	1	1	1	1	0	1	1	0	1	1	0	0	1	1	0	1	0	0	1	1	0	1	1	0	0	0	1	1	0
CLUE	GC2	843	Male	White			1	1	0	1	1	0	1	1	1	0	1	1	0	1	1	1	1	0	1	1	1	0	1	1	1	1	1	1	0	0	1	0	1	0	1	0	0	1	0	1	1	0	0
CLUE	GC2	845	Female	White	17	1	1	1	0	1	1	1	1	0	1	1	1	1	1	1	0	1	0	0	1	1	0	1	1	0	0	0	1	1	0	1	1	1	0	1	0	0	1	0	0	0	1	0	0
CLUE	GC2	855	Male	White	27	0	1	1	0	1	1	1	1	1	1	0	1	1	1	1	1	1	1	0	1	0	1	0	1	1	1	1	1	1	1	0	1	1	1	0	1	0	1	1	0	1	1	0	1
CLUE	GC2	868	Female	White	27	0	1	1	1	1	0	1	1	0	1	0	0	1	1	0	0	0	0	1	1	1	1	0	1	0	0	0	1	0	0	0	1	0	1	1	1	1	1	0	0	0	1	0	1
CLUE	GC2	876	Female	Asian			1	1	0	1	1	1	0	0	1	1	1	1	0	1	1	1	0	1	0	0	1	0	1	0	0	0	1	1	0	1	1	1	1	1	1	1	0	0	0	0	1	0	1
CLUE	GC2	917	Female	LatinX			1	1	0	1	1	0	1	0	1	1	1	1	1	0	1	1	1	1	1	1	1	1	1	0	1	0	1	1	1	1	1	1	1	0	0	1	1	1	0	1	1	0	1
CLUE	GC2	922	Female	International			1	1	1	1	1	1	1	1	1	0	0	1	1	0	1	1	1	0	1	1	1	0	0	0	1	1	1	1	0	1	0	0	1	1	1	1	1	1	0	1	0	0	1
CLUE	GC2	926	Female	International			1	1	0	1	1	1	1	1	1	1	0	0	1	1	0	0	0	0	1	0	1	0	1	1	0	1	1	0	1	0	1	1	0	0	1	1	1	1	0	0	0	0	1
CLUE	GC2	930	Female	White			1	1	0	1	1	1	1	0	1	1	0	0	0	1	0	1	1	1	1	0	1	0	1	1	0	0	0	0	0	1	1	0	1	0	1	0	1	0	0	1	1	0	0
CLUE	GC2	938	Female	White			1	1	1	1	1	1	1	1	1	1	0	1	1	0	0	1	0	0	1	1	1	0	1	1	1	1	1	1	0	1	1	1	0	0	0	0	1	0	0	1	1	0	1
CLUE	GC2	939	Male	White			1	1	0	1	1	1	1	1	1	0	1	1	1	0	1	1	1	0	1	1	1	0	1	0	1	1	1	0	1	0	1	1	1	0	1	0	1	0	0	0	1	0	1
CLUE	GC2	950	Female	Asian			1	1	1	1	1	1	1	1	1	1	1	0	1	0	1	1	1	1	0	0	0	0	1	0	1	0	0	1	0	1	1	1	1	1	1	1	1	1	0	0	0	0	0
CLUE	GC2	951	Female	Black			1	1	1	1	1	1	1	1	1	1	0	0	0	1	1	1	0	0	1	0	1	0	1	0	1	1	1	1	1	0	0	1	1	0	0	1	1	0	0	0	1	0	1
CLUE	GC2	955	Male	White	19	1	1	1	0	1	1	1	0	0	1	0	1	1	1	1	1	0	1	1	1	1	1	0	1	0	0	1	1	1	0	0	1	1	1	0	1	0	1	1	0	1	1	1	1
CLUE	GC2	5	Female	White	24	1	1	1	1	1	1	0	1	0	0	1	1	1	1	0	1	0	0	0	1	1	1	0	1	1	1	1	1	1	1	1	1	1	1	1	0	0	1	1	0	1	1	1	0
CLUE	GC2	25	Female	White	22	1	1	1	1	1	1	1	1	0	1	0	1	0	0	0	1	1	1	1	1	1	1	0	1	0	1	1	1	1	1	1	1	1	0	1	1	1	0	1	1	0	1	1	1
CLUE	GC2	29	Male	Black	24	1	1	0	1	0	1	1	1	0	1	1	1	0	1	0	1	1	1	0	1	1	1	0	1	1	0	1	1	1	1	1	1	1	1	1	1	1	0	1	0	1	1	0	1
CLUE	GC2	33	Male	White	21	1	1	1	1	1	1	0	1	0	1	1	1	1	1	1	1	1	1	1	1	1	1	1	1	0	1	1	1	1	1	0	1	1	1	0	1	0	1	1	1	0	1	0	0
CLUE	GC2	37	Female	White	18	1	0	0	0	1	1	1	1	1	1	0	1	1	1	1	1	1	1	0	1	1	1	0	1	0	1	1	1	1	1	1	1	1	1	1	1	1	1	0	1	0	1	0	0
CLUE	GC2	40	Male	International			1	1	0	1	1	1	1	1	1	1	1	0	1	1	1	1	1	0	1	1	1	1	1	1	0	1	1	1	1	1	0	1	1	1	1	1	1	1	1	0	1	1	1
CLUE	GC2	49	Female	White	22	1	1	1	0	1	1	1	0	0	0	1	1	1	1	0	1	1	0	0	1	1	1	0	1	1	0	1	1	0	1	1	1	1	1	0	1	1	0	0	0	0	1	1	1
CLUE	GC2	50	Female	White	30	0	1	1	1	1	1	1	1	1	1	0	1	1	1	1	1	1	1	1	1	1	1	0	1	1	1	1	1	1	1	1	0	1	1	0	1	1	1	1	0	1	1	1	1
CLUE	GC2	55	Female	White	27	0	1	1	1	1	1	1	1	1	1	0	1	0	1	1	1	1	1	0	1	1	1	1	1	0	1	1	1	1	1	1	1	1	1	0	0	0	0	1	1	0	0	0	1
CLUE	GC2	66	Male	White	25	0	1	1	1	1	1	1	1	1	1	1	1	0	1	1	1	0	1	1	1	1	1	0	1	0	1	0	1	1	0	0	1	1	1	0	1	0	0	1	1	1	1	1	0
CLUE	GC2	69	Female	White	26	0	1	1	1	1	1	0	1	1	1	1	1	0	1	0	1	1	0	1	0	1	1	1	1	1	1	1	1	1	1	1	1	1	0	0	1	0	1	1	0	0	1	1	1
CLUE	GC2	76	Male	White	27	0	1	1	1	1	1	1	1	1	1	0	1	1	1	1	1	1	1	1	1	1	1	1	0	1	1	1	1	1	1	1	1	1	0	0	1	1	1	1	0	1	1	0	1
CLUE	GC2	78	Male	Asian	26	0	1	1	1	1	1	1	1	1	1	0	1	1	1	1	0	1	0	1	1	0	1	0	1	1	1	1	0	1	1	1	1	1	0	1	1	0	1	0	0	1	1	1	0
CLUE	GC2	83	Male	Asian	27	0	1	1	1	1	1	1	1	1	1	0	0	1	1	0	1	1	1	0	1	1	1	0	1	1	1	1	1	1	1	1	0	1	1	1	1	1	0	1	1	0	1	1	1
CLUE	GC2	87	Female	Black	26	0	1	1	1	1	1	1	1	1	1	0	1	0	1	1	1	1	1	0	1	1	1	1	1	0	1	1	1	1	1	0	1	1	0	1	1	1	1	1	1	0	1	0	1
CLUE	GC2	99	Female	White	26	0	1	1	1	1	1	1	1	1	1	0	1	0	1	0	1	1	0	1	0	0	1	1	1	1	1	1	1	1	1	1	1	1	0	1	1	1	1	1	0	0	1	1	1
CLUE	GC2	144	Male	White	21	1	1	1	1	1	1	0	1	0	1	0	1	1	1	0	1	1	1	0	0	1	1	0	1	1	1	1	1	1	1	0	0	1	1	0	1	1	0	0	0	0	1	1	1
CLUE	GC2	151	Male	White	28	0	1	1	1	1	1	1	1	1	1	1	1	1	1	1	1	1	1	1	1	1	1	0	1	0	1	1	1	1	1	1	0	1	0	1	1	1	1	1	1	0	1	0	1
CLUE	GC2	165	Female	White	24	1	1	1	1	1	1	1	1	0	1	0	1	1	1	1	1	0	1	1	1	1	1	1	1	0	1	1	1	0	0	1	0	1	1	1	1	0	1	1	0	1	1	0	1
CLUE	GC2	170	Female	White	29	0	0	0	0	1	1	1	1	0	1	0	1	1	1	1	1	1	0	1	1	0	1	0	1	0	1	1	1	1	1	1	1	1	0	1	1	1	1	1	1	0	1	1	1
CLUE	GC2	173	Female	White	31	0	1	1	1	1	1	1	1	1	1	0	0	1	1	0	1	0	0	1	1	1	1	0	1	0	1	0	1	1	1	1	1	1	1	1	1	0	1	1	0	0	1	1	1
CLUE	GC2	180	Female	Asian	25	0	1	1	1	1	1	1	1	1	1	1	1	1	1	0	1	1	1	1	0	0	1	1	1	1	1	1	1	1	1	0	1	1	1	0	0	1	1	1	0	1	1	0	1
CLUE	GC2	181	Female	White	25	0	1	1	1	1	1	1	1	1	0	0	1	1	1	0	1	1	1	1	1	1	1	0	1	1	1	1	1	1	1	1	1	1	1	0	1	0	1	0	1	0	1	1	1
CLUE	GC2	182	Female	White	28	0	1	1	1	1	1	1	1	1	1	0	1	1	1	1	1	1	0	0	1	1	1	0	1	1	1	1	1	1	1	1	1	1	0	0	1	1	0	1	0	1	1	1	0
CLUE	GC2	192	Female	White	32	0	1	1	1	1	1	1	1	1	1	0	1	1	1	0	1	0	1		1	1	1	1	1	1	1	1	1	1	1	1	1	1	1	0	0	0	0	1	0	0	1	1	1
CLUE	GC2	195	Female	Asian	26	0	1	1	1	1	1	1	0	0	1	1	0	0	1	1	1	1	1	0	1	1	1	0	1	1	1	1	1	1	1	0	1	1	1	0	0	1	1	0	1	0	1	0	1
CLUE	GC2	199	Male	International	29	0	1	1	1	1	1	1	1	1	1	1	1	1	0	0	1	0	1	0	1	1	1	0	1	1	1	1	1	1	1	0	0	1	0	1	1	1	1	0	0	0	1	1	1
CLUE	GC2	212	Male	LatinX	28	0	1	1	1	1	1	1	1	1	1	0	0	1	1	0	1	1	0	0	1	1	1	0	0	0	0	1	1	0	1	0	1	0	1	0	1	1	1	0	0	0	1	1	1
CLUE	GC2	217	Female	White	28	0	1	1	0	1	1	1	1	1	1	1	1	1	1	1	1	1	1	1	1	1	1	1	1	1	1	1	1	1	1	1	0	1	1	0	0	1	1	1	1	0	1	1	1
CLUE	GC2	218	Female	White			1	1	0	1	0	1	1	0	1	0	1	0	1	0	1	1	0	0	1	1	1	0	1	0	0	1	1	0	1	0	1	0	1	0	0	0	0	0	1	0	1	1	1
CLUE	GC2	221	Male	White	31	0	1	1	1	1	1	1	1	1	1	0	1	1	1	0	1	1	0	1	1	1	1	1	0	0	0	0	1	1	1	1	1	0	1	1	1	0	1	0	1	0	1	1	1
CLUE	GC2	233	Female	White	24	1	1	1	0	1	1	1	1	1	1	1	1	1	1	1	1	1	1	0	1	1	1	0	1	0	1	1	1	1	1	1	1	0	1	0	1	0	0	1	0	1	1	1	1
CLUE	GC2	234	Female	International			0	0	1	1	1	1	1	1	1	1	0	0	1	1	1	0	1	0	1	0	1	1	1	1	1	1	1	1	0	1	0	0	0	1	1	0	1	1	1	0	1	1	1
CLUE	GC2	245	Male	Multiracial	27	0	1	1	1	1	1	1	1	0	1	0	1	1	1	0	1	1	1	1	1	1	1	0	1	1	1	1	1	1	1	0	1	1	1	0	1	0	0	1	1	0	1	1	1
CLUE	GC2	251	Female	White	28	0	1	1	1	1	1	1	1	1	1	1	1	1	0	0	1	1	1	1	1	1	1	0	1	1	0	1	1	1	1	1	1	1	1	0	1	1	1	0	1	0	1	1	0
CLUE	GC2	261	Female	White			1	1	1	1	1	1	1	1	1	0	1	1	1	1	1	1	1	1	1	1	1	1	1	0	1	1	1	1	1	1	1	1	0	0	1	1	1	1	0	1	1	0	1
CLUE	GC2	268	Female	LatinX	26	0	0	0	1	1	1	1	0	0	1	0	1	1	1	0	1	1	1	1	1	1	1	1	1	0	1	1	1	1	1	1	0	0	1	1	0	0	1	1	1	0	1	1	1
CLUE	GC2	269	Female	White	29	0	1	1	1	1	1	1	1	1	1	1	1	0	1	0	1	1	1	1	1	1	1	0	1	1	0	0	1	0	1	1	0	0	1	0	0	1	1	0	0	1	1	1	0
CLUE	GC2	271	Female	White			1	1	1	1	1	1	1	1	1	0	1	1	1	1	1	1	1	1	1	1	1	0	1	1	1	0	1	0	0	0	0	1	1	1	1	1	1	1	0	1	1	0	1
CLUE	GC2	276	Male	Asian	36	0	1	1	1	1	1	1	1	1	1	1	1	1	1	1	1	1	1	1	1	0	1	0	1	0	1	0	1	1	1	1	1	1	1	1	1	1	1	0	1	0	1	1	1
CLUE	GC2	277	Male	White			1	1	1	1	1	1	1	0	1	1	1	1	0	1	1	1	1	1	1	1	1	0	1	1	1	1	1	1	1	1	1	1	1	1	1	0	1	1	0	0	1	0	1
CLUE	GC2	278	Male	Asian	18	1	1	1	1	1	1	1	1	0	1	1	1	1	1	1	1	1	1	1	1	1	1	0	1	1	1	1	1	0	1	1	1	1	0	0	1	1	0	1	1	1	1	1	1
CLUE	GC2	285	Male	White	29	0	1	1	1	1	1	1	1	1	1	1	1	1	1	0	1	1	0	1	1	0	1	0	1	0	1	1	1	1	1	1	1	1	0	0	0	1	1	1	1	0	1	0	1
CLUE	GC2	289	Male	White	24	1	0	0	1	1	1	1	1	1	1	0	1	0	1	0	0	1	0	0	1	1	1	0	1	1	1	1	1	1	1	1	0	1	0	1	1	1	1	1	0	1	1	1	1
CLUE	GC2	292	Female	White	31	0	1	1	0	1	1	1	1	1	1	0	1	1	1	1	1	0	1	1	1	1	1	1	1	0	1	1	1	0	1	1	1	0	1	1	0	1	1	0	0	1	1	0	1
CLUE	GC2	308	Female	White	25	0	1	1	1	0	1	1	1	1	1	0	1	1	1	0	1	1	0	1	1	1	0	0	1	1	1	1	1	1	1	1	1	1	1	1	1	1	1	0	1	1	1	0	1
CLUE	GC2	312	Female	White	27	0	1	1	1	1	1	1	1	1	1	0	1	0	1	1	1	1	1	1	1	1	1	1	1	1	1	1	1	1	1	0	0	1	1	0	1	1	1	1	0	0	1	0	1
CLUE	GC2	314	Male	White			1	1	1	1	1	1	1	1	1	1	1	1	0	1	1	0	1	0	1	1	1	1	1	0	0	1	1	0	1	1	1	1	1	0	0	0	1	1	0	1	1	1	1
CLUE	GC2	315	Female	Black			0	0	0	1	1	1	1	1	1	1	1	1	1	0	1	0	1	0	1	0	1	0	1	1	1	0	1	1	1	1	1	0	1	1	1	1	1	1	1	1	1	0	1
CLUE	GC2	321	Male	White			0	1	1	1	1	1	1	1	1	0	1	1	1	0	0	1	0	1	1	1	1	0	1	1	1	1	1	1	1	1	1	1	1	1	1	1	1	1	0	1	1	1	0
CLUE	GC2	324	Male	White			1	1	1	1	1	1	1	0	1	0	1	1	1	0	1	1	1	0	1	1	1	1	1	1	1	1	1	1	1	1	0	1	1	1	1	0	0	0	1	0	1	1	0
CLUE	GC2	336	Female	White	29	0	1	1	0	1	1	1	1	1	1	1	1	1	1	0	1	1	0	1	1	1	1	0	1	1	1	1	1	1	1	0	1	1	0	1	0	0	0	0	0	0	1	1	1
CLUE	GC2	346	Female	Multiracial	19	1	1	1	1	0	1	0	0	0		0	1	1	1	0	1	0	0	0	1	1	1	0	1	1	1	1	1	1	1	0	1	1	1	1	1	0	0	1	0	1	1	0	1
CLUE	GC2	349	Female	White			1	1	0	1	1	1	1	0	0	1	1	1	1	0	1	1	1	1	1	1	1	1	1	1	1	1	1	1	0	1	1	1	1	1	0	1	0	1	0	1	1	0	1
CLUE	GC2	357	Male	White			1	1	1	0	1	1	1	0	1	1	1	1	0	1	1	1	1	0	1	1	1	1	1	0	1	1	1	0	1	1	1	1	1	1	0	1	1	0	0	0	1	0	1
CLUE	GC2	378	Male	White			1	1	1	1	1	1	1	0	1	1	1	1	1	1	1	0	1	0	1	1	1	1	1	1	1	0	1	0	1	0	0	0	1	1	1	1	1	0	1	0	1	0	0
CLUE	GC2	387	Male	Multiracial	19	1	1	1	0	1	0	1	1	0	1	0	1	1	0	1	1	1	0	1	1	1	1	0	0	0	0	1	1	0	1	1	1	0	1	0	1	1	1	1	0	0	0	0	1
CLUE	GC2	403	Female	White	20	1	1	1	1	1	1	1	1	1	0	0	1	1	0	1	1	0	0	0	1	1	1	0	1	0	1	1	0	1	1	1	1	1	1	0	0	1	1	0	0	1	1	0	1
CLUE	GC2	404	Female	White	22	1	0	0	1	1	1	1	1	0	0	1	1	1	1	0	0	1	1	0	1	1	1	1	1	0	1	1	1	1	1	1	0	1	1	0	0	0	1	0	1	0	1	1	1
CLUE	GC2	406	Male	White			1	1	0	1	1	1	1	1	1	1	1	1	1	0	1	1	1	0	1	1	1	0	1	1	1	1	1	1	1	1	1	1	1	1	1	0	1	1	0	0	1	1	1
CLUE	GC2	410	Female	White	21	1	1	1	1	1	1	1	0	0	1	0	1	1	1	1	1	1	0	0	1	1	1	0	1	1	1	0	1	1	1	1	1	1	1	1	1	0	1	1	1	1	1	1	1
CLUE	GC2	417	Female	White			1	1	0	1	0	1	1	1	1	0	1	1	1	0	1	1	1	1	1	1	1	0	1	1	1	0	0	1	0	1	1	1	0	1	1	0	0	0	0	0	0	1	1
CLUE	GC2	430	Female	Not Reported			1	1	1	1	1	1	1	1	1	0	1	1	1	1	1	1	1	1	1	1	1	0	1	0	1	0	1	1	1	0	0	1	1	1	1	1	1	1	1	1	1	1	1
CLUE	GC2	434	Male	Multiracial			1	1	1	1	1	1	1	1	1	1	1	1	1	1	1	1	1	1	1	1	1	1	1	0	0	1	1	1	1	1	1	1	1	1	1	0	0	1	1	0	1	0	0
CLUE	GC2	439	Male	Asian			1	1	1	1	1	1	1	1	1	1	1	1	1	0	1	1	1	1	1	1	1	1	1	1	0	1	1	0	0	0	1	1	1	1	1	1	1	1	1	0	1	1	1
CLUE	GC2	445	Male	White	29	0	1	1	1	1	1	0	1	0	1	0	1	0	1	0	1	1	0	1	1	1	1	1	1	1	1	1	1	1	1	1	1	1	1	0	1	1	0	0	0	1	1	1	1
CLUE	GC2	450	Female	International	27	0	1	1	0	1	0	1	1	1	1	0	0	0	1	1	0	1	1	1	1	0	1	0	1	0	1	1	1	0	1	1	1	1	1	1	0	0	1	1	1	1	1	1	0
CLUE	GC2	454	Female	International			1	1	1	1	1	1	1	0	1	1	0	1	1	1	1	0	0	0	1	1	1	0	1	1	0	1	1	1	1	1	1	0	1	1	1	0	1	1	1	0	1	1	1
CLUE	GC2	459	Male	International	27	0	1	1	0	1	1	0	1	0	0	1	1	0	1	1	1	1	1	1	1	0	1	1	1	1	1	0	1	1	1	0	1	1	1	1	1	1	0	1	1	0	1	1	1
CLUE	GC2	462	Female	International			1	0	1	1	1	1	0	0	1	0	1	0	1	0	1	1	1	0	1	1	1	0	1	0	1	1	1	1	1	1	1	1	1	0	1	0	1	1	1	1	1	1	1
CLUE	GC2	463	Male	White	26	0	1	1	1	1	1	1	1	1	1	1	1	1	0	1	1	1	1	1	1	1	1	1	1	1	1	1	1	1	1	1	0	0	1	1	1	0	1	0	0	0	1	0	1
CLUE	GC2	464	Male	White	30	0	1	1	0	1	1	1	1	1	1	0	1	1	1	1	1	1	1	1	1	1	1	0	1	0	0	0	1	1	1	1	1	1	1	1	1	1	1	1	1	0	1	0	1
CLUE	GC2	465	Female	White			1	1	1	1	1	1	1	1	1	0	0	1	1	0	1	1	0	1	1	1	1	1	1	1	1	1	1	0	1	1	0	1	1	1	1	1	1	1	1	1	1	1	1
CLUE	GC2	467	Male	International			1	1	0	1	1	1	1	1	1	0	1	1	1	1	1	1	1	1	1	1	1	0	1	0	1	0	0	0	1	0	1	0	0	1	0	1	0	0	1	0	1	1	1
CLUE	GC2	470	Male	White	30	0	0	0	1	1	1	1	1	1	1	0	0	1	1	1	1	0	1	1	1	1	0	0	1	1	1	0	1	1	1	1	1	1	1	1	0	1	0	1	1	0	1	1	1
CLUE	GC2	481	Male	International			1	1	1	1	0	1	1	1	1	1	0	1	1	1	1	0	0	0	1	0	1	0	1	1	1	1	1	1	0	0	0	1	0	1	1	0	1	0	1	0	1	0	0
CLUE	GC2	483	Male	White	29	0	1	1	1	1	1	1	1	1	1	0	0	0	1	0	1	0	1	1	1	1	1	0	1	0	1	1	1	0	0	1	1	1	1	0	1	1	0	0	1	0	1	1	1
CLUE	GC2	494	Male	Black	26	0	1	1	1	1	1	1	1	1	1	0	1	1	1	0	1	0	1	0	1	0	1	0	1	1	1	1	1	1	0	1	1	1	1	0	1	1	1	0	0	0	1	0	1
CLUE	GC2	497	Male	International			1	1	1	1	1	1	1	0	1	1	1	0	1	1	1	1	1	0	1	1	1	0	1	1	1	1	1	1	1	1	1	1	1	1	1	0	1	1	0	0	1	1	1
CLUE	GC2	504	Male	White			1	1	0	1	1	1	1	1	1	0	1	1	1	0	1	1	1	1	1	1	1	0	1	1	1	1	1	0	0	0	1	1	1	1	1	0	1	0	1	0	1	1	1
CLUE	GC2	509	Female	White			1	1	1	1	1	1	1	1	0	0	0	1	1	0	1	0	1	1	1	1	1	1	1	1	0	1	0	1	1	1	1	1	0	1	1	1	1	1	0	0	1	0	0
CLUE	GC2	512	Female	White	27	0	1	1	0	1	1	1	0	0	1	1	0	1	1	0	1	0	1	1	1	1	1	0	1	1	1	1	1	1	1	1	1	0	1	1	1	1	1	1	0	0	1	1	1
CLUE	GC2	513	Female	White			0	0	0	1	1	1	1	1	1	1	1	0	1	0	1	1	1	1	1	1	1	0	1	0	1	0	1	0	0	1	0	0	0	0	1	0	1	1	0	0	1	0	1
CLUE	GC2	523	Female	White			1	1	1	1	1	0	1	0	1	0	1	1	1	0	1	1	1	0	1	0	1	1	0	0	1	1	1	1	1	0	0	0	1	1	1	0	0	1	1	1	1	0	1
CLUE	GC2	525	Male	Multiracial			1	1	0	1	1	1	1	1	1	1	1	1	1	1	1	1	1	1	1	1	1	1	1	1	1	1	1	1	1	1	0	1	1	1	1	0	1	0	0	0	1	0	1
CLUE	GC2	526	Male	LatinX			1	1	1	1	1	1	0	0	1	0	1	1	0	1	1	1	1	1	1	1	1	0	1	0	1	1	1	1	0	1	0	1	1	1	1	1	1	1	0	0	1	1	1
CLUE	GC2	531	Female	White	29	0	1	1	1	1	1	1	1	1	1	1	1	1	1	1	1	1	1	1	1	1	1	0	0	0	1	1	1	1	0	1	1	1	1	0	1	1	1	1	1	1	1	0	1
CLUE	GC2	533	Male	White			1	1	0	1	1	1	1	1	1	0	1	1	1	1	1	1	1	1	1	1	1	0	1	1	1	1	1	1	1	0	0	1	1	1	1	1	1	0	1	1	1	0	1
CLUE	GC2	544	Male	White	30	0	1	1	0	1	1	1	1	1	1	1	1	1	1	0	1	1	0	0	0	1	1	0	1	1	1	1	1	1	1	1	1	1	1	1	1	0	1	1	1	0	1	1	1
CLUE	GC2	548	Female	White	33	0	1	1	1	1	1	1	1	0	1	0	0	0	1	1	0	1	1	0	1	0	0	1	0	0	1	1	1	1	1	0	0	0	1	1	1	0	1	1	1	0	1	1	1
CLUE	GC2	550	Female	Asian	35	0	1	1	0	1	1	1	1	1	1	1	1	1	1	1	1	0	1	1	1	1	1	0	1	1	1	1	1	0	1	1	1	1	1	1	1	1	1	1	0	1	1	1	1
CLUE	GC2	553	Male	White			0	0	0	1	1	1	1	0	1	1	1	1	1	1	1	1	0	1	1	1	1	0	0	1	1	1	1	1	1	0	0	0	0	1	0	0	0	0	1	0	1	1	1
CLUE	GC2	557	Female	White			0	0	0	1	1	0	1	0	1	1	1	1	1	0	1	1	1	0	1	1	1	0	1	1	1	1	1	1	1	1	1	0	1	0	1	0	1	1	0	1	1	1	1
CLUE	GC2	560	Male	Asian			1	1	1	1	1	1	1	1	1	0	1	1	1	1	1	1	1	1	0	1	1	0	1	1	1	1	1	1	1	0	0	1	1	1	1	0	1	0	0	0	1	0	1
CLUE	GC2	578	Female	White			1	1	1	1	1	1	1	1	1	0	1	1	1	0	0	1	0	1	1	1	1	0	1	1	1	1	1	0	1	1	0	0	1	0	1	1	1	1	1	1	1	1	1
CLUE	GC2	605	Female	Asian			1	1	1	0	1	1	1	0	1	0	1	1	1	1	1	1	1	0	1	1	1	0	1	1	0	1	1	1	1	1	0	1	0	0	1	1	1	1	1	0	1	1	1
CLUE	GC2	613	Male	Black	21	1	1	1	1	1	1	1	1	0	1	0	1	0	1	1	1	1	1	1	1	0	1	0	1	0	1	1	1	1	1	1	1	1	1	0	0	0	1	1	0	1	1	1	1
CLUE	GC2	627	Male	Black			0	0	1	1	1	1	1	1	1	0	1	1	1	0	1	1	0	1	1	1	1	1	1	1	0	1	1	1	1	1	0	0	1	1	0	1	1	1	0	1	1	1	1
CLUE	GC2	638	Male	White			1	1	0	1	1	1	1	0	1	1	1	1	1	1	1	1	1	0	1	1	1	0	1	1	0	1	1	1	1	1	0	0	1	0	1	1	1	1	1	0	1	1	0
CLUE	GC2	639	Female	White	22	1	1	0	1	1	1	1	1	1	1	0	1	1	1	0	1	1	1	1	1	1	1	0	1	0	1	0	1	1	1	1	1	1	0	0	0	0	1	1	0	0	1	0	1
CLUE	GC2	642	Male	White			1	1	1	1	1	1	1	1	1	1	1	0	1	1	1	0	0	1	1	0	1	0	1	0	1	1	1	1	1	0	0	0	1	1	0	1	0	1	0	0	1	1	1
CLUE	GC2	644	Female	White			1	1	1	1	1	1	0	0	1	0	1	0	1	0	1	0	1	1	1	1	1	1	1	1	1	1	1	0	0	1	1	1	1	1	1	0	1	1	1	0	1	1	1
CLUE	GC2	649	Female	White			0	0	0	1	1	1	1	1	1	0	1	1	1	0	1	1	1	0	0	1	1	1	1	0	1	1	1	1	1	1	1	0	1	0	1	1	1	0	0	1	1	1	1
CLUE	GC2	650	Female	White			1	0	0	1	1	1	1	1	1	0	1	1	1	0	1	0	1	1	1	1	1	1	1	0	0	1	1	1	1	0	1	0	1	0	1	0	0	1	1	0	1	0	1
CLUE	GC2	656	Female	LatinX			0	0	1	1	1	1	1	1	1	1	1	1	1	1	1	1	1	1	0	1	1	0	1	1	1	1	1	1	1	1	1	0	1	0	0	1	0	1	0	1	1	0	0
CLUE	GC2	661	Male	White			1	1	0	1	1	1	1	1	1	1	1	1	1	1	1	1	0	1	1	1	1	1	1	1	1	1	1	1	1	0	0	1	1	1	1	1	1	1	0	0	1	0	1
CLUE	GC2	665	Male	LatinX			1	1	1	1	1	1	1	1	1	1	1	1	1	1	1	0	1	1	1	1	1	0	1	1	0	1	1	1	1	1	1	1	1	1	1	1	1	1	0	0	1	0	1
CLUE	GC2	668	Male	White	28	0	1	1	1	1	1	1	1	1	1	1	1	1	1	1	1	1	1	1	1	1	1	0	1	0	1	1	1	1	0	1	1	0	1	0	0	1	1	0	1	0	1	0	0
CLUE	GC2	669	Male	Multiracial			1	1	1	1	1	1	1	1	1	0	1	0		0	0	0	1	1	1	0	1	0	1	1	1	1	1	1	1	1	1	1	0	1	1	0	1	1	0	0	0	1	1
CLUE	GC2	670	Male	White			1	1	0	1	1	1	1	1	1	0	1	1	1	1	1	0	0	0	1	1	1	0	1	1	1	1	1	1	0	0	1	0	1	1	1	0	1	1	0	0	1	1	1
CLUE	GC2	671	Male	White			1	1	0	1	1	1	1	0	1	1	1	1	1	1	1	1	1	1	1	1																					1	1	1
CLUE	GC2	680	Male	Asian	35	0	1	0	1	1	1	1	1	0	1	1	1	1	1	1	1	1	1	1	1	1	1	0	1	0	1	1	1	1	1	1	1	0	1	1	1	1	1	0	0	0	1	1	1
CLUE	GC2	687	Female	White			1	1	0	1	1	1	1	1	1	0	1	1	1	1	1	1	1	1	1	1	1	0	1	0	0	1	1	1	1	1	1	1	1	1	1	0	1	1	1	0	1	1	0
CLUE	GC2	688	Female	White			1	1	1	1	1	0	0	0	1	0	1	1	1	1	1	1	0	0	1	1	1	0	1	0	1	1	1	1	1	1	1	1	1	1	0	1	1	1	1	0	1	0	1
CLUE	GC2	694	Male	Multiracial	28	0	1	1	0	1	1	1	1	1	1	1	1	1	1	0	1	0	0	1	1	1	1	0	1	1	0	1	1	1	1	1	1	1	1	1	1	1	1	1	0	1	1	0	1
CLUE	GC2	695	Male	White			1	1	1	1	1	0	1	0	1	0	0	0	1	0	1	1	1	1	1	1	1	0	1	1	1	1	1	1	0	1	1	1	0	1	1	1	1	1	0	0	1	0	1
CLUE	GC2	698	Male	White			1	1	0	1	1	1	0	0	1	1	1	0	1	1	1	1	1	1	1	0	1	0	1	0	0	1	1	1	1	1	0	1	1	1	1	1	0	1	1	0	1	0	1
CLUE	GC2	709	Male	Asian			1	1	1	1	1	1	1	1	1	1	1	1	1	0	0	1	0	0	1	1	1	0	1	0	1	1	1	0	0	0	1	1	1	0	0	0	1	1	0	0	1	1	1
CLUE	GC2	712	Female	White			1	1	0	1	1	1	1	1	1	1	1	1	1	1	1	1	1	0	1	1	1	1	0	1	1	1	1	1	1	0	0	1	1	0	0	1	1	1	1	1	1	1	1
CLUE	GC2	721	Female	Multiracial			0	0	0	1	1	1	1	1	0	1	1	1	1	0	1	1	1	1	1	1	1	1	1	0	1	1	1	1	1	1	0	1	1	0	1	0	1	1	0	1	1	1	1
CLUE	GC2	738	Female	White			1	1	1	1	1	1	1	1	1	0	0	1	1	0	1	1	0	1	1	1	1	0	1	0	1	1	1	1	1	1	0	0	0	1	0	1	1	1	1	1	1	1	1
CLUE	GC2	741	Female	White			1	1	1	1	1	1	1	0	1	0	1	1	1	1	1	0	1	0	1	1	1	1	1	0	1	1	1	1	0	1	1	1	1	0	1	1	1	1	0	1	1	1	1
CLUE	GC2	743	Female	White	27	0	0	0	0	1	1	1	1	1	1	1	1	1	1	0	1	1	1	1	1	1	1	1	0	1	1	1	1	1	1	0	0	0	1	0	1	1	1	0	1	0	1	1	1
CLUE	GC2	744	Male	Asian			1	1	1	1	1	1	1	1	0	0	1	1	0	0	1	1	1	1	1	1	1	0	1	1	1	0	1	1	1	1	1	1	0	0	0	1	0	1	1	0	1	1	0
CLUE	GC2	749	Male	White			1	1	1	1	1	0	1	0	1	1	1	1	1	1	1	0	1	1	1	1	1	0	1	1	1	0	1	1	1	0	0	0	1	1	1	1	0	1	0	0	1	0	0
CLUE	GC2	750	Male	Multiracial			1	1	1	1	1	1	1	1	1	0	1	1	1	1	1	0	1	1	1	1	1	1	1	1	1	1	1	1	1	1	0	1	1	1	1	1	1	1	0	0	1	1	1
CLUE	GC2	755	Male	White			1	0	0	1	1	1	1	0	1	0	1	1	1	1	1	1	1	0	1	1	0	0	0	1	1	1	1	1	1	1	0	1	1	1	1	1	1	1	1	0	1	1	1
CLUE	GC2	774	Female	White	27	0	1	1	1	1	1	1	1	0	1	1	1	1	1	1	1	1	1	0	1	1	1	0	1	1	1	1	1	1	1	1	1	0	1	0	1	0	1	1	0	1	1	0	1
CLUE	GC2	775	Male	White			1	1	0	1	1	1	1	1	1	1	1	1	0	1	1	0	0	0	1	1	1	0	1	0	1	1	1	1	1	1	1	1	1	0	0	0	1	0	0	0	1	0	1
CLUE	GC2	779	Female	White	26	0	1	1	1	1	1	1	1	0	1	0	1	1	1	1	0	0	0	1	1	1	1	0	1	1	0	1	1	1	1	1	0	1	1	0	1	1	1	1	0	0	1	0	1
CLUE	GC2	812	Female	White	29	0	1	1	0	1	1	1	1	1	1	1	1	1	1	0	1	1	1	1	1	0	1	1	1	0	1	1	1	1	1	1	1	1	1	1	0	0	1	1	0	0	1	0	1
CLUE	GC2	827	Female	White			1	1	1	1	1	1	1	1	1	0	1	1	1	1	1	1	1	1	1	1	1	1	1	0	1	1	1	1	1	0	1	1	1	0	1	0	1	1	1	0	1	1	1
CLUE	GC2	836	Male	Black	25	0	1	1	0	1	1	1	1	0	1	1	1	1	0	0	1	1	1	1	1	1	1	1	1	1	1	1	1	1	1	1	1	0	1	1	1	0	1	0	0	0	1	1	1
CLUE	GC2	837	Female	White	20	1	1	1	1	1	1	1	1	1	1	1	1	1	1	0	1	1	1	1	1	1	1	0	1	1	1	1	1	1	0	1	1	1	1	1	1	1	1	1	0	1	1	0	1
CLUE	GC2	839	Male	Asian	33	0	0	0	1	1	1	1	1	1	1	1	1	1	1	1	0	0	1	1	0	1	1	0	1	1	1	1	1	1	1	1	1	1	1	1	1	1	0	0	1	1	1	1	1
CLUE	GC2	840	Female	White	20	1	1	1	1	1	1	1	1	1	1	1	1	1	1	1	1	1	1	1	1	1	1	0	1	1	1	1	1	1	0	1	1	0	1	1	1	1	0	0	0	0	1	1	1
CLUE	GC2	847	Male	White			1	1	1	1	1	1	0	1	1	1	1	1	1	0	0	0	1	0	1	1	1	0	1	1	0	1	1	0	1	1	1	0	0	1	0	1	0	1	0	1	0	1	1
CLUE	GC2	848	Female	Asian	32	0	1	1	1	1	1	1	1	1	1	0	1	0	1	0	1	0	0	1	1	0	1	0	1	1	1	1	1	1	1	1	1	0	1	1	1	1	1	1	1	0	1	1	1
CLUE	GC2	865	Female	White			0	0	0	0	1	0	1	1	1	1	1	1	1	0	1	0	1	0	1	0	1	0	1	1	1	1	1	1	1	0	1	1	1	1	1	1	1	1	0	1	1	1	0
CLUE	GC2	869	Female	White			1	0	1	1	1	1	1	0	1	0	0	0	1	0	1	1	1	1	1	1	1	1	1	0	1	1	1	1	1	0	1	1	1	0	1	0	1	1	0	0	1	1	1
CLUE	GC2	872	Female	Asian	26	0	1	1	1	1	1	1	1	1	1	1	1	1	1	0	1	1	1	1	1	1	1	0	1	0	1	1	1	1	1	1	1	1	1	1	0	0	0	0	1	0	1	1	1
CLUE	GC2	885	Male	International			1	1	1	1	1	1	1	1	1	0	1	1	1	0	0	1	1	1	1	0	1	0	1	0	1	1	1	1	1	1	0	0	1	1	1	0	0	1	1	0	1	1	1
CLUE	GC2	889	Female	Asian	24	1	1	1	1	1	1	1	1	1	1	1	1	1	0	1	1	1	1	1	1	1	1	1	1	1	1	1	1	1	0	1	1	1	1	0	0	0	1	1	1	0	1	1	1
CLUE	GC2	891	Female	Asian			1	1	1	1	1	1	1	1	1	1	1	1	1	0	1	1	0	1	1	1	1	1	1	1	1	1	0	0	1	1	1	1	0	1	1	1	0	0	0	1	0	0	1
CLUE	GC2	896	Female	White			1	1	1	1	1	1	0	0	1	1	1	0	0	1	0	1	1	1	1	1	1	0	1	1	1	0	1	1	1	1	1	1	1	1	1	1	1	1	1	1	1	1	1
CLUE	GC2	902	Female	LatinX			0	0	1	1	1	1	1	1	1	0	1	1	1	1	1	1	0	1	0	1	1	0	1	1	1	1	1	1	1	1	0	0	1	1	1	1	0	1	0	0	1	0	1
CLUE	GC2	903	Male	Asian			0	1	1	1	1	0	1	1	1	0	1	1	0	0	1	0	0	1	1	1	1	1	1	0	1	1	1	0	1	1	1	1	1	0	1	1	1	1	0	1	1	1	1
CLUE	GC2	927	Male	White			0	0	1	1	1	1	1	1	1	1	1	0	1	0	1	1	1	1	1	1	1	0	1	0	1	1	1	0	1	1	1	0	1	0	1	0	0	1	1	0	1	0	0
CLUE	GC2	934	Female	International	31	0	1	1	1	1	1	1	1	0	1	1	1	1	1	1	1	1	1	1	1	1	1	0	1	1	0	1	1	1	1	1	1	1	1	1	1	0	1	1	0	0	1	1	1
CLUE	GC2	935	Female	White			1	1	1	1	1	1	0	0	1	0	1	1	1	0	1	1	1	1	1	1	1	1	1	0	1	1	1	1	1	0	1	1	1	0	1	0	1	1	0	0	0	0	0
CLUE	GC2	943	Female	LatinX	25	0	0	0	1	1	1	1	1	0	1	1	1	1	1	1	1	1	0	1	1	1	1	0	1	1	1	1	1	0	1	1	1	0	1	0	1	0	1	1	1	1	1	1	1
CLUE	GC2	945	Female	International			1	1	1	1	1	1	1	1	1	0	0	1	1	0	1	1	1	0	1	0	1	1	1	0	1	1	1	1	1	0	0	1	1	1	1	0	1	1	0	0	1	1	1
CLUE	GC2	947	Female	White			1	1	1	1	1	1	1	1	1	1	1	1	1	1	1	0	1	0	1	1	1	1	1	1	0	0	1	0	1	1	0	0	1	1	1	1	0	1	0	1	0	1	1
CLUE	GC2	957	Male	LatinX	29	0	1	1	1	1	1	1	1	1	1	1	1	1	1	1	1	1	1	0	1	1	1	0	1	1	0	1	1	1	1	1	1	1	1	1	1	1	1	1	0	1	1	0	1
CLUE	GC2	958	Female	International			1	1	0	1	1	1	1	0	1	1	1	1	1	1	1	1	1	0	1	1	1	0	1	1	1	1	1	1	1	0	0	0	0	1	0	1	1	0	0	0	1	1	0
CLUE	GC2	4	Male	White	27	0	1	1	1	1	1	1	1	1	1	1	1	1	1	1	1	1	1	1	1	1	1	0	1	1	1	1	1	1	1	1	1	1	1	1	1	0	1	1	1	1	1	0	1
CLUE	GC2	10	Female	Asian			1	1	1	1	1	0	1	0	1	1	1	1	1	0	1	1	1	0	1	1	1	0	1	0	1	1	1	1	1	1	1	1	0	0	1	1	1	1	1	1	1	1	1
CLUE	GC2	24	Male	Multiracial	23	1	1	1	0	1	1	0	1	1	1	0	1	0	1	1	1	0	1	1	1	1	1	1	1	1	1	1	1	1	1	1	1	1	0	1	1	0	0	1	0	0	1	0	1
CLUE	GC2	27	Female	White	35	0	1	1	1	1	1	1	1	1	1	1	1	1	1	0	1	1	1	1	1	1	1	1	1	1	1	1	1	1	1	1	1	1	1	1	1	1	1	1	1	1	1	1	1
CLUE	GC2	43	Male	White	27	0	1	1	0	1	1	1	1	1	1	1	1	1	1	1	1	1	0	1	1	1	1	1	1	1	1	1	1	1	1	1	1	1	1	1	1	1	1	0	1	1	1	1	1
CLUE	GC2	48	Female	White	27	0	1	1	0	1	1	1	1	1	1	1	0	1	1	1	1	1	1	0	1	1	1	1	1	1	1	1	1	1	1	1	1	1	0	1	1	1	1	1	1	0	1	1	1
CLUE	GC2	51	Male	White	27	0	1	1	0	1	1	1	1	1	1	1	0	0	1	0	1	1	1	0	1	1	1	1	1	1	1	1	1	1	1	1	1	1	1	1	0	0	1	1	1	0	1	1	1
CLUE	GC2	56	Female	White	29	0	1	1	0	1	1	1	1	1	1	1	1	1	1	0	1	1	1	1	1	1	1	0	1	1	1	1	1	1	1	1	1	1	1	0	1	1	0	0	1	0	1	1	1
CLUE	GC2	59	Female	White	25	0	1	1	1	1	1	1	1	1	1	1	1	1	1	1	1	1	1	1	1	1	1	0	1	1	1	1	1	1	1	1	1	1	1	1	0	1	0	1	0	0	1	1	1
CLUE	GC2	74	Male	White	27	0	1	1	1	1	1	1	1	1	1	1	0	1	1	1	1	1	1	1	1	1	1	1	1	1	1	1	1	1	1	1	1	1	1	0	1	1	1	1	1	0	1	1	1
CLUE	GC2	75	Female	White	26	0	1	1	1	1	1	1	1	1	1	1	1	1	1	1	1	1	1	1	1	1	1	0	1	1	1	1	1	1	1	1	1	1	0	1	0	1	1	1	1	0	1	1	1
CLUE	GC2	80	Female	White	31	0	1	1	0	1	1	1	1	1	1	1	1	1	1	1	1	1	1	1	1	1	1	0	1	1	1	1	1	1	0	0	1	1	1	0	0	0	1	1	0	0	1	1	1
CLUE	GC2	88	Male	White	27	0	1	1	1	1	1	1	1	1	0	1	1	1	1	1	1	1	1	1	1	1	1	1	1	1	1	1	1	1	1	0	1	1	0	0	1	0	1	1	0	0	1	0	1
CLUE	GC2	94	Female	White	23	1	1	1	1	1	1	1	1	0	1	1	1	1	1	1	1	1	1	0	1	1	1	1	1	1	1	1	1	1	1	1	1	1	1	1	1	1	1	1	0	1	1	1	1
CLUE	GC2	95	Male	Multiracial			1	1	1	1	1	1	1	0	1	0	1	1	1	1	1	1	0	0	1	1	1	1	1	1	1	1	1	1	1	1	1	1	1	0	1	1	0	0	1	1	1	1	1
CLUE	GC2	103	Male	White	30	0	1	1	1	1	1	1	1	1	1	1	1	1	1	0	1	1	1	1	1	1	1	0	1	1	1	1	1	1	1	0	1	1	1	1	0	1	0	1	0	0	1	1	1
CLUE	GC2	113	Female	White			1	1	1	1	1	1	1	0	1	1	1	1	1	1	1	1	1	1	1	0	1	0	1	1	1	1	1	1	0	1	1	1	1	1	1	0	1	1	0	1	1	1	1
CLUE	GC2	116	Male	White	28	0	1	1	0	1	1	1	0	0	1	1	1	0	1	1	1	1	1	1	1	1	1	0	1	1	1	1	1	1	1	1	1	1	1	0	1	0	1	0	0	0	1	1	1
CLUE	GC2	118	Female	White	29	0	1	1	1	1	1	1	1	1	1	0	1	1	1	0	1	1	0	0	1	1	1	1	1	1	1	1	1	1	1	1	1	1	1	1	1	1	1	1	1	0	1	0	0
CLUE	GC2	138	Male	White	26	0	1	1	0	1	1	1	1	1	1	1	1	1	1	1	1	0	1	1	1	1	0	0	1	0	0	1	1	1	1	0	1	1	1	0	1	1	0	0	1	1	1	1	1
CLUE	GC2	140	Female	White			1	1	1	1	0	1	1	1	1	1	1	1	1	1	1	0	1	0	1	1	1	1	1	1	1	1	1	1	1	1	1	1	1	1	1	1	1	1	1	1	1	1	1
CLUE	GC2	141	Female	White	33	0	1	1	1	1	1	1	1	1	1	1	1	1	1	1	1	1	1	1	1	1	1	1	1	1	0	1	1	1	1	1	1	1	1	1	1	1	1	1	0	1	1	1	1
CLUE	GC2	145	Male	LatinX	20	1	1	1	1	1	1	1	1	1	1	1	1	1	1	0	1	1	1	0	1	1	1	1	1	1	1	1	1	1	1	1	1	0	1	0	0	1	1	1	0	0	1	0	1
CLUE	GC2	154	Female	White	29	0	1	1		1	1	1	1	0	1	0	1	1	1	0	1	1	0	1	1	1	1	0	1	1	1	1	1	1	1	1	1	1	0	0	1	1	0	1	1	1	1	0	0
CLUE	GC2	157	Female	Multiracial	29	0	1	1	1	1	1	1	1	1	1	1	1	1	1	1	1	1	1	1	1	1	1	0	1	1	1	1	1	1	1	1	1	1	1	1	1	1	1	1	0	0	1	1	1
CLUE	GC2	158	Female	White	25	0	1	1	1	1	1	1	1	1	1	1	1	1	1	0	1	1	1	1	1	1	1	0	1	1	1	1	1	1	1	1	1	1	1	1	1	1	1	1	0	0	1	1	1
CLUE	GC2	160	Male	White	28	0	1	1	0	1	1	1	1	1	1	1	1	1	1	1	1	1	1	0	1	1	1	1	1	0	1	1	1	1	1	1	1	1	1	1	1	1	1	1	1	0	1	0	1
CLUE	GC2	164	Male	International			1	1	1	1	1	1	1	1	1	1	1	1	1	1	1	1	1	1	1	1	1	1	1	1	1	1	1	1	1	1	1	1	1	1	1	1	1	1	1	1	1	1	1
CLUE	GC2	176	Male	Asian	18	1	1	1	1	1	1	1	1	1	0	1	1	1	0	1	1	1	1	0	1	1	1	1	1	0	1	1	1	1	1	1	1	0	1	0	1	1	0	1	0	0	1	1	1
CLUE	GC2	178	Male	White			1	1	1	1	1	1	0	1	1	1	1	1	1	0	1	1	1	1	0	1	1	0	1	0	1	1	1	0	1	1	1	0	1	1	1	0	1	0	1	0	1	1	1
CLUE	GC2	179	Female	White	30	0	1	1	1	1	1	1	1	1	1	1	1	1	1	1	1	1	1	1	1	1	1	0	1	1	1	1	1	1	1	1	1	1	1	1	1	1	1	1	0	1	1	1	0
CLUE	GC2	187	Male	International			1	1	0	1	1	1	1	1	1	1	0	1	1	1	1	0	1	1	1	1	1	0	1	1	1	1	1	1	1	1	1	0	1	1	1	1	1	0	1	1	1	1	1
CLUE	GC2	190	Male	White	32	0	1	1	0	1	1	1	1	1	1	0	1	1	1	1	1	1	1	1	1	1	1	0	1	1	0	1	1	1	1	1	1	1	1	0	1	1	1	1	0	0	1	1	1
CLUE	GC2	197	Male	White	27	0	0	0	1	1	1	1	1	1	1	1	1	1	1	0	1	0	0	1	1	1	1	0	1	1	1	1	1	1	1	0	1	1	1	1	0	1	1	1	0	0	1	1	1
CLUE	GC2	204	Female	International	28	0	1	1	1	0	1	1	1	1	1	1	0	1	1	1	1	1	1	0	1	1	1	1	1	1	1	1	1	1	1	1	1	1	0	1	1	1	1	1	1	0	1	1	1
CLUE	GC2	209	Male	White	21	1	1	1	1	1	1	1	1	1	1	1	1	1	1	0	1	0	1	0	1	1	1	0	1	0	1	1	1	0	1	1	1	1	1	1	1	1	0	1	1	1	1	0	1
CLUE	GC2	210	Male	White	29	0	1	1	1	1	1	1	1	0	1	0	1	1	1	1	1	1	1	1	1	1	1	1	1	1	1	1	1	1	1	1	1	1	1	1	1	0	0	1	0	0	1	1	1
CLUE	GC2	219	Female	White	26	0	1	1	1	1	1	1	1	1	1	0	1	0	1	1	0	1	1	1	1	1	1	0	1	0	1	1	1	1	1	1	1	1	1	1	1	1	1	1	1	0	1	1	1
CLUE	GC2	223	Male	White	28	0	1	1	0	1	1	1	1	1	1	1	1	1	1	1	1	1	1	1	1	1	1	0	1	0	1	1	1	1	1	1	1	1	1	1	1	0	1	1	1	1	1	1	0
CLUE	GC2	225	Male	International	34	0	1	1	1	1	1	1	1	1	1	1	1	0	1	1	1	1	1	0	1	1	1	0	1	1	1	1	1	1	1	1	1	1	1	1	1	1	0	1	1	1	1	1	1
CLUE	GC2	229	Female	White	23	1	1	1	1	1	1	1	1	1	1	1	1	1	1	0	0	1	1	1	1	1	1	1	1	1	1	1	1	1	1	1	1	1	1	1	1	1	0	0	0	1	1	1	1
CLUE	GC2	230	Female	White	28	0	1	1	1	1	1	0	1	1	1	0	1	1	1	1	0	1	1	1	1	1	1	0	1	0	1	1	1	1	1	0	1	1	1	0	1	1	1	1	0	1	1	1	1
CLUE	GC2	232	Female	White	27	0	0	0	0	0	1	1	1	1	1	1	1	1	1	0	1	0	1	1	1	1	1	0	1	1	1	1	1	1	1	1	1	1	1	0	1	0	0	0	1	0	1	1	0
CLUE	GC2	235	Male	White	24	1	1	1	1	1	1	1	1	1	1	1	1	1	1	0	0	1	1	1	1	1	1	0	1	0	1	1	1	1	1	1	1	1	1	0	1	1	1	1	0	1	1	0	1
CLUE	GC2	242	Female	Asian			1	1	0	1	1	1	1	1	1	0	1	0	1	0	1	1	0	0	1	0	1	0	1	1	1	1	1	1	1	1	1	0	1	1	1	1	1	1	1	0	1	1	1
CLUE	GC2	243	Male	White	26	0	1	1	1	1	1	1	1	1	0	1	1	0	1	0	1	1	1	1	1	1	1	0	1	1	1	1	1	1	1	1	0	1	1	1	1	1	1	1	0	1	1	1	1
CLUE	GC2	250	Male	White	27	0	1	1	0	1	1	1	1	1	1	1	1	1	1	0	1	1	1	1	1	1	1	0	1	1	0	1	1	1	1	1	1	1	1	1	1	1	0	1	1	0	1	0	0
CLUE	GC2	253	Female	White	35	0	1	1	1	1	1	1	1	1	1	1	1	1	1	1	1	1	1	0	1	1	1	1	1	1	1	1	1	1	1	1	1	0	1	1	1	1	1	1	0	0	1	1	1
CLUE	GC2	265	Female	Multiracial			1	1	1	1	1	0	1	0	1	1	1	1	1	1	1	1	1	1	1	1	1	1	1	0	1	0	1	1	1	1	1	1	0	1	1	1	1	1	0	0	1	0	1
CLUE	GC2	267	Male	White			1	1	1	1	1	1	1	1	1	1	1	1	1	1	1	0	1	0	1	1	1	0	1	1	1	1	1	1	0	1	0	1	1	1	1	0	1	0	1	0	1	1	1
CLUE	GC2	272	Male	White			1	1	1	1	1	1	1	1	1	1	1	1	1	1	1	1	1	0	1	1	1	1	1	0	1	1	1	1	1	0	1	1	1	1	0	1	1	1	1	0	1	0	1
CLUE	GC2	274	Female	White	31	0	1	1	1	1	1	1	1	1	1	1	1	1	1	1	1	1	1	1	1	1	1	0	1	1	1	1	1	1	1	1	1	1	1	1	1	1	1	1	1	1	1	1	1
CLUE	GC2	275	Male	White	28	0	1	1	1	1	1	1	1	0	1	1	1	1	1	0	1	1	1	0	1	1	1	0	1	1	1	1	1	1	1	1	1	1	1	1	1	1	0	1	1	1	1	0	1
CLUE	GC2	281	Female	White	25	0	1	1	0	1	1	1	1	1	1	0	1	1	1	1	1	0	1	1	1	1	1	1	1	1	1	1	1	1	1	1	1	1	1	1	1	1	1	1	0	0	1	1	1
CLUE	GC2	291	Female	White			1	1	1	1	1	1	1	1	1	1	1	1	1	1	1	0	1	1	1	1	1	1	1	1	1	1	1	1	0	1	1	1	1	0	1	1	1	1	1	1	1	1	1
CLUE	GC2	301	Male	White			1	1	1	1	1	1	1	1	1	1	0	1	1	0	1	1	1	1	1	0	1	0	1	0	1	1	1	1	1	1	1	1	1	0	0	1	1	1	0	0	1	1	1
CLUE	GC2	305	Female	Black	28	0	1	1	1	1	1	1	1	1	1	1	1	1	1	1	1	1	1	1	1	0	1	0	1	1	1	1	1	1	1	0	1	1	1	1	1	1	1	1	0	1	1	1	1
CLUE	GC2	311	Male	White			1	1	1	1	1	1	1	1	1	0	1	0	1	1	1	1	1	1	1	1	1	0	1	0	1	1	1	1	1	1	1	0	1	0	1	1	1	1	1	1	1	1	1
CLUE	GC2	316	Female	White			1	1	1	1	1	1	1	1	1	1	1	1	1	1	0	0	1	0	1	1	1	0	1	1	1	1	1	0	1	1	1	1	1	0	1	0	1	0	0	1	1	0	0
CLUE	GC2	322	Female	White	26	0	1	1	1	1	1	1	1	1	1	1	1	1	1	1	1	1	1	0	1	1	1	1	1	1	1	1	1	1	0	1	1	1	1	1	1	1	1	0	1	1	1	1	1
CLUE	GC2	326	Female	White			1	1	0	1	1	1	1	1	1	0	1	1	1	0	0	1	1	0	1	1	1	1	1	1	0	1	1	1	1	1	0	1	1	1	1	1	1	1	0	0	1	1	1
CLUE	GC2	327	Female	Asian	28	0	1	1	0	1	1	1	1	0	1	1	0	1	1	1	1	1	1	1	1	1	1	0	1	1	1	1	1	1	1	1	1	1	1	0	0	1	1	1	1	1	1	1	1
CLUE	GC2	330	Female	LatinX			1	1	1	1	1	1	1	0	1	0	1	0	1	0	1	1	1	0	1	0	1	0	1	0	1	1	1	1	1	1	1	0	1	1	0	0	1	1	0	0	1	0	1
CLUE	GC2	331	Female	White	27	0	1	0	1	1	1	1	1	1	1	0	1	0	1	1	1	0	1	1	1	1	1	1	1	0	0	1	1	1	1	1	1	1	1	1	1	0	1	1	1	0	1	1	1
CLUE	GC2	332	Male	White	19	1	1	1	1	1	1	1	1	1	1	1	1	1	1	0	1	1	1	0	1	1	1	0	1	1	1	1	1	1	1	1	1	1	0	0	1	1	1	1	0	1	1	1	1
CLUE	GC2	342	Male	White			1	0	1	1	1	1	1	1	1	1	1	1	1	1	1	1	1	1	1	1	1	1	1	0	1	1	1	1	1	1	1	0	1	1	1	1	0	0	1	1	1	1	1
CLUE	GC2	343	Female	Black	31	0	1	1	1	1	1	1	1	0	1	0	1	1	1	1	1	1	1	0	1	1	1	1	1	0	0	1	1	1	1	1	0	1	1	1	1	1	1	0	0	0	1	1	1
CLUE	GC2	344	Female	White	26	0	1	1	1	1	1	1	1	1	1	1	1	1	0	0	1	1	1	1	1	1	1	0	1	1	1	1	1	1	1	1	1	0	1	1	1	1	1	1	1	0	1	1	1
CLUE	GC2	347	Male	Asian	27	0	1	1	0	1	1	1	1	0	1	1	1	1	1	0	1	0	1	1	1	0	1	1	1	0	1	1	1	1	1	1	1	1	1	1	1	1	1	1	0	1	1	1	1
CLUE	GC2	348	Female	White	31	0	1	1	1	1	1	1	1	1	1	1	1	0	1	1	1	1	1	1	1	0	1	0	1	1	1	1	1	1	1	0	0	0	1	0	1	0	1	1	1	0	1	1	0
CLUE	GC2	353	Female	White			1	1	1	1	1	1	1	1	1	0	1	1	1	1	1	1	1	1	1	0	1	0	1	1	1	1	1	1	1	0	1	1	1	1	1	1	1	1	0	1	1	1	1
CLUE	GC2	359	Male	White	26	0	1	1	1	1	1	1	1	1	1	1	1	1	1	1	1	1	1	1	1	1	1	0	1	1	1	1	1	1	1	0	0	1	1	1	1	0	0	1	0	0	1	1	1
CLUE	GC2	364	Female	White	26	0	1	1	0	1	1	1	1	1	1	1	1	1	1	1	1	0	1	1	1	1	1	1	1	1	1	1	1	1	1	1	1	1	1	0	1	0	1	1	0	1	1	1	1
CLUE	GC2	367	Female	White	30	0	0	0	0	1	1	1	1	0	1	0	1	1	1	0	1	1	1	0	1	1	1	1	1	0	1	1	1	1	0	1	1	0	1	1	1	1	1	1	1	1	1	1	1
CLUE	GC2	368	Female	White			1	1	1	1	1	1	1	1	1	1	1	1	1	0	1	1	1	1	1	1	1	0	1	1	1	1	1	1	1	1	0	1	1	1	1	1	0	1	0	0	1	1	1
CLUE	GC2	369	Female	White			1	1	1	1	1	1	1	1	1	1	1	1	1	0	1	1	1	1	1	1	1	0	1	0	1	1	1	1	1	1	1	1	1	1	1	1	1	1	0	1	1	1	1
CLUE	GC2	371	Male	White			1	1	0	1	1	1	1	1	1	1	1	1	1	1	1	1	1	0	1	1	1	0	1	1	1	1	1	1	1	1	1	1	1	1	1	0	1	1	1	1	1	1	1
CLUE	GC2	373	Female	White			1	1	1	1	1	1	1	1	1	1	1	1	1	1	1	1	1	1	1	1	1	1	1	0	1	1	1	1	1	1	0	0	1	0	1	1	1	1	1	1	1	1	1
CLUE	GC2	380	Female	White			1	1	1	1	1	1	1	1	1	1	1	1	1	0	1	1	1	0	1	1	1	0	1	1	1	1	1	1	1	1	1	1	1	1	1	0	1	1	0	0	1	1	1
CLUE	GC2	381	Female	White			1	1	0	1	1	1	1	0	1	1	1	1	1	0	1	1	1	1	1	1	1	1	1	0	1	1	1	1	0	1	1	1	1	1	1	1	1	0	0	0	1	1	1
CLUE	GC2	384	Female	White	30	0	1	1	0	1	1	1	1	1	1	1	1	1	1	1	1	0	1	1	1	1	1	0	1	1	1	1	1	1	1	1	1	0	1	1	1	1	1	1	0	1	1	1	1
CLUE	GC2	386	Female	White			1	1	1	1	1	1	1	0	1	0	1	1	1	0	1	1	0	1	1	1	1	1	1	0	1	1	1	1	1	1	1	1	0	0	1	1	1	0	1	0	1	1	1
CLUE	GC2	388	Female	White			0	0	0	0	1	1	1	1	1	1	1	0	1	0	1	0	1	1	0	1	1	1	1	0	0	1	1	1	1	1	1	0	1	1	1	1	1	1	1	1	1	1	1
CLUE	GC2	392	Female	White	26	0	1	1	1	1	1	1	1	1	1	1	1	1	1	1	1	1	1	1	1	1	1	1	1	1	1	1	1	1	1	1	1	1	1	1	1	0	1	1	1	1	1	1	1
CLUE	GC2	393	Female	White			1	1	1	1	1	1	1	1	1	1	1	1	1	1	1	1	1	1	1	1	1	0	1	1	1	1	1	1	1	1	1	1	1	0	1	1	1	1	0	1	1	1	1
CLUE	GC2	394	Female	White			1	1	1	0	1	1	1	1	1	0	1	1	1	0	1	1	1	1	0	1	1	0	1	1	1	1	1	1	1	1	1	1	1	1	1	1	0	1	0	0	1	1	1
CLUE	GC2	398	Female	White	24	1	1	1	1	1	1	1	1	1	1	1	1	1	1	1	1	1	1	1	1	1	1	0	1	1	1	1	1	1	1	1	1	1	1	1	1	1	1	1	0	1	1	1	1
CLUE	GC2	399	Female	Black			1	1	1	1	1	1	1	0	1	1	1	1	1	1	1	1	1	0	1	1	1	0	1	1	1	1	1	0	1	1	1	0	1	1	1	1	1	1	1	1	1	1	1
CLUE	GC2	401	Male	White			1	1	0	1	1	1	1	1	1	1	1	1	1	1	1	1	1	0	1	1	1	1	1	1	1	1	1	0	1	0	1	0	1	1	1	0	1	1	1	0	1	1	1
CLUE	GC2	402	Female	White			1	1	1	1	1	1	1	1	1	1	1	1	1	0	1	1	1	1	1	1	1	1	1	1	1	1	1	1	1	1	1	1	1	1	1	1	1	1	0	1	1	1	1
CLUE	GC2	407	Male	White	20	1	1	1	1	1	1	1	1	1	1	1	1	1	1	0	1	1	1	0	1	1	1	0	1	0	1	1	1	1	1	1	1	1	0	1	1	0	1	1	1	1	1	1	1
CLUE	GC2	408	Female	White	21	1	1	1	1	1	1	1	1	1	1	1	1	1	1	0	1	0	1	0	1	0	1	0	1	0	1	1	1	1	1	1	1	0	1	1	1	1	1	0	1	1	1	0	1
CLUE	GC2	409	Female	Asian	34	0	1	1	0	1	1	1	1	1	1	1	0	1	1	1	1	1	1	1	1	1	1	0	1	0	1	1	1	1	1	1	1	1	1	1	1	0	1	1	0	1	1	0	1
CLUE	GC2	411	Male	White	26	0	1	1	1	1	1	1	1	1	1	0	1	1	1	1	1	1	1	1	1	1	1	1	1	1	1	1	1	1	1	1	1	1	1	1	1	1	1	1	1	0	1	1	1
CLUE	GC2	413	Male	White			1	1	1	1	1	1	1	1	1	1	1	1	1	0	1	1	1	0	1	1	1	1	1	1	1	1	1	1	1	1	1	1	1	1	1	1	1	1	1	1	1	1	1
CLUE	GC2	418	Male	White																							1	0	1	1	1	1	1	1	1	1	0	1	1	1	1	1	1	1	0	0	1	1	1
CLUE	GC2	421	Male	White	30	0	1	1	1	1	1	1	1	1	1	0	1	1	1	1	1	1	1	0	1	1	1	0	1	1	1	1	1	1	1	1	1	1	1	0	1	1	1	1	1	1	1	1	1
CLUE	GC2	425	Female	LatinX	26	0	1	1	1	1	1	1	1	1	1	1	1	1	1	1	1	1	0	1	1	1	1	0	1	0	1	1	1	1	1	0	0	0	1	0	1	1	1	1	0	1	1	1	1
CLUE	GC2	426	Female	Black			1	1	1	1	1	1	1	1	1	1	1	1	1	1	1	1	1	1	1	1	1	0	1	1	1	1	1	1	1	1	1	1	0	1	1	1	1	1	1	1	1	1	0
CLUE	GC2	427	Female	Black			1	1	1	1	1	1	1	1	1	1	1	1	1	1	1	1	1	1	1	1	1	1	1	1	1	1	1	1	1	1	1	1	1	1	1	1	1	1	0	1	1	1	1
CLUE	GC2	428	Female	White			1	1	1	1	1	1	1	1	1	1	1	1	1	0	1	1	0	1	0	1	1	0	1	1	1	0	1	1	1	1	1	1	1	1	0	1	1	1	0	0	1	1	1
CLUE	GC2	429	Female	International			1	1	0	1	1	1	1	1	1	1	0	1	1	1	1	1	1	0	1	1	1	0	1	0	1	1	0	1	1	1	1	1	1	1	1	1	1	1	1	1	1	1	1
CLUE	GC2	431	Female	White	33	0	1	1	0	1	1	1	1	1	1	1	1	1	1	1	1	0	1	1	1	1	1	1	1	1	1	1	1	1	1	1	1	0	1	1	1	0	1	1	0	1	1	1	1
CLUE	GC2	442	Female	Asian			1	1	1	1	1	1	1	1	1	1	1	1	1	0	1	1	0	1	0	1	1	0	1	1	1	1	1	1	1	1	1	1	0	0	1	1	0	1	0	1	1	1	1
CLUE	GC2	448	Male	White			1	1	1	1	1	1	1	1	1	0	1	1	1	1	1	1	1	1	1	1	1	0	1	0	1	1	1	1	1	1	1	1	1	0	0	1	1	1	1	0	1	0	1
CLUE	GC2	458	Male	Asian			1	1	1	1	1	1	1	1	1	0	1	1	1	1	1	0	1	1	1	1	1	0	1	1	1	1	1	1	1	1	0	0	1	1	1	1	1	1	0	0	1	1	1
CLUE	GC2	466	Male	International			1	1	1	1	1	1	0	0	1	1	1	1	1	1	1	1	1	1	1	0	1	0	1	0	1	1	1	1	1	1	1	1	1	1	0	0	1	1	1	1	1	1	0
CLUE	GC2	469	Male	White	30	0	1	1	1	1	1	1	1	1	1	1	1	0	1	1	1	1	1	0	1	1	1	0	1	1	1	1	1	0	1	1	1	1	1	0	1	1	1	1	0	0	1	1	1
CLUE	GC2	471	Female	White	30	0	1	1	0	0	1	1	1	1	1	1	1	1	1	0	1	1	1	0	1	1	1	0	1	0	1	1	1	1	1	1	1	1	1	1	1	1	1	1	0	0	1	1	1
CLUE	GC2	473	Female	White	32	0	1	1	1	0	1	1	1	1	1	1	1	1	1	1	1	1	1	1	0	0	1	0	1	1	1	1	1	1	1	1	1	0	1	1	1	1	0	1	0	0	1	1	1
CLUE	GC2	474	Male	White	27	0	1	1	0	1	1	1	1	1	1	1	1	1	1	1	1	1	1	1	1	1	1	0	1	1	1	1	1	1	1	1	1	1	1	1	1	1	1	1	0	1	1	1	1
CLUE	GC2	475	Male	White	30	0	1	1	0	1	1	1	1	1	1	1	1	1	1	0	1	0	1	1	1	1	1	0	1	1	1	1	1	1	1	0	1	0	1	1	1	1	1	1	1	0	1	0	1
CLUE	GC2	476	Female	White	25	0	1	1	1	1	1	1	1	1	1	1	1	1	1	1	0	1	0	0	1	1	1	1	1	1	1	1	1	1	1	1	1	1	1	0	1	1	1	1	0	0	1	1	1
CLUE	GC2	477	Female	White	28	0	1	1	0	1	1	1	1	1	1	1	1	1	1	1	1	0	1	1	1	1	1	0	1	1	1	1	1	1	1	1	1	1	1	1	1	0	1	1	1	0	1	1	1
CLUE	GC2	478	Female	White			1	1	1	0	1	1	1	1	1	1	0	1	1	1	1	1	1	1	1	1	1	1	1	1	1	1	1	1	1	0	1	0	0	0	1	1	1	0	0	0	1	0	1
CLUE	GC2	479	Female	International	33	0	1	1	1	0	1	1	1	1	1	1	1	1	1	1	1	1	1	0	1	1	1	0	1	1	1	1	1	1	1	1	1	0	1	1	1	1	1	1	1	1	1	1	0
CLUE	GC2	480	Female	White	26	0	1	1	1	1	1	1	1	1	1	1	1	1	1	1	1	1	1	1	1	1	1	0	1	1	1	0	1	0	1	1	0	1	1	0	1	1	1	1	0	0	1	0	1
CLUE	GC2	482	Male	International			1	1	1	1	1	1	1	1	1	0	1	1	1	0	1	1	1	1	1	1	1	1	1	1	1	1	1	1	1	1	1	1	0	1	1	1	1	1	1	0	1	1	1
CLUE	GC2	485	Female	White			0	0	1	1	1	1	1	1	1	0	1	1	0	0	1	1	1	1	1	1	1	1	1	1	1	1	1	0	1	0	0	1	0	1	1	1	1	1	1	0	1	1	1
CLUE	GC2	486	Female	Asian	31	0	1	1	1	1	1	1	1	0	1	1	1	1	1	1	1	1	1	1	1	1	1	1	1	1	1	1	1	1	1	0	1	1	1	1	1	0	1	1	0	1	1	1	1
CLUE	GC2	490	Female	Multiracial			1	1	1	1	1	1	1	0	1	1	1	1	1	0	1	1	1	1	1	1	1	0	1	1	1	1	1	0	1	1	1	1	1	0	1	1	1	0	0	0	1	1	1
CLUE	GC2	492	Male	White			1	1	1	1	1	1	1	1	1	1	0	1	0	1	1	1	1	1	1	0	1	0	1	1	1	1	1	1	1	1	1	1	0	1	1	1	1	1	0	1	1	0	0
CLUE	GC2	498	Female	International			1	1	0	1	1	1	1	0	1	1	1	1	1	1	1	1	0	0	1	0	1	0	1	1	0	1	1	1	1	1	1	1	1	1	1	0	1	1	1	1	1	1	1
CLUE	GC2	502	Male	White	34	0	1	1	1	1	1	1	1	1	1	1	1	1	1	0	1	1	1	1	1	1	1	1	1	1	1	0	1	1	1	0	0	0	1	1	1	0	1	1	1	0	1	1	1
CLUE	GC2	517	Male	White			1	1	1	1	1	1	1	1	1	1	1	1	1	1	0	1	1	1	1	1	1	1	1	1	1	1	1	1	1	1	1	1	1	0	1	0	1	1	1	0	1	1	1
CLUE	GC2	518	Female	White	28	0	1	1	1	1	1	1	1	1	1	1	1	1	1	0	1	1	1	1	1	1	1	0	1	1	1	1	1	1	1	0	1	0	1	0	0	0	1	1	0	1	1	1	0
CLUE	GC2	522	Male	White	27	0	1	1	0	1	1	1	1	1	1	1	1	1	1	1	1	1	0	0	1	1	1	1	1	1	0	1	1	1	0	1	0	0	1	0	1	0	1	1	0	1	1	1	1
CLUE	GC2	524	Female	Asian			1	1	1	1	1	1	1	1	1	1	1	1	1	0	1	1	1	1	1	1	1	0	1	1	1	1	1	1	1	1	1	0	0	0	1	0	1	1	1	1	1	0	0
CLUE	GC2	527	Female	Black	22	1	1	1	0	1	1	1	1	0	1	1	1	1	1	1	1	1	1	1	1	1	1	0	1	1	1	1	1	1	1	1	1	1	1	1	1	0	1	1	0	0	1	1	1
CLUE	GC2	528	Female	White	30	0	1	1	1	1	1	1	1	1	1	0	1	1	1	1	1	1	1	1	1	1	1	0	1	1	1	1	1	1	1	1	1	1	1	1	1	1	1	1	0	0	1	1	1
CLUE	GC2	530	Male	White			1	1	1	1	1	1	1	1	1	1	1	1	1	0	1	1	0	1	0	1	1	1	1	1	1	1	1	1	1	1	1	0	1	1	1	1	1	1	0	0	1	1	1
CLUE	GC2	538	Female	White			1	1	1	1	1	1	1	0	1	1	1	1	1	1	1	1	1	0	1	1	1	0	1	1	1	1	1	0	1	1	1	1	1	1	1	1	0	0	1	0	1	1	1
CLUE	GC2	540	Female	White			0	0	1	0	1	1	1	1	1	1	1	1	1	0	1	1	1	1	1	1	1	1	1	1	1	1	1	1	1	1	1	1	1	1	1	1	1	1	1	0	1	1	1
CLUE	GC2	541	Female	White			1	1	1	1	1	1	1	1	1	0	1	1	1	0	1	1	1	1	1	1	1	0	1	1	1	1	1	1	1	1	1	1	1	0	1	1	1	1	1	0	1	0	1
CLUE	GC2	542	Female	White	28	0	1	1	1	1	1	1	1	0	1	1	1	1	1	1	1	1	1	1	1	1	1	1	1	1	1	1	1	1	1	1	0	1	1	1	1	1	1	1	1	1	1	1	1
CLUE	GC2	543	Male	White	30	0	1	1	0	1	1	1	1	1	1	0	1	1	1	1	1	1	1	1	1	1	1	0	1	0	0	1	1	1	1	1	1	1	1	0	1	1	1	1	1	0	1	1	1
CLUE	GC2	545	Male	White	26	0	1	1	0	1	1	1	1	1	1	1	1	1	1	1	1	1	1	1	1	1	1	1	1	0	1	1	1	1	1	1	1	1	1	1	1	1	1	1	0	1	1	1	1
CLUE	GC2	546	Female	White	26	0	1	1	1	0	1	1	1	0	0	1	1	0	1	1	1	0	1	0	1	1	1	0	1	0	1	0	1	1	1	1	1	0	1	0	1	1	1	1	0	1	1	0	1
CLUE	GC2	549	Female	White			1	1	1	1	1	1	1	1	1	1	1	1	1	1	1	1	1	1	1	1	1	0	1	1	1	1	1	1	1	1	1	1	1	1	1	1	1	1	1	1	1	1	1
CLUE	GC2	551	Male	Not Reported	19	1	1	1	1	1	1	1	1	1	1	1	1	1	1	1	1	1	1	1	1	1	1	0	1	1	1	1	1	1	1	1	1	1	1	1	1	1	1	1	0	0	1	1	1
CLUE	GC2	554	Female	White			1	1	1	1	1	1	1	1	1	1	1	0	1	1	1	1	0	1	1	1	1	1	1	0	1	1	1	1	0	1	1	1	1	1	0	1	1	1	1	1	1	0	1
CLUE	GC2	556	Female	White	26	0	1	1	1	1	1	0	1	0	1	1	1	1	1	1	1	1	1	1	1	1	1	1	1	0	1	1	1	1	1	1	1	1	1	1	1	1	0	1	1	1	1	1	1
CLUE	GC2	558	Male	White			1	1	1	1	1	1	1	1	1	1	1	1	1	0	1	1	1	1	1	1	1	0	1	0	1	1	1	1	1	1	1	1	1	0	1	1	0	0	1	0	1	1	1
CLUE	GC2	566	Female	White	28	0	0	0	1	1	1	0	1	0	0	0	1	1	1	1	1	1	1	1	1	1																					1	1	1
CLUE	GC2	573	Female	White	30	0	1	1	0	1	1	1	1	1	1	1	1	1	1	0	1	1	1	1	1	1	1	1	1	1	1	1	1	1	1	1	1	1	1	1	1	1	0	1	0	0	1	0	1
CLUE	GC2	574	Female	White	28	0	1	1	1	1	0	1	1	1	1	1	1	1	1	1	1	1	0	1	1	1	1	0	1	0	1	1	1	1	1	1	0	1	1	1	1	1	1	1	0	0	1	1	1
CLUE	GC2	575	Female	White	28	0	0	0	0	1	1	1	1	1	1	1	1	1	1	1	1	1	1	0	1	0	1	1	1	1	1	1	1	1	1	1	1	1	1	1	1	1	1	1	1	1	1	1	1
CLUE	GC2	576	Male	White	34	0	1	1	1	1	1	1	1	1	1	1	1	1	1	1	1	1	1	1	1	1	1	1	1	1	1	1	1	1	1	1	1	1	1	1	1	0	1	1	1	1	1	1	1
CLUE	GC2	577	Male	Asian			1	1	0	1	1	1	1	0	1	0	1	1	1	1	1	1	0	0	1	1	1	0	1	1	1	1	1	1	1	1	1	1	0	1	1	1	1	1	1	1	1	1	1
CLUE	GC2	579	Female	White			1	1	1	1	1	1	1	1	1	1	1	1	1	1	1	1	1	1	1	1	1	1	1	1	1	1	1	1	1	1	1	1	1	1	1	1	1	1	0	1	1	1	1
CLUE	GC2	580	Male	White	26	0	1	1	0	1	1	1	1	1	1	1	1	1	1	1	1	0	0	1	1	1	1	0	1	1	1	1	1	0	1	1	0	1	1	0	1	0	1	1	0	0	1	0	0
CLUE	GC2	581	Male	Multiracial			1	1	1	1	1	1	1	1	1	0	0	1	1	1	1	0	1	1	1	1	1	1	1	0	1	1	1	1	1	0	0	0	1	1	1	1	0	1	1	0	1	1	1
CLUE	GC2	582	Female	White	28	0	1	1	0	1	1	1	1	1	1	1	1	1	1	1	0	1	0	0	1	1	1	0	1	1	1	1	1	1	1	1	1	1	1	1	1	1	1	1	0	1	1	1	1
CLUE	GC2	584	Female	White			1	1	1	1	0	1	1	1	1	1	1	1	1	1	1	1	1	1	1	1	1	1	1	1	1	1	1	1	1	1	1	1	1	1	1	1	1	1	0	0	1	1	0
CLUE	GC2	589	Male	White	28	0	1	1	1	1	1	1	1	1	1	0	1	1	1	0	1	1	1	1	1	1	1	0	1	1	0	1	1	1	1	1	1	1	1	1	1	0	0	1	1	1	1	1	1
CLUE	GC2	592	Female	Asian			1	1	1	1	1	1	1	1	1	1	1	1	1	0	1	1	1	1	1	1	1	0	1	0	1	1	1	1	1	1	1	1	1	1	1	1	0	1	0	1	1	1	1
CLUE	GC2	595	Female	Not Reported	25	0	1	0	1	1	1	0	0	0	0	1	1	0	1	1	1	1	1	1	1	1	1	1	1	1	1	1	1	1	1	1	1	1	1	0	1	1	1	1	0	1	1	0	1
CLUE	GC2	596	Male	White	30	0	1	1	1	1	1	1	0	0	1	0	1	0	1	1	1	1	1	1	1	0	1	1	1	1	1	1	1	1	1	1	1	1	1	1	1	1	1	1	0	1	1	0	1
CLUE	GC2	602	Male	Asian	32	0	1	1	1	1	1	1	1	1	1	1	1	1	1	0	1	1	1	1	1	0	1	0	1	0	1	1	1	1	1	1	1	1	1	1	1	1	1	1	0	0	1	1	1
CLUE	GC2	603	Male	White	30	0	1	1	0	1	1	1	1	1	1	1	1	0	1	0	1	1	1	1	1	1	1	1	1	1	1	1	1	1	1	1	1	1	1	1	1	0	0	1	0	0	1	1	1
CLUE	GC2	607	Female	White	24	1	1	1	0	1	1	1	1	1	1	0	1	1	1	1	0	1	1	1	1	1	1	0	1	1	1	1	1	0	1	1	1	1	0	1	1	1	1	1	1	0	1	0	0
CLUE	GC2	608	Female	Asian	27	0	1	1	1	1	1	1	1	1	1	1	1	1	1	0	1	0	0	0	1	1	1	0	1	1	1	1	1	1	1	1	0	1	1	1	1	1	1	1	0	0	1	1	1
CLUE	GC2	609	Male	Asian			0	0	1	1	1	0	1	0	1	1	1	0	0	0	1	1	1	1	1	1	1	1	1	1	1	1	1	1	1	1	1	0	1	1	0	1	1	1	1	0	1	0	0
CLUE	GC2	611	Female	White			1	1	1	1	1	1	1	1	1	1	1	1	1	1	1	1	1	1	1	1	1	1	1	1	1	1	1	1	1	1	1	0	0	1	1	1	1	0	1	0	1	1	1
CLUE	GC2	612	Male	Not Reported	28	0	1	1	1	1	1	1	1	1	1	1	1	1	1	1	1	1	1	1	1	1	1	0	1	1	0	1	1	1	1	1	1	1	1	1	1	1	1	1	1	0	1	1	1
CLUE	GC2	615	Female	Asian			1	1	1	1	1	1	1	1	1	1	1	1	1	1	1	1	0	1	1	1	1	1	1	1	1	1	1	1	1	1	1	1	1	1	1	1	1	1	0	0	1	1	1
CLUE	GC2	616	Female	White			1	1	1	1	1	1	1	0	1	1	1	1	1	0	1	1	0	0	1	1	1	1	1	1	1	1	1	1	1	1	1	1	1	0	1	1	1	1	0	1	1	0	1
CLUE	GC2	617	Female	White			1	1	1	1	1	1	1	0	1	1	1	1	1	1	1	1	1	1	1	1	1	1	1	1	1	1	1	1	1	1	1	1	1	1	1	1	1	1	1	1	1	1	1
CLUE	GC2	618	Male	White	29	0	1	1	1	1	1	1	1	1	1	1	1	1	1	1	1	1	1	0	1	1	1	0	1	0	1	1	1	1	1	1	1	1	1	1	1	1	1	1	1	1	1	1	0
CLUE	GC2	621	Male	White			1	1	1	1	1	0	1	0	1	1	0	1	1	1	1	1	1	1	1	1	1	1	1	1	1	1	1	1	1	0	1	1	1	0	1	0	1	1	1	0	1	1	1
CLUE	GC2	629	Female	White			1	1	1	1	1	1	1	1	1	0	1	1	1	0	1	1	1	0	1	1	1	1	1	1	1	1	1	1	1	1	1	1	1	0	1	0	1	1	0	1	1	1	1
CLUE	GC2	630	Male	Not Reported	28	0	1	1	1	1	1	1	1	1	1	0	1	1	1	1	1	1	1	1	1	1	1	1	1	1	1	1	1	1	1	1	1	1	1	1	1	0	1	0	1	0	1	0	1
CLUE	GC2	632	Male	White			1	1	0	1	1	1	1	1	1	0	1	1	1	0	0	1	1	1	1	1	1	1	1	1	0	1	1	1	0	1	0	0	1	1	0	0	1	0	0	1	1	1	0
CLUE	GC2	633	Male	LatinX			1	1	1	1	1	1	1	1	1	1	1	1	1	1	1	1	1	0	1	1	1	0	1	1	1	1	1	1	1	1	0	1	1	1	1	0	1	1	0	1	1	1	1
CLUE	GC2	640	Female	White			1	1	1	1	1	1	1	1	1	0	1	1	1	1	1	1	1	0	1	1	1	0	1	1	1	1	1	1	1	1	1	1	1	1	0	1	1	1	0	0	1	0	1
CLUE	GC2	641	Female	White			1	1	1	1	1	1	1	1	1	1	1	1	1	1	1	1	1	1	1	1	1	1	1	1	1	1	1	1	1	1	1	1	1	1	1	1	1	1	1	1	1	1	1
CLUE	GC2	643	Female	White			1	1	1	1	1	1	1	1	1	1	1	1	1	1	1	1	1	1	1	1	1	1	1	1	1	1	1	1	1	1	1	1	1	1	1	1	1	1	0	0	1	1	1
CLUE	GC2	648	Male	LatinX	27	0	1	1	0	1	1	0	1	0	1	1	1	1	1	1	0	0	0	0	0	1	1	0	1	1	1	1	1	1	1	0	1	1	1	1	0	0	1	1	1	0	1	0	1
CLUE	GC2	651	Female	Asian			1	1	1	1	1	1	1	1	1	1	1	1	1	1	1	0	1	0	1	1	1	0	1	0	0	0	0	1	0	0	0	0	1	0	0	1	0	0	1	0	1	0	1
CLUE	GC2	660	Female	White			1	1	1	1	1	1	1	1	1	1	1	1	1	1	1	1	0	1	1	1	1	1	1	1	0	1	1	0	1	1	1	1	1	1	1	1	1	1	1	0	1	1	1
CLUE	GC2	674	Female	LatinX	27	0	1	1	1	1	1	1	1	1	1	1	1	1	1	1	1	1	1	1	1	1	1	0	1	1	1	1	1	1	1	1	0	1	1	0	0	1	1	1	1	1	0	1	1
CLUE	GC2	675	Female	Asian			1	1	1	1	1	0	1	0	1	0	1	1	1	1	1	1	0	0	1	1	1	0	1	0	1	1	1	1	1	0	1	1	1	0	0	1	0	0	0	1	1	0	1
CLUE	GC2	681	Male	White			1	1	1	1	1	1	1	1	1	1	1	1	1	0	1	1	1	0	1	1	1	1	1	0	1	1	1	0	1	0	0	1	1	1	1	1	1	0	0	1	1	1	1
CLUE	GC2	686	Female	LatinX			1	1	0	1	1	1	1	1	0	1	1	1	1	1	1	0	0	1	1	1	1	1	1	1	1	1	1	1	1	1	1	0	0	1	1	1	1	1	1	0	1	0	1
CLUE	GC2	690	Female	White			1	1	1	1	1	1	1	1	1	1	1	1	1	1	1	0	0	1	1	1	1	0	1	1	1	0	1	1	1	1	1	1	1	1	1	1	1	1	1	0	1	1	1
CLUE	GC2	691	Female	White	24	1	1	1	1	1	1	1	1	1	1	1	0	1	0	1	1	1	1	0	1	1	1	0	1	1	1	1	1	1	1	1	1	1	1	1	1	1	1	1	0	1	1	0	1
CLUE	GC2	696	Male	White			1	1	1	1	1	1	1	1	1	0	1	1	1	0	1	1	1	1	1	1	1	0	1	1	1	1	1	1	0	0	0	0	1	1	1	1	1	0	1	0	1	0	1
CLUE	GC2	699	Female	White			1	1	1	1	1	1	1	1	1	1	1	1	1	0	1	1	1	1	1	1	1	1	1	1	0	0	1	1	1	1	1	1	1	1	1	1	1	1	0	0	1	1	0
CLUE	GC2	705	Male	White			1	1	1	1	1	1	1	1	1	1	1	1	1	1	1	1	1	1	1	1	0	1	1	1	1	1	1	1	1	1	1	1	1	0	1	0	1	1	1	1	1	0	1
CLUE	GC2	706	Male	White			1	1	1	1	1	1	1	0	1	1	1	1	1	1	1	1	1	1	1	1	1	1	1	1	0	1	1	1	1	0	0	0	1	1	1	0	1	1	1	0	1	1	1
CLUE	GC2	710	Male	White			1	1	1	1	1	1	1	1	1	1	1	0	1	1	1	1	1	1	1	1	1	1	1	1	1	1	1	1	1	0	0	1	0	1	0	0	1	1	0	0	1	1	1
CLUE	GC2	711	Male	White			1	1	1	1	1	1	1	0	1	1	1	1	1	1	1	1	0	1	1	0	1	0	1	1	1	1	1	1	0	0	1	1	1	1	1	1	0	1	0	0	1	1	1
CLUE	GC2	715	Male	White			1	1	1	1	1	1	1	1	1	1	1	1	1	0	1	1	1	1	1	1	1	1	1	1	1	1	1	1	1	1	1	1	1	0	1	1	1	1	1	1	1	1	1
CLUE	GC2	716	Female	White			1	1	1	1	1	1	1	1	1	1	1	1	1	0	1	1	1	0	1	1	1	1	1	1	1	1	1	1	1	1	1	1	1	1	1	1	1	1	1	1	1	1	1
CLUE	GC2	717	Female	White			1	1	1	1	1	1	1	1	1	1	1	1	1	1	1	1	1	1	1	1	1	1	1	1	1	1	1	1	1	1	1	0	1	0	0	1	1	1	1	1	1	1	0
CLUE	GC2	722	Male	White			1	1	0	1	1	1	1	1	1	0	1	1	1	0	0	1	1	1	1	1	1	0	1	1	1	1	1	1	1	1	0	1	1	0	1	1	1	0	1	1	1	0	1
CLUE	GC2	723	Female	Black			1	1	0	1	1	1	1	1	1	0	0	0	1	0	1	1	1	0	1	1	1	0	1	0	1	1	1	1	1	1	1	0	1	0	1	1	1	0	0	0	1	1	0
CLUE	GC2	726	Female	White	33	0	1	1	1	1	1	1	1	1	1	0	0	1	1	0	1	1	1	1	1	1	1	0	1	1	1	1	1	1	1	1	0	0	1	1	1	1	0	1	1	0	1	1	1
CLUE	GC2	727	Female	Asian	23	1	1	1	1	1	1	1	1	0	1	1	0	1	1	1	1	1	1	0	1	1	1	0	1	0	1	1	0	1	1	0	1	1	1	1	1	0	0	0	0	1	1	1	1
CLUE	GC2	732	Female	LatinX	25	0	1	0	1	1	1	1	1	1	1	0	1	1	1	0	1	1	1	1	1	1	1	0	1	1	1	1	1	0	1	1	1	0	1	0	1	1	1	1	0	1	1	0	0
CLUE	GC2	733	Male	White			1	1	1	1	1	1	1	1	1	1	1	1	1	1	1	0	1	0	1	1	1	1	1	0	1	1	1	1	1	0	0	1	1	0	1	1	1	1	0	0	1	1	1
CLUE	GC2	735	Male	White			1	1	0	1	1	1	1	1	1	1	1	1	1	1	1	1	1	0	1	1	1	1	1	1	1	1	1	1	1	1	1	1	1	0	0	1	1	1	1	1	1	0	0
CLUE	GC2	739	Female	Asian			1	1	0	1	1	1	1	1	1	1	1	1	1	1	1	1	1	1	1	1	1	1	1	1	1	1	1	1	1	1	1	1	1	1	1	1	1	1	1	0	1	1	1
CLUE	GC2	742	Male	White			1	1	0	1	1	1	1	1	1	0	1	1	1	1	1	0	1	0	1	1	1	0	1	1	1	0	1	1	1	1	1	1	1	1	1	0	0	1	1	0	1	1	1
CLUE	GC2	748	Male	White			1	1	1	1	1	1	1	1	1	1	1	0	1	0	1	0	1	1	1	1	1	0	1	0	1	0	1	0	1	0	1	1	1	0	1	0	1	1	0	0	1	0	0
CLUE	GC2	751	Male	White	27	0	1	1	1	1	1	1	0	0	1	1	0	0	1	0	1	1	1	0	0	1	1	1	1	1	1	1	1	1	1	1	0	1	0	1	1	1	1	1	0	0	1	1	1
CLUE	GC2	754	Male	White	32	0	1	1	1	1	1	1	1	1	1	1	1	1	1	1	1	1	1	0	1	1	1	1	1	1	1	1	1	1	1	1	1	1	1	1	1	1	1	1	1	1	1	1	1
CLUE	GC2	759	Female	Asian			1	1	1	1	1	1	1	1	1	1	1	1	1	0	1	0	1	0	1	1	1	1	1	1	1	1	1	0	1	1	1	1	1	0	1	1	1	1	1	0	1	1	1
CLUE	GC2	760	Female	Black			1	0	1	1	1	1	1	1	1	1	1	1	1	0	1	0	1	1	1	1	1	0	1	1	1	1	1	1	1	1	1	1	1	1	1	1	1	1	0	1	1	1	0
CLUE	GC2	761	Female	White	28	0	1	1	1	1	1	1	1	1	1	1	1	1	1	0	1	0	0	1	1	1	1	1	1	1	1	1	1	1	1	1	1	0	0	1	1	1	1	1	0	1	1	1	1
CLUE	GC2	764	Male	White			1	1	1	1	1	1	1	1	1	1	0	1	1	1	1	1	1	1	1	1	1	0	1	1	1	1	1	1	1	1	1	0	0	1	1	1	1	1	1	0	1	1	1
CLUE	GC2	768	Female	Black	26	0	1	1	1	1	1	1	1	1	1	1	1	1	1	1	1	1	1	1	1	1	1	1	1	1	1	1	1	1	1	1	1	1	1	1	1	1	1	1	1	1	1	0	0
CLUE	GC2	771	Female	White	29	0	1	1	1	1	1	1	1	1	1	1	1	1	0	0	1	1	1	1	1	0	1	1	1	1	1	1	1	1	1	1	0	1	1	1	1	1	1	1	0	0	1	1	1
CLUE	GC2	772	Male	White			1	1	1	1	1	1	1	1	1	1	1	1	0	1	1	1	1	1	1	1	1	1	1	0	1	1	1	1	1	1	1	1	1	0	1	1	1	1	1	1	1	1	1
CLUE	GC2	777	Female	White	22	1	1	1	1	1	1	1	1	1	1	0	1	1	1	0	1	1	1	0	1	1	1	1	1	1	1	1	1	1	1	1	1	1	1	0	1	1	1	1	1	0	1	1	1
CLUE	GC2	780	Female	Asian	29	0	1	1	0	1	1	1	1	1	1	1	0	0	1	1	1	1	1	1	1	1	1	0	1	1	1	1	1	0	1	1	1	1	1	1	1	0	1	1	1	0	1	1	1
CLUE	GC2	783	Female	Multiracial			1	1	1	1	1	1	1	0	1	0	1	1	1	1	1	1	1	1	1	1	1	1	1	1	1	1	1	1	1	1	1	1	1	1	1	1	1	1	0	1	1	1	0
CLUE	GC2	786	Male	White	30	0	1	1	1	1	1	1	1	1	1	0	1	1	1	1	1	1	0	0	1	1	1	0	1	0	1	1	1	1	1	1	1	1	1	1	1	0	1	1	0	0	1	0	1
CLUE	GC2	795	Female	White	30	0	1	1	0	1	1	1	1	1	1	1	1	1	1	1	1	0	1	1	1	1	1	1	1	1	1	1	1	1	1	1	1	0	1	0	0	1	1	1	0	1	1	1	1
CLUE	GC2	796	Female	White	31	0	1	1	1	1	1	1	1	1	1	1	1	1	1	0	1	1	1	1	1	1	1	1	1	1	1	1	1	1	1	1	1	1	1	1	1	1	1	1	0	0	1	1	1
CLUE	GC2	797	Female	Asian			1	1	1	1	1	1	1	1	1	0	1	1	1	1	1	1	1	1	1	0	1	1	1	1	1	1	1	1	1	1	1	1	1	1	1	1	1	1	1	1	1	1	1
CLUE	GC2	799	Male	White			1	1	1	1	1	1	1	1	1	1	1	1	1	1	1	1	1	1	1	1	1	0	1	0	1	1	1	1	1	1	1	0	1	1	0	1	1	1	1	1	1	1	1
CLUE	GC2	800	Female	White			1	1	1	1	1	1	1	1	1	1	1	1	1	0	1	0	1	0	1	1	1	0	1	0	1	1	1	1	0	1	1	1	1	1	0	1	0	0	0	0	1	1	1
CLUE	GC2	803	Female	Not Reported			1	1	1	1	1	1	1	1	1	1	1	1	1	1	1	1	1	1	1	1	1	0	1	1	1	1	1	1	1	1	1	1	1	0	1	0	1	1	0	1	1	1	0
CLUE	GC2	807	Female	Asian	31	0	1	1	1	1	1	1	1	1	1	1	1	0	1	1	1	0	1	1	1	1	1	1	1	1	1	0	1	1	1	1	0	1	0	1	1	1	0	1	1	0	1	1	1
CLUE	GC2	808	Female	White			1	1	1	1	1	1	1	0	1	1	1	1	1	1	1	1	1	1	0	1	1	1	1	0	1	1	1	1	1	1	1	1	1	1	1	1	1	1	1	0	1	1	1
CLUE	GC2	809	Male	White			1	1	1	1	1	1	1	1	0	1	1	1	0	0	0	0	1	1	1	1	1	1	1	1	1	1	1	1	1	1	1	1	1	1	1	1	0	1	0	0	1	1	1
CLUE	GC2	811	Male	White			1	1	0	1	1	0	1	0	1	1	1	1	1	0	1	1	1	0	1	1	1	1	1	1	1	1	1	1	1	1	1	1	1	0	1	1	0	1	0	0	1	1	1
CLUE	GC2	813	Female	LatinX	25	0	1	1	1	1	1	1	1	1	1	1	1	1	1	1	1	1	1	1	1	1	1	0	1	1	0	1	1	1	1	1	1	1	1	0	1	1	1	1	0	1	1	0	0
CLUE	GC2	815	Female	White	27	0	1	1	1	1	1	1	1	1	1	1	1	0	1	0	1	1	1	1	1	1	1	0	1	1	1	1	1	1	1	1	1	1	1	1	1	1	1	1	1	0	1	1	1
CLUE	GC2	823	Male	Asian			1	1	0	1	1	1	1	1	1	0	1	1	1	1	1	1	1	1	1	1	1	0	1	1	1	1	1	1	1	1	1	0	1	1	1	1	1	1	1	1	1	1	1
CLUE	GC2	825	Male	White			1	1	1	1	1	1	1	1	1	1	1	1	1	1	1	1	1	1	1	1																					1	0	1
CLUE	GC2	826	Male	White			1	1	1	1	1	1	1	1	1	1	1	1	1	1	1	1	1	1	1	1	1	0	0	1	1	1	1	1	1	1	1	1	1	0	0	1	1	1	0	0	0	1	1
CLUE	GC2	828	Male	White	33	0	1	1	1	1	1	1	1	1	1	1	1	1	1	1	1	1	1	1	1	1	1	0	1	0	1	1	1	1	1	0	1	1	1	1	1	1	1	1	1	0	1	1	1
CLUE	GC2	829	Female	White	29	0	1	1	1	1	1	1	1	1	0	1	1	1	1	1	1	1	1	1	1	1	1	0	1	1	0	1	1	1	1	1	1	1	1	0	0	1	1	1	0	1	1	0	1
CLUE	GC2	831	Female	Asian	35	0	0	0	0	1	1	1	1	1	1	1	1	1	1	0	1	1	1	0	1	1	1	0	1	1	1	1	1	1	1	1	1	1	0	1	1	1	1	1	0	0	1	1	1
CLUE	GC2	834	Male	Asian			1	1	0	1	1	1	1	1	1	1	1	1	1	1	1	1	1	1	1	1	1	1	1	1	1	1	1	1	1	1	1	1	1	1	1	1	1	1	0	1	1	0	1
CLUE	GC2	838	Female	White	25	0	1	1	1	1	1	1	1	1	1	0	1	0	1	0	1	1	1	1	0	1	1	0	1	1	1	0	1	1	0	0	1	0	1	1	0	1	1	0	0	0	1	1	1
CLUE	GC2	842	Female	Asian			1	1	1	0	1	1	1	0	1	0	1	1	1	1	1	0	1	1	1	1	1	0	1	1	1	1	1	1	1	1	1	1	1	1	1	0	1	1	1	0	1	0	1
CLUE	GC2	849	Female	White			1	1	1	1	1	1	1	0	1	1	1	0	1	1	1	1	1	0	1	1	1	1	1	0	1	1	1	1	1	1	1	1	1	1	0	1	1	1	1	0	1	1	1
CLUE	GC2	856	Male	Asian			1	1	1	1	1	1	1	1	1	1	1	1	1	1	1	1	0	1	1	1	1	0	1	1	1	1	1	1	1	0	1	1	1	1	1	1	1	1	0	1	1	1	1
CLUE	GC2	857	Female	White			1	1	0	1	1	1	1	1	1	1	1	1	1	1	1	1	0	1	1	1	1	0	1	1	1	0	1	1	1	1	0	1	1	1	1	1	0	1	0	0	1	1	0
CLUE	GC2	858	Female	White	27	0	1	1	0	1	1	1	1	1	1	1	1	1	0	1	1	1	1	0	1	1	1	1	1	1	1	1	1	1	1	1	1	1	1	1	1	1	0	1	0	0	1	1	0
CLUE	GC2	861	Female	White			1	1	1	1	0	1	1	0	1	1	1	1	1	1	1	1	1	1	1	1	1	1	1	0	0	0	1	1	1	0	1	1	1	1	0	0	1	1	1	0	1	0	1
CLUE	GC2	864	Female	Asian	33	0	1	1	1	0	1	1	1	1	1	1	1	1	1	1	0	1	1	1	1	1	1	0	0	0	1	1	1	1	1	1	1	1	1	1	1	1	1	1	0	0	1	1	1
CLUE	GC2	867	Female	Asian	35	0	1	1	0	1	1	1	1	1	1	1	1	1	1	1	1	1	1	1	1	1	1	1	1	1	1	1	1	1	1	1	1	0	1	1	1	1	1	1	1	1	1	1	1
CLUE	GC2	870	Male	Asian	22	1	1	1	0	1	1	1	1	1	1	1	1	1	0	1	1	1	1	0	1	1	1	1	1	0	1	1	1	1	1	1	0	0	1	1	1	0	1	1	0	1	1	1	1
CLUE	GC2	871	Female	White	30	0	1	1	1	1	1	0	1	0	1	0	1	0	1	1	1	1	1	1	1	1	1	1	1	0	1	1	1	1	1	1	1	1	1	0	1	0	1	1	1	0	1	1	1
CLUE	GC2	875	Female	Black			1	1	1	1	1	1	1	1	1	0	1	1	1	1	1	1	1	0	1	1	1	0	1	0	1	1	0	1	0	1	1	1	1	0	1	1	1	0	0	0	1	0	1
CLUE	GC2	878	Female	White			1	1	1	1	1	1	1	1	1	1	1	1	1	1	1	1	1	1	1	1	1	1	1	1	0	1	1	1	1	1	1	1	1	1	1	1	1	1	0	0	1	1	1
CLUE	GC2	879	Female	White			1	1	0	1	1	1	1	1	1	1	1	1	1	1	1	1	1	0	1	1	1	0	1	1	1	1	1	1	1	1	1	0	1	1	1	1	1	1	1	0	1	1	1
CLUE	GC2	881	Male	White			1	1	1	1	0	0	1	0	1	1	1	1	1	0	1	1	1	0	1	1	1	1	1	1	1	1	1	1	1	0	1	1	1	1	1	1	1	1	0	0	1	1	1
CLUE	GC2	883	Male	Multiracial	33	0	1	1	1	1	1	1	1	1	1	0	1	1	1	1	1	0	1	1	1	1	1	1	1	1	1	1	1	1	1	1	1	1	0	0	1	1	1	1	1	1	1	1	1
CLUE	GC2	884	Female	White	28	0	1	1	1	1	1	1	1	1	1	1	1	1	1	0	1	1	1	1	1	1	1	0	1	0	1	1	1	1	1	0	1	1	1	1	1	0	1	1	1	0	1	0	1
CLUE	GC2	886	Male	White			1	1	1	1	1	1	1	1	1	1	1	1	1	0	1	1	1	1	1	1	1	0	1	1	0	1	1	1	1	1	1	0	1	1	1	1	1	1	1	0	1	0	1
CLUE	GC2	887	Female	White	27	0	1	1	1	1	1	0	1	0	1	0	1	1	1	1	1	1	1	0	1	1	1	0	1	1	1	1	1	0	1	1	1	0	1	0	1	1	1	0	0	1	1	1	1
CLUE	GC2	892	Female	Asian			1	1	1	1	1	1	1	1	1	1	1	1	1	1	1	1	1	1	1	1	1	0	1	1	1	1	1	1	1	1	1	1	1	1	1	1	1	1	0	1	1	1	1
CLUE	GC2	897	Female	International			1	1	1	1	1	1	1	1	1	0	1	1	1	1	0	1	1	1	1	1	1	1	1	1	1	1	1	1	1	0	0	1	1	1	1	1	1	1	0	1	1	0	1
CLUE	GC2	899	Male	White			1	1	1	1	1	1	1	1	1	1	1	1	1	1	1	1	1	1	1	1	1	1	1	1	1	1	1	1	1	1	1	1	1	1	1	1	1	1	1	1	1	1	1
CLUE	GC2	901	Female	Asian	35	0	1	1	1	1	1	1	1	1	1	1	1	1	1	1	1	1	1	1	1	1	1	1	1	1	1	1	1	1	1	1	1	1	1	1	1	0	1	1	1	1	1	1	1
CLUE	GC2	904	Male	International			1	1	1	1	1	1	1	1	1	1	1	1	1	1	1	1	1	1	1	1	1	1	1	1	1	1	1	1	1	1	1	1	1	1	1	1	1	1	0	0	1	1	1
CLUE	GC2	905	Male	Black	26	0	1	1	1	1	1	1	1	1	1	1	0	1	1	0	1	1	1	1	1	1	1	0	1	1	1	1	1	1	1	1	1	0	1	1	1	1	1	0	0	0	1	1	1
CLUE	GC2	906	Female	White			1	1	1	1	1	1	1	1	1	1	1	1	1	1	1	1	1	0	1	1	1	1	1	1	1	1	1	0	1	1	0	1	1	0	1	1	1	1	1	0	1	1	1
CLUE	GC2	907	Female	White			1	1	1	1	1	1	1	1	1	0	1	1	1	1	1	1	1	0	1	1	1	0	1	1	1	1	0	1	1	0	1	0	1	1	0	0	1	1	0	0	1	1	1
CLUE	GC2	908	Male	International			1	1	0	1	1	1	1	1	1	1	1	0	1	1	0	1	1	0	1	1	1	1	1	1	0	1	1	1	1	1	1	1	1	1	1	1	1	1	1	1	1	1	1
CLUE	GC2	910	Female	White			1	1	1	1	1	1	1	0	1	0	1	1	1	1	1	1	1	1	1	1	1	1	1	0	1	1	1	1	1	1	1	1	1	1	1	1	0	1	1	0	1	1	1
CLUE	GC2	913	Female	White	28	0	1	1	1	1	1	1	1	1	1	1	1	1	1	1	1	1	1	1	1	1	1	0	1	1	1	1	1	1	1	1	0	1	1	1	1	1	1	0	0	0	1	1	1
CLUE	GC2	918	Female	White	29	0	1	1	1	1	1	1	1	1	1	0	1	0	1	0	1	1	1	1	1	1	1	0	1	1	1	1	1	1	1	1	1	1	1	1	1	1	1	1	1	0	1	1	1
CLUE	GC2	924	Female	International			1	1	1	1	1	1	1	1	1	1	1	1	1	1	1	1	1	1	1	1	1	0	1	0	1	1	1	1	1	1	1	1	1	1	1	1	1	1	1	1	1	1	1
CLUE	GC2	932	Female	International			1	1	1	1	1	1	1	1	1	1	1	1	1	1	1	1	1	0	1	1	1	0	1	1	1	1	1	0	1	1	1	1	1	1	1	1	1	1	0	1	1	0	1
CLUE	GC2	942	Female	International	28	0	1	1	1	1	1	1	1	0	1	1	1	1	1	0	1	1	1	1	1	1	1	1	1	1	0	1	1	1	1	1	1	1	0	1	1	0	1	0	1	1	1	1	1
CLUE	GC2	948	Male	International			1	1	1	1	1	1	1	1	1	1	1	1	1	1	1	1	1	1	1	1	1	1	1	1	1	1	1	1	1	1	1	1	1	1	1	1	0	1	0	1	1	1	1
CLUE	GC2	952	Female	White	33	0	1	1	0	1	1	1	1	1	1	1	1	1	1	1	1	1	1	1	1	1	1	1	1	1	1	1	1	1	1	0	1	1	1	1	1	1	1	1	1	1	1	1	1
CLUE	GC2	954	Male	International	34	0	1	1	1	1	1	1	1	1	1	1	1	1	1	1	1	1	1	0	1	1	1	0	1	1	1	1	1	1	1	0	0	0	1	1	1	0	1	1	1	1	1	1	1
CLUE	GC2	956	Female	White	32	0	1	1	1	1	1	1	1	1	1	0	1	1	1	0	1	1	1	0	1	1	1	1	1	0	1	0	1	0	1	1	1	1	1	1	1	1	1	1	1	0	1	0	1
CLUE	GC2	959	Male	White	31	0	1	1	1	1	1	1	1	1	1	0	1	1	1	1	1	1	1	1	1	1	1	0	1	1	0	1	1	1	1	0	1	1	1	1	1	0	1	1	1	1	1	1	1
CLUE	GC2	2	Male	LatinX			0	0	0	1	1	1	1	1	1	0	1	1	0	1	1	0	0	1	1	1	1	1	1	0	1	1	0	1	0	1	1	0	1	1	1	0	1	0	1	0	1	0	1
CLUE	GC2	6	Female	White	20	1	1	1	1	1	1	1	1	1	0	1	1	1	1	1	1	1	0	1	0	0	1	1	1	1	1	1	1	0	1	1	1	1	1	1	1	0	0	1	0	1	1	0	0
CLUE	GC2	13	Female	Not Reported	32	0	0	0	1	1	1	1	1	1	1	1	0	0	1	1	1	1	1	1	1	1	1	0	1	0	1	1	1	1	1	0	1	1	1	1	1	1	1	0	1	0	1	1	0
CLUE	GC2	16	Female	White			1	1	0	1	1	1	1	1	1	1	1	1	1	1	1	1	0	0	1	0	1	1	1	1	0	1	1	1	1	1	1	1	1	0	1	0	0	1	0	0	1	0	0
CLUE	GC2	18	Male	International			1	0	0	1	1	1	1	1	1	0	0	1	1	0	0	1	0	1	1	1	1	0	1	0	1	0	1	0	1	0	0	0	0	0	1	0	1	1	1	0	1	1	1
CLUE	GC2	31	Male	White	25	0	0	0	0	1	1	1	1	1	1	0	0	0	1	0	0	1	0	1	1	1	1	0	1	0	1	1	1	0	1	1	1	1	1	1	1	1	1	1	0	1	1	0	1
CLUE	GC2	34	Female	White	22	1	0	1	0	0	1	1	1	0	1	0	0	0	0	0	1	0	1	0	1	0	1	0	1	0	1	1	1	1	1	1	1	1	1	1	1	1	1	1	0	1	0	0	1
CLUE	GC2	35	Female	Multiracial	19	1	1	1	1	1	1	1	1	1	1	1	1	1	1	0	1	0	1	0	1	0	1	1	1	0	0	1	0	0	1	0	0	1	1	0	0	1	1	1	0	0	1	0	0
CLUE	GC2	46	Female	White	21	1	1	1	1	1	1	1	1	0	1	1	1	1	1	1	1	0	1	0	0	1	1	0	1	1	1	1	1	1	1	1	0	0	1	1	1	0	1	1	0	0	1	0	1
CLUE	GC2	64	Female	White	27	0	0	0	1	1	1	1	1	1	1	1	0	1	1	0	1	1	1	0	0	1	1	0	1	1	1	1	1	1	1	1	0	1	1	0	1	1	0	0	1	1	1	1	1
CLUE	GC2	79	Female	Asian	19	1	1	1	0	1	1	1	1	1	1	0	0	1	1	0	1	1	1	1	1	1	1	0	1	1	1	1	1	1	1	1	1	1	1	0	1	0	1	0	0	1	0	0	0
CLUE	GC2	84	Male	White			1	1	1	1	0	1	1	0	1	0	1	1	1	1	0	1	1	0	1	1	0	0	1	0	0	0	1	0	0	1	1	0	1	0	1	1	1	0	0	1	1	0	1
CLUE	GC2	85	Male	White	32	0	1	1	1	1	1	1	1	1	1	0	0	1	1	0	0	1	0	1	1	1	1	0	1	0	1	1	1	1	1	0	1	0	0	0	0	1	1	1	0	0	1	0	0
CLUE	GC2	86	Female	White	27	0	0	0	1	1	1	1	1	0	1	0	1	0	1	0	1	1	0	0	1	0	1	1	1	0	1	1	0	0	1	1	1	1	1	1	1	1	0	1	1	0	1	0	0
CLUE	GC2	98	Male	International			1	0	0	1	0	1	1	1	1	1	0	1	1	1	1	0	1	0	1	1	1	1	1	0	1	0	1	1	1	0	0	1	1	1	1	0	0	1	0	0	1	1	1
CLUE	GC2	100	Female	White	29	0	1	1	0	1	1	1	1	1	1	0	1	0	1	0	1	0	1	0	1	1	0	0	1	1	1	1	1	0	0	1	0	0	0	1	0	1	0	0	1	1	1	1	1
CLUE	GC2	102	Female	White	28	0	1	1	0	1	1	1	1	1	1	1	1	1	1	1	0	0	1	0	1	1	1	1	1	1	1	1	1	1	1	0	1	0	0	1	1	0	1	1	1	1	1	0	1
CLUE	GC2	105	Female	International	30	0	1	1	1	1	1	1	1	0	1	0	1	1	1	0	0	1	0	0	0	1	1	0	1	0	0	1	1	0	1	1	1	0	0	0	1	1	1	0	1	1	1	1	1
CLUE	GC2	107	Female	White	23	1	1	1	1	1	1	0	0	0	0	0	1	1	0	1	0	1	1	1	1	1	1	1	1	1	1	1	0	0	1	1	1	1	1	0	0	1	0	1	1	1	1	0	0
CLUE	GC2	111	Female	White	23	1	1	1	0	1	1	1	1	1	1	0	1	1	1	0	1	1	1	1	0	1	1	1	1	1	0	1	1	1	0	1	1	1	1	1	1	1	1	0	1	0	1	0	0
CLUE	GC2	114	Female	White	25	0	1	1	1	1	1	1	1	1	0	0	1	0	1	0	1	0	1	1	1	1	0	1	1	0	0	0	1	1	1	1	0	1	1	0	0	1	0	0	1	0	1	1	0
CLUE	GC2	117	Male	White	26	0	1	1	1	1	1	1	1	1	1	0	1	1	0	0	0	1	1	1	1	1	1	0	1	1	1	1	1	1	1	0	1	1	1	1	1	1	1	0	0	1	1	0	0
CLUE	GC2	121	Female	White	24	1	1	1	0	1	1	1	1	1	1	0	1	0	1	0	1	1	1	1	1	1	1	0	1	1	1	1	1	1	1	1	1	1	1	0	0	0	1	1	0	0	1	0	0
CLUE	GC2	124	Female	White	26	0	1	0	0	1	1	1	1	1	1	1	1	1	0	1	1	0	1	0	1	1	1	1	1	1	0	1	1	1	1	1	1	1	0	0	1	0	1	1	0	0	1	0	0
CLUE	GC2	128	Male	White	18	1	1	1	1	1	1	1	1	1	1	1	1	1	1	0	1	0	1	1	1	1	0	0	1	1	1	1	1	1	0	0	0	1	1	1	1	0	0	1	0	0	1	0	1
CLUE	GC2	132	Female	White	25	0	1	1	0	1	1	1	0	0	1	1	1	1	1	1	1	1	1	1	0	0	1	1	1	0	1	1	1	1	0	1	0	1	1	0	1	1	1	0	0	0	1	0	1
CLUE	GC2	146	Male	White	24	1	1	0	1	0	1	1	1	0	1	0	1	1	1	0	0	0	0	0	1	1	1	0	1	1	1	0	1	0	1	1	1	1	1	1	1	1	1	1	0	0	0	0	1
CLUE	GC2	147	Male	White	24	1	1	1	0	1	1	1	1	0	1	0	1	1	1	1	1	1	0	1	1	1	1	0	1	0	1	1	1	1	0	1	1	0	1	1	1	1	1	1	0	0	1	1	1
CLUE	GC2	167	Female	White	24	1	1	1	1	1	1	1	0	0	1	0	1	0	1	0	0	0	0	0	1	1	1	0	1	0	0	1	1	1	0	1	0	0	0	0	0	0	1	0	0	0	1	1	1
CLUE	GC2	172	Female	White	23	1	1	1	1	1	1	1	1	0	1	1	1	1	0	0	0	0	1	0	1	1	1	0	1	0	1	1	1	1	1	1	1	1	1	1	1	0	1	0	0	0	1	1	1
CLUE	GC2	189	Female	White	29	0	1	1	0	0	1	1	1	0	1	0	1	1	1	0	1	0	1	1	1	1	1	1	1	0	1	0	1	0	1	0	1	0	1	0	0	0	1	0	0	0	1	0	1
CLUE	GC2	193	Female	Pacific Islander			1	1	0	1	1	1	1	0	1	0	1	1	1	1	1	1	0	1	1	1	1	0	1	0	1	1	1	1	0	0	1	1	1	0	0	1	0	1	0	1	0	0	1
CLUE	GC2	194	Female	White	17	1	0	1	1	1	1	1	1	1	1	0	1	0	1	0	0	0	1	0	1	0	1	0	1	0	1	0	0	1	1	0	1	1	0	1	1	0	0	1	0	1	0	1	1
CLUE	GC2	206	Female	Asian	26	0	0	0	1	1	1	1	1	0	1	1	1	0	1	0	1	1	1	1	1	0	1	1	1	0	1	1	1	1	1	1	1	1	1	0	1	1	1	1	0	0	1	1	1
CLUE	GC2	207	Male	International			1	1	0	1	1	1	1	0	1	1	1	1	1	1	0	0	0	0	1	1	1	0	1	0	1	1	1	1	0	0	1	1	1	1	1	0	1	1	1	0	1	1	1
CLUE	GC2	224	Male	Asian	23	1	1	1	1	1	1	1	1	0	0	0	1	0	1	1	1	1	1	1	1	0	1	1	1	0	1	1	1	1	1	1	1	0	1	1	1	1	1	1	0	0	1	0	1
CLUE	GC2	241	Male	White	27	0	1	1	1	1	1	1	1	1	1	1	1	1	1	1	0	1	0	1	1	1	1	0	1	1	1	1	1	1	1	1	0	1	1	0	1	1	0	1	0	1	1	0	1
CLUE	GC2	246	Female	Asian	26	0	0	0	0	1	1	1	1	1	1	1	1	1	1	0	1	1	0	1	1	1																					1	0	1
CLUE	GC2	247	Female	Multiracial			1	1	1	1	1	1	1	1	1	0	1	1	0	0	1	1	1	0	0	1	1	0	0	1	0	0	1	1	1	0	0	1	1	0	0	1	1	1	1	0	1	0	1
CLUE	GC2	248	Female	White	29	0	1	1	1	1	1	1	1	0	1	0	1	1	1	1	0	0	0	0	1	1	1	0	1	1	1	1	1	1	1	0	0	0	1	1	1	0	1	1	0	1	1	0	1
CLUE	GC2	252	Male	White	28	0	1	1	1	1	1	1	1	0	1	1	0	1	1	1	0	1	1	1	1	1	1	0	1	1	0	1	1	1	0	0	1	0	1	1	1	1	0	1	1	1	1	1	1
CLUE	GC2	259	Male	White			1	0	1	1	1	1	1	1	1	0	1	1	1	1	1	1	1	0	1	0	1	1	1	1	0	1	1	0	1	0	0	1	1	1	1	0	0	0	1	1	1	0	0
CLUE	GC2	263	Female	White	22	1	1	1	1	1	1	1	1	1	1	1	1	1	1	1	1	1	0	0	1	1	1	1	1	1	1	1	1	1	1	1	0	1	1	1	1	1	0	1	0	1	1	0	1
CLUE	GC2	273	Male	Black	24	1	1	1	0	1	1	1	1	1	1	0	1	1	1	0	0	1	0	0	1	1	1	0	1	1	1	1	1	1	1	1	1	0	1	1	1	1	1	1	0	1	1	1	0
CLUE	GC2	279	Female	White			1	1	1	1	1	1	1	1	0	1	1	1	1	1	1	1	1	1	1	1	1	0	1	1	1	1	1	1	1	1	1	0	1	0	1	1	1	0	0	1	1	0	0
CLUE	GC2	282	Female	White	26	0	1	1	1	1	1	1	1	0	1	1	1	0	1	0	1	1	1	1	1	1	1	0	1	1	0	1	1	0	1	0	1	1	0	1	1	1	1	0	1	0	1	0	1
CLUE	GC2	284	Female	White	22	1	1	1	1	0	1	1	1	1	1	0	0	1	1	0	0	0	0	0	1	0	1	0	1	1	1	1	1	1	1	1	0	1	1	0	0	1	1	0	0	0	1	0	0
CLUE	GC2	286	Female	White	20	1	0	0	0	1	1	1	1	0	1	1	1	0	1	0	1	1	1	0	1	0	1	0	1	0	1	1	0	1	0	0	1	1	1	1	0	0	0	0	0	0	1	0	0
CLUE	GC2	293	Female	White	21	1	1	1	1	1	1	1	1	1	1	0	1	1	1	1	1	1	0	1	1	1	0	0	1	0	0	0	1	1	1	0	1	0	1	1	0	0	0	1	0	0	1	0	1
CLUE	GC2	295	Female	Black			1	1	0	0	1	1	1	1	1	0	1	0	1	0	1	1	0	0	1	1	1	0	1	1	0	1	1	1	1	1	0	0	1	1	1	1	1	1	1	0	1	0	0
CLUE	GC2	298	Female	White	20	1	1	1	1	1	1	1	1	1	1	0	1	1	1	0	0	0	0	0	1	1	1	0	1	0	1	0	1	1	1	0	1	1	0	1	0	1	0	1	0	0	1	0	1
CLUE	GC2	303	Female	White			1	1	1	1	1	1	1	1	1	0	1	1	1	1	0	1	0	0	1	1	1	0	1	1	1	1	1	1	1	1	1	0	1	0	1	1	1	1	1	0	1	0	1
CLUE	GC2	320	Female	Black			0	0	0	1	1	1	1	0	1	0	1	0	1	0	1	1	1	1	0	0	1	0	1	1	1	1	1	1	1	1	1	0	1	0	1	1	1	0	1	1	0	1	1
CLUE	GC2	339	Male	Asian	33	0	1	1	0	1	1	1	1	1	1	1	1	0	1	0	1	1	1	1	0	1	1	0	0	0	1	1	0	0	0	0	1	1	1	0	0	1	1	0	0	0	1	1	0
CLUE	GC2	356	Male	White	23	1	1	1	1	1	1	1	1	1	0	0	1	0	1	0	1	0	1	1	1	0	0	0	1	1	0	1	1	0	0	0	0	1	1	1	1	0	1	0	1	1	1	1	1
CLUE	GC2	360	Female	White			1	1	0	1	1	1	1	0	1	1	1	1	1	1	1	1	0	1	1	1	1	1	1	1	1	1	1	1	0	0	1	1	1	1	1	0	1	1	1	0	1	0	0
CLUE	GC2	365	Female	White			0	1	1	1	1	1	1	1	0	1	1	1	1	0	1	0	0	0	1	1	0	1	1	0	1	0	1	1	1	0	0	1	1	1	0	1	1	1	1	0	0	0	1
CLUE	GC2	376	Male	Asian			1	1	0	1	1	1	1	0	1	0	1	1	1	0	1	0	1	1	1	1	1	1	0	1	1	1	1	1	1	0	0	0	1	1	1	1	1	0	1	0	1	0	1
CLUE	GC2	390	Female	White	29	0	0	0	0	1	1	0	1	0	1	0	1	1	1	0	1	1	1	1	0	0	1	0	1	0	1	1	1	1	1	0	0	0	1	1	1	1	1	1	0	0	1	0	1
CLUE	GC2	395	Female	White			1	1	1	1	1	1	1	0	1	0	1	1	0	1	0	1	0	1	1	1	1	0	1	0	1	1	1	1	1	1	1	1	0	1	0	0	0	1	0	1	1	1	0
CLUE	GC2	396	Female	White	25	0	1	0	0	1	1	1	1	0	1	1	1	0	0	1	1	1	1	1	1	1	1	1	1	1	1	0	1	1	0	1	1	0	1	0	0	1	1	1	0	0	1	0	1
CLUE	GC2	412	Female	White			1	1	0	1	1	1	1	0	1	0	0	0	1	0	1	1	0	0	1	0	1	0	1	1	1	0	1	1	1	0	1	1	1	0	1	1	1	1	0	0	1	0	1
CLUE	GC2	423	Male	White			0	0	0	1	1	1	0	0	1	1	1	0	0	0	0	1	1	1	1	1	1	0	1	1	1	1	1	0	1	1	1	0	1	1	1	0	0	0	0	0	1	0	1
CLUE	GC2	432	Male	White			1	1	0	1	1	1	1	0	1	0	1	1	1	0	1	1	1	1	1	1	1	1	1	1	0	0	1	1	1	1	0	0	1	1	1	1	0	1	1	1	1	1	1
CLUE	GC2	447	Female	White			1	1	1	1	1	1	1	0	1	1	0	1	1	0	1	1	1	0	1	1	1	1	1	0	1	1	1	0	1	0	0	1	0	1	0	0	1	1	1	0	1	0	1
CLUE	GC2	453	Male	White	25	0	1	1	0	0	1	0	1	1	1	0	1	0	1	0	1	1	1	0	1	0	1	0	1	1	1	1	0	1	1	1	0	1	1	1	1	0	1	1	0	1	1	0	1
CLUE	GC2	455	Male	White	32	0	1	1	0	1	1	1	1	1	1	1	1	1	1	1	1	1	1	1	1	1	1	1	1	1	0	0	1	1	0	0	0	1	1	0	1	0	0	1	1	1	1	1	1
CLUE	GC2	456	Male	Asian	32	0	1	1	1	1	1	1	1	0	1	0	0	0	1	0	1	0	0	0	0	0	1	0	1	1	1	1	0	1	1	0	0	1	1	1	0	1	1	0	1	0	1	1	1
CLUE	GC2	457	Female	Black	21	1	1	1	1	1	1	1	1	0	1	0	1	1	1	0	1	1	0	0	1	1	0	0	1	0	0	1	0	1	1	1	1	0	1	0	1	1	0	1	1	0	1	1	0
CLUE	GC2	460	Male	White			1	1	1	1	1	1	1	1	1	1	1	1	1	1	1	0	1	0	1	1	1	1	1	1	0	0	1	1	0	0	1	1	1	0	0	0	0	0	1	0	1	0	0
CLUE	GC2	484	Female	International	28	0	1	1	1	1	1	1	1	0	1	0	1	1	1	1	0	1	0	0	1	1	0	0	1	0	0	1	1	1	1	1	1	0	1	1	1	0	1	0	1	0	1	1	1
CLUE	GC2	488	Male	White			1	1	1	1	1	1	0	0	0	0	1	1	1	0	1	0	0	1	1	1	1	0	1	0	1	0	1	1	0	0	0	0	1	0	0	1	1	0	0	0	1	0	1
CLUE	GC2	495	Female	White			1	1	0	1	1	1	1	0	1	0	1	0	1	1	1	1	1	1	1	1	1	0	1	0	0	1	1	1	0	0	1	1	1	0	0	1	0	0	0	0	1	0	1
CLUE	GC2	499	Male	White	27	0	1	1	1	1	1	1	1	1	1	1	1	1	1	0	1	0	1	1	1	1	0	1	1	0	0	0	1	0	1	0	1	1	1	1	1	0	1	1	0	1	1	0	1
CLUE	GC2	500	Male	International			1	1	1	1	1	1	1	0	1	1	1	1	1	0	1	0	0	0	1	0	1	0	1	1	1	1	1	1	1	1	1	0	1	1	1	0	1	1	0	0	1	1	1
CLUE	GC2	511	Male	White	28	0	1	1	1	1	1	1	1	1	1	0	1	1	1	0	1	0	0	0	1	1	1	0	1	0	1	1	1	1	1	0	1	1	1	0	1	0	1	1	1	0	1	1	1
CLUE	GC2	516	Male	White	30	0	1	1	1	1	1	1	1	1	1	0	1	1	1	1	1	0	0	0	1	1	1	0	1	1	0	1	1	1	0	1	0	1	0	0	1	1	1	1	0	1	1	0	1
CLUE	GC2	519	Female	Asian			0	0	1	1	1	1	1	0	0	1	0	0	1	0	0	0	0	1	1	1	1	0	1	0	1	1	1	1	1	1	0	1	1	0	0	0	0	0	1	1	0	1	1
CLUE	GC2	520	Male	LatinX			1	1	1	1	1	1	1	1	1	0	1	1	0	0	1	1	0	0	1	0	1	1	1	0	1	0	1	1	1	0	0	1	1	1	0	0	0	0	0	1	1	0	0
CLUE	GC2	536	Male	White	29	0	0	1	0	1	1	1	1	1	1	0	1	1	1	1	0	0	1	0	1	1	1	0	1	0	1	1	1	1	1	1	0	0	1	1	1	1	1	1	1	0	1	0	1
CLUE	GC2	555	Male	White	25	0	1	1	0	1	1	1	1	0	1	0	1	1	0	0	0	1	0	1	1	1	1	0	1	1	0	1	1	1	0	1	0	1	0	0	1	0	1	0	0	0	1	0	0
CLUE	GC2	563	Female	White			1	1	1	1	1	0	1	0	1	0	1	0	1	1	1	1	1	0	1	1	1	1	0	0	1	0	1	0	1	1	1	1	0	0	1	0	1	0	0	1	1	0	1
CLUE	GC2	568	Male	Asian	30	0	0	0	0	1	1	1	1	1	1	0	0	0	1	0	1	0	1	0	0	1	1	0	1	1	1	1	1	1	1	1	1	1	1	0	1	0	1	0	1	1	1	1	1
CLUE	GC2	569	Female	White	29	0	0	0	1	1	1	1	1	0	1	0	0	1	1	0	1	0	0	0	1	1	1	0	1	0	1	0	1	1	1	1	1	1	1	1	1	1	1	1	1	0	0	0	1
CLUE	GC2	586	Female	Asian	26	0	1	1	1	1	1	1	1	0	1	0	1	1	1	0	1	1	1	1	1	0	1	1	1	1	0	1	1	0	1	1	1	0	0	1	1	1	1	1	0	0	1	1	1
CLUE	GC2	598	Female	White	21	1	1	0	0	1	1	1	1	1	0	0	1	1	0	0	1	1	1	1	1	1	1	0	1	1	1	1	1	1	1	1	1	1	1	0	0	1	1	1	0	1	1	0	0
CLUE	GC2	601	Female	White	26	0	0	0	1	1	1	1	1	1	1	1	1	1	1	0	1	0	0	0	1	1	1	0	1	0	1	0	1	1	0	1	1	1	1	0	0	1	1	0	0	1	1	1	1
CLUE	GC2	622	Male	White	31	0	1	1	0	1	0	1	0	0	1	0	0	1	1	1	1	1	1	0	0	1	1	0	1	0	1	0	1	1	1	0	1	1	1	0	1	0	1	0	0	0	0	1	1
CLUE	GC2	626	Male	White	34	0	1	1	0	1	0	1	1	1	1	0	1	1	1	0	1	1	1	1	1	1	0	0	1	0	1	1	1	0	0	0	1	0	1	1	0	0	0	0	1	0	1	1	1
CLUE	GC2	631	Female	White	27	0	1	1	0	1	1	0	1	0	1	0	1	0	1	0	0	0	0	1	1	0	1	0	1	1	0	1	1	1	1	1	1	1	1	1	0	1	1	1	0	0	1	0	1
CLUE	GC2	636	Female	White	26	0	1	1	1	1	1	1	1	1	1	1	1	0	0	1	1	1	1	0	1	0	1	1	0	0	1	1	0	0	1	1	0	1	0	1	1	0	1	1	1	0	1	1	1
CLUE	GC2	637	Female	White			1	1	0	1	1	1	1	1	1	1	1	0	0	1	1	0	1	0	1	0	1	0	1	1	1	1	1	1	1	1	1	0	1	0	0	1	1	1	1	0	0	1	1
CLUE	GC2	646	Female	White			0	0	0	1	1	1	0	1	1	0	1	1	0	0	1	1	1	1	1	1	1	0	1	1	1	1	1	1	1	1	0	1	1	0	1	0	1	0	0	0	1	0	1
CLUE	GC2	653	Female	Multiracial	25	0	1	1	1	1	1	1	1	1	1	0	1	0	1	0	1	0	0	0	1	0	1	0	1	1	1	0	1	1	1	1	1	1	1	0	0	0	1	1	1	1	1	0	1
CLUE	GC2	662	Female	White			1	1	0	1	1	1	1	0	1	0	1	1	1	1	1	1	1	1	1	1	1	0	1	1	0	1	1	1	0	1	1	1	1	1	0	0	1	1	0	0	0	0	1
CLUE	GC2	664	Female	White	27	0	1	1	1	1	1	1	1	0	1	0	1	0	1	1	0	1	1	1	1	1	1	0	1	0	0	1	1	1	0	1	0	1	1	0	0	1	1	0	1	0	1	0	1
CLUE	GC2	666	Female	Black			1	1	1	1	1	1	1	0	1	0	1	1	0	0	1	0	1	1	1	1	1	0	1	0	1	1	1	1	1	1	1	1	0	1	1	1	1	0	1	0	1	0	1
CLUE	GC2	676	Female	White			1	1	1	1	1	0	1	0	1	0	1	1	1	0	1	1	0	1	1	0	1	0	1	1	1	1	1	1	1	1	0	0	1	0	1	1	0	0	1	0	1	1	0
CLUE	GC2	677	Male	White			1	1	0	1	1	1	1	0	1	0	1	0	1	1	0	0	0	0	1	1	1	0	1	0	1	1	1	1	1	1	1	0	1	0	0	0	1	1	0	0	1	1	0
CLUE	GC2	682	Male	White			1	1	0	1	1	1	0	0	1	0	1	1	1	0	1	0	1	1	1	1	1	0	1	0	1	0	1	0	0	0	0	1	1	1	1	0	0	0	0	0	1	0	1
CLUE	GC2	684	Female	White	19	1	1	1	1	1	1	0	1	0	1	0	1	1	1	0	0	0	1	1	1	1	1	1	1	0	1	0	1	1	1	1	1	1	1	1	1	0	1	0	0	0	1	1	1
CLUE	GC2	692	Female	White			1	1	0	1	1	1	1	1	1	0	1	0	1	1	0	0	1	0	1	1	1	0	1	0	0	1	1	0	1	1	1	1	1	1	1	1	1	1	0	0	1	0	1
CLUE	GC2	697	Female	White			1	1	1	1	1	1	0	0	1	0	1	0	0	1	1	1	0	1	0	1	1	1	1	1	1	1	0	1	0	1	0	0	1	0	0	0	1	0	0	1	1	0	1
CLUE	GC2	703	Female	Black			1	1	1	1	1	1	1	0	1	0	1	1	1	0	0	1	1	1	1	0	1	0	1	1	1	1	1	1	0	1	1	1	1	0	0	1	0	0	1	0	0	0	0
CLUE	GC2	718	Female	White			1	1	1	1	1	1	1	0	0	1	1	1	1	1	1	1	1	1	1	1	1	1	0	0	0	1	1	0	1	0	0	0	1	1	1	1	1	1	0	0	1	0	1
CLUE	GC2	730	Female	Black			1	1	1	1	1	0	1	0	1	1	1	1	1	0	0	1	0	0	1	1	1	1	1	1	1	1	1	0	1	0	1	1	1	1	0	0	0	1	0	1	1	0	1
CLUE	GC2	752	Female	Black	21	1	0	0	0	1	1	1	1	0	1	0	0	1	0	0	0	1	1	0	1	1	1	0	1	1	1	1	1	1	1	0	0	1	1	1	1	1	0	1	0	1	1	0	0
CLUE	GC2	753	Female	White			0	0	1	1	1	0	1	1	1	0	1	1	1	1	1	1	1	0	1	1	1	0	1	1	0	0	1	1	1	1	0	0	1	1	1	1	1	0	1	1	1	1	1
CLUE	GC2	756	Male	White	26	0	1	1	1	1	1	1	1	0	1	1	1	0	1	0	0	1	1	1	1	1	1	1	1	0	1	1	1	1	1	1	1	1	0	1	1	0	0	1	1	0	1	0	0
CLUE	GC2	758	Male	Multiracial	22	1	1	1	1	1	1	1	1	0	1	0	1	1	1	1	1	1	1	1	1	1	1	1	1	1	0	1	1	1	1	1	1	0	1	0	0	0	1	0	0	0	0	0	1
CLUE	GC2	763	Male	Multiracial			1	1	0	1	1	1	1	0	1	0	1	0	1	0	0	0	0	1	0	0	1	0	1	1	1	0	1	0	1	1	1	1	1	0	1	0	1	1	0	0	1	0	1
CLUE	GC2	766	Male	White	23	1	1	1	1	1	1	1	1	1	1	0	1	1	1	0	1	1	1	1	1	1	1	1	1	1	1	0	1	1	1	1	0	1	1	0	1	0	1	1	0	0	1	1	1
CLUE	GC2	769	Female	White	25	0	1	1	0	1	1	1	1	1	1	1	1	0	1	1	1	1	1	0	1	0	1	0	1	1	1	1	1	1	1	0	0	0	1	0	1	1	0	0	0	1	0	1	1
CLUE	GC2	776	Female	White	26	0	1	1	1	1	1	1	1	1	1	1	1	1	1	1	1	1	1	0	1	0	1	0	1	0	1	0	1	1	1	1	1	1	1	0	1	0	1	0	0	0	1	0	1
CLUE	GC2	784	Female	White	24	1	1	0	1	1	1	1	1	0	0	1	1	1	1	0	1	0	1	0	1	1	1	0	1	1	1	1	1	1	1	1	1	1	1	1	1	0	1	1	1	0	1	1	0
CLUE	GC2	792	Female	Asian			1	1	1	1	1	1	1	0	0	0	1	0	1	0	0	1	1	1	1	1	1	0	1	0	0	0	1	1	0	0	1	1	1	0	1	1	1	0	0	1	1	1	1
CLUE	GC2	793	Male	White	25	0	1	1	0	1	1	0	1	0	1	0	1	0	1	0	1	1	1	0	1	0	1	1	1	1	0	1	1	1	1	1	1	1	1	0	1	0	1	1	0	1	1	0	0
CLUE	GC2	798	Male	White	26	0	1	1	0	1	1	1	1	1	1	0	1	1	1	0	1	1	0	0	1	1	1	1	1	0	1	1	1	1	1	0	0	1	1	1	1	0	1	1	1	0	1	0	1
CLUE	GC2	805	Female	White			1	1	0	1	1	1	1	0	1	0	1	1	1	0	0	0	0	0	1	1	1	0	1	0	1	1	1	1	1	1	0	0	1	1	1	0	1	1	0	0	1	1	1
CLUE	GC2	806	Female	White			1	1	1	1	1	1	1	0	1	1	1	0	0	0	1	1	1	1	1	1	1	0	1	0	1	1	1	1	0	1	1	1	1	0	0	1	0	1	0	0	1	0	1
CLUE	GC2	814	Male	White	27	0	1	1	1	1	1	1	1	0	1	0	1	0	1	1	1	1	0	0	1	1	1	0	1	0	1	1	1	1	1	1	0	1	1	1	1	1	1	1	0	1	0	0	1
CLUE	GC2	817	Female	LatinX	24	1	1	1	0	0	1	1	1	1	1	0	0	1	1	1	1	0	0	1	1	0	1	1	1	0	1	1	1	1	1	0	1	1	0	0	1	1	1	0	0	0	1	0	0
CLUE	GC2	821	Female	White	25	0	1	1	1	1	1	1	1	0	1	0	0	1	0	1	0	0	1	1	1	1	1	0	1	0	1	1	1	1	1	0	0	0	1	0	1	1	1	0	0	1	1	0	1
CLUE	GC2	822	Male	White	24	1	1	1	1	1	1	1	1	0	1	0	1	1	1	1	1	1	1	1	1	1	1	0	1	1	0	1	1	1	1	1	1	1	1	1	1	1	1	1	0	0	1	1	1
CLUE	GC2	841	Female	White			1	1	1	1	1	1	1	1	1	1	1	1	1	1	1	1	1	1	1	1	1	0	1	1	1	0	1	1	0	1	1	0	0	0	0	1	0	0	1	0	1	0	1
CLUE	GC2	844	Female	White	28	0	1	1	1	1	1	1	0	0	0	0	1	1	1	0	1	0	0	1	1	1	1	1	1	1	1	0	1	0	1	1	1	1	1	1	0	0	1	1	1	1	1	1	1
CLUE	GC2	846	Male	White			1	1	0	1	1	1	1	0	1	0	1	0	1	1	1	1	0	0	1	1	1	0	1	1	1	1	1	0	1	0	1	0	1	0	0	1	0	1	0	1	1	1	1
CLUE	GC2	850	Male	LatinX			1	1	1	1	1	1	1	0	0	0	0	0	1	1	1	1	0	0	1	1	0	0	1	0	0	1	1	1	1	1	0	0	1	1	1	0	1	0	1	1	1	0	0
CLUE	GC2	851	Male	White	24	1	1	0	1	1	1	1	0	0	1	0	0	1	1	0	1	0	1	1	1	1	1	1	1	1	1	1	1	1	1	0	0	0	1	1	1	0	0	1	0	1	1	0	1
CLUE	GC2	853	Female	White	26	0	1	1	1	1	1	1	1	1	0	0	1	1	0	1	1	1	0	1	1	1	1	0	1	1	1	1	1	1	1	0	0	1	1	1	0	1	1	0	0	1	1	0	1
CLUE	GC2	860	Female	White			1	1	0	1	1	0	1	0	0	0	1	1	1	1	1	0	1	0	1	1	1	0	1	0	0	1	0	1	0	0	1	1	1	0	1	1	1	1	0	0	1	0	1
CLUE	GC2	863	Female	Asian	27	0	1	1	1	1	1	1	1	1	1	1	1	1	1	1	1	1	0	0	1	0	1	1	1	0	1	0	1	1	1	1	1	0	1	1	0	0	1	1	1	0	1	1	0
CLUE	GC2	877	Female	White	25	0	0	0	1	1	1	1	1	1	1	0	1	1	1	0	1	1	1	1	1	1	1	0	1	1	1	1	1	1	0	1	1	0	1	0	0	1	1	0	0	0	1	1	1
CLUE	GC2	880	Female	White			1	1	1	1	1	1	1	0	1	0	0	1	1	0	1	1	1	0	1	1	1	1	1	1	0	1	1	1	1	0	1	1	0	0	1	0	0	0	0	0	1	0	1
CLUE	GC2	882	Female	Black	23	1	1	1	0	1	1	1	1	1	1	1	1	1	1	1	1	1	1	1	1	1	1	0	1	1	1	1	1	0	1	1	0	1	1	0	1	0	0	0	0	0	1	0	1
CLUE	GC2	898	Female	Asian			1	1	1	1	1	1	1	0	1	1	1	1	1	0	1	1	1	0	1	0	1	1	1	1	1	1	1	0	1	1	0	1	1	0	0	0	1	1	0	0	1	0	1
CLUE	GC2	912	Female	White			1	1	0	1	1	1	1	1	1	0	1	1	1	1	1	1	1	1	1	1	1	0	1	0	1	0	0	1	1	1	1	0	1	1	1	0	1	1	1	0	0	0	1
CLUE	GC2	914	Male	White	27	0	1	1	1	1	1	0	1	0	1	0	1	1	1	0	0	1	0	0	1	0	1	0	1	1	1	1	1	1	0	0	0	1	0	1	1	1	1	1	1	0	1	0	0
CLUE	GC2	921	Male	White			1	1	0	1	1	1	1	1	1	0	1	0	1	1	1	1	1	1	1	1	1	0	1	1	1	1	1	1	1	0	1	1	0	1	1	0	0	1	1	0	1	1	1
CLUE	GC2	923	Female	International			1	1	1	1	1	1	1	0	1	1	1	1	1	1	1	0	1	1	1	1	1	0	1	0	0	1	1	1	0	1	1	0	1	0	0	1	1	1	0	0	1	1	1
CLUE	GC2	929	Female	International			1	1	1	0	1	1	1	1	1	0	1	0	1	1	1	1	0	0	1	0	1	0	1	1	0	1	1	1	0	0	0	1	1	1	1	0	1	1	1	1	1	0	1
CLUE	GC2	936	Male	International			1	1	1	1	1	1	1	1	1	0	1	0	1	1	1	1	1	1	1	0	1	0	1	1	0	1	1	0	1	0	1	0	0	1	0	1	1	0	0	1	1	1	1
CLUE	GC2	941	Male	White			1	1	1	1	1	1	1	1	1	0	1	0	1	1	1	1	1	1	1	1	1	0	1	0	1	0	1	1	0	0	1	1	1	0	0	0	0	0	1	0	1	0	1
CLUE	GC2	953	Male	White			1	1	0	1	1	1	0	0	1	1	1	0	1	1	1	1	1	0	1	1	1	0	1	0	1	0	1	0	1	1	1	1	1	0	0	1	0	1	1	0	1	1	1
[truncated: 30 more columns]

## Sheet: Course Outcomes
By ACTM Quartile	Cutoffs	Final Score	Mean (M)	Pass Rates
		n
>75%	28	121		0.933884
<= 75% & > 50%	26	113		0.867257
<= 50% & > 25%	24	108		0.814815
<= 25%		169		0.710059
> 25%		342		0.874269
Differential				0.16421
Summary			N/A	Large
															Percent of Grades Received
By Social Group	Social Identity	n (U.S. Census)	% U.S. Pop	n (Enrolled)	% Enrolled	Access	ACT Math (M)	Access to Math Prep	Percent in the T3Qs	Percent in the BQ	Final Score (M)	Chemistry Scores	Pass Rates	Chemistry Outcomes	A's	B's	C's	D's	F's
Sex (Forced Binary)	Male	161588973	0.49229	408	0.425443	Inequitable	26.7087		0.210784	0.294118			0.776961	Inequitable	0.269608	0.306373	0.20098	0.132353	0.0906863
	Female	166650550	0.50771	551	0.574557	Overrepresented	25.2197		0.154265	0.399274			0.854809		0.30127	0.315789	0.23775	0.0852995	0.0580762
Conflated Race/Ethnicity	Asian	18427914	0.0561417	100	0.104275		27.1864		0.25	0.34			0.88		0.34	0.32	0.22	0.08	0.04
	Black/African American	40596040	0.123678	0	0	Inequitable	#DIV/0!	#DIV/0!	#DIV/0!	#DIV/0!			#DIV/0!	#DIV/0!	#DIV/0!	#DIV/0!	#DIV/0!	#DIV/0!	#DIV/0!
	First Nations	2236348	0.00681316	1	0.00104275				0	0			0	Inequitable	0	0	0	1	0
	International	Not Reported	Not Reported	78	0.0813347		29.2941	Privileged	0.153846	0.0641026			0.794872		0.217949	0.294872	0.282051	0.128205	0.0769231
	LatinX	60481746	0.184261	43	0.0448384	Inequitable	23.5789	Inequitable	0.0465116	0.395349			0.767442	Inequitable	0.209302	0.27907	0.27907	0.139535	0.0697674
	Multiracial	8303331	0.0252966	32	0.0333681		24.1176		0.125	0.40625			0.71875	Inequitable	0.25	0.4375	0.03125	0.09375	0.1875
	Pacific Islander	565473	0.00172275	2	0.00208551								1		0	0.5	0.5	0	0
	Not Reported	839270	0.00255688	8	0.00834202		26.4		0.375	0.25			1		0.625	0.25	0.125	0	0
	White	196789401	0.59953	637	0.664234	Overrepresented	25.9199		0.193093	0.375196			0.839874		0.301413	0.312402	0.22606	0.0847724	0.0753532
Overall		328239523	1	959	1		25.82		0.178311	0.354536			0.821689		0.288843	0.311783	0.222106	0.106361	0.0729927

## Sheet: Assessment-Level Data
Measure	Test 1	Question Numbers
		1	2	3	4	5	6	7	8	9	10	11	12	13	14	15	16	17	18	19	20
n	1	955	955	953	955	955	955	955	955	954	955	955	955	954	955	954	955	955	954	955	953
Mean	#REF!	0.857442	0.832285	0.636555	0.922432	0.953878	0.8826	0.87631	0.539832	0.866737	0.48218	0.831237	0.70021	0.864638	0.475891	0.797482	0.67086	0.625786	0.604407	0.857442	0.766807
Standard Deviation	#REF!	0.349805	0.373809	0.481244	0.267631	0.209858	0.322066	0.3294	0.498672	0.340038	0.499944	0.374739	0.458406	0.342289	0.49968	0.402087	0.470148	0.484173	0.489234	0.349805	0.423087
Equity Index	#REF!	0.993736	0.981116	0.985334	0.97504	1.01734	0.965411	0.958835	0.745355	0.892785	0.773116	0.968116	0.971814	0.862282	0.820634	0.890377	0.829105	0.841545	0.841942	0.924726	0.947032
Summary	#REF!	Equitable	Equitable	Equitable			Equitable	Equitable	Inequitable	Equitable	Reteach	Equitable	Equitable	Equitable	Reteach	Equitable	Inequitable	Inequitable	Inequitable	Equitable	Equitable
Measure:	Test 2	1	2	3	4	5	6	7	8	9	10	11	12	13	14	15	16	17	18	19	20
n	1	947	947	947	947	947	947	947	947	947	947	947	947	947	947	947	947	947	947	947	947
Mean	#REF!	0.901691	0.331924	0.927061	0.549683	0.72093	0.781184	0.928118	0.762156	0.723044	0.627907	0.642706	0.667019	0.803383	0.556025	0.676533	0.573996	0.70296	0.634249	0.437632	0.379493
Standard Deviation	#REF!	0.297889	0.471153	0.260173	0.497789	0.448779	0.413662	0.258428	0.425988	0.447731	0.483619	0.479456	0.471529	0.397651	0.497114	0.468047	0.494756	0.457196	0.481895	0.496357	0.485517
Equity Index	#REF!	0.923082	0.739654	0.994708	0.827913	0.830597	0.973495	0.967768	0.974229	0.88614	1.25055	0.866471	1.07727	0.872061	0.775392	0.885105	0.782413	0.817757	0.840259	0.752553	0.9783
Summary	#REF!		Reteach		Inequitable	Inequitable	Equitable		Equitable	Equitable	Equitable	Equitable	Equitable	Equitable	Inequitable	Equitable	Inequitable	Inequitable	Inequitable	Reteach	Reteach
Measure:	Test 3	1	2	3	4	5	6	7	8	9	10	11	12	13	14	15	16	17	18	19	20
n	1	932	932	932	932	932	932	932	932	932	932	932	932	932	932	932	932	932	932	932	932
Mean	#REF!	0.924812	0.493018	0.760473	0.807734	0.732546	0.723953	0.900107	0.936627	0.889366	0.716434	0.879699	0.730397	0.427497	0.508056	0.725027	0.517723	0.522019	0.53276	0.615467	0.60043
Standard Deviation	#REF!	0.263836	0.50022	0.427024	0.394293	0.442869	0.447281	0.300018	0.243763	0.313847	0.450971	0.325488	0.443992	0.494981	0.500204	0.446741	0.499954	0.499783	0.499194	0.486746	0.490073
Equity Index	#REF!	0.938487	0.701621	0.884918	0.840927	0.918654	0.999058	0.964246	0.987082	0.968819	0.842748	0.893673	0.86108	0.735596	0.940817	0.928181	0.534513	0.831315	0.814554	0.797063	0.921772
Summary	#REF!		Reteach	Equitable	Inequitable	Equitable	Equitable			Equitable	Inequitable	Equitable	Equitable	Reteach	Equitable	Equitable	Inequitable	Inequitable	Inequitable	Inequitable	Equitable
Measure:	Final Score	ACT Math Score	Pass Rate
n		512	959
Mean		25.82	0.821689
Standard Deviation		4.15471
Inequity

## Sheet: Item Plots
Test 1	EI	Code	Z-Scored		EI BY CODE
1	0.993736	P	0.96031		Mechanistic	Absent	Present	Causal
2	0.981116	C	0.841451			0.577187	0.43817	0.408537
3	0.985334	A	0.88118			AM	PM	CM
4	0.97504	P	0.78423			-0.351113	-0.259022	-0.538221
5	1.01734	C	1.18258
6	0.965411	CM	0.693533		A	P	C	AM	PM	CM
7	0.958835	PM	0.631598			0.96031
8	0.745355	CM	-1.37904				0.841451
9	0.892785	PM	0.00951541		0.88118
10	0.773116	CM	-1.11758			0.78423
11	0.968116	C	0.719013				1.18258
12	0.971814	C	0.753841							0.693533
13	0.862282	PM	-0.277771						0.631598
14	0.820634	C	-0.670029							-1.37904
15	0.890377	C	-0.0131665						0.00951541
16	0.829105	P	-0.59025							-1.11758
17	0.841545	CM	-0.473085				0.719013
18	0.841942	P	-0.469346				0.753841
19	0.924726	PM	0.31035						-0.277771
20	0.947032	C	0.520435				-0.670029
							-0.0131665
Test 2	EI		Z-Scored			-0.59025
1	0.923082	AM	0.294868							-0.473085
2	0.739654	P	-1.43273			-0.469346
3	0.994708	C	0.969472						0.31035
4	0.827913	PM	-0.601473				0.520435
5	0.830597	AM	-0.576199
6	0.973495	C	0.76968
7	0.967768	P	0.715739					0.294868
8	0.974229	A	0.776589			-1.43273
9	0.88614	AM	-0.0530707				0.969472
10	1.25055	P	3.37912						-0.601473
11	0.866471	C	-0.238322					-0.576199
12	1.07727	A	1.74712				0.76968
13	0.872061	C	-0.185671			0.715739
14	0.775392	A	-1.09614		0.776589
15	0.885105	P	-0.0628208					-0.0530707
16	0.782413	CM	-1.03001			3.37912
17	0.817757	PM	-0.697131				-0.238322
18	0.840259	PM	-0.485193		1.74712
19	0.752553	AM	-1.31125				-0.185671
20	0.9783	P	0.814928		-1.09614
						-0.0628208
Test 3	EI		Z-Scored							-1.03001
1	0.938487	PM	0.43996						-0.697131
2	0.701621	PM	-1.79095						-0.485193
3	0.884918	PM	-0.0645791					-1.31125
4	0.840927	AM	-0.478903			0.814928
5	0.918654	C	0.25316
6	0.999058	PM	1.01043
7	0.964246	PM	0.68256						0.43996
8	0.987082	PM	0.897647						-1.79095
9	0.968819	PM	0.725638						-0.0645791
10	0.842748	PM	-0.461751					-0.478903
11	0.893673	AM	0.0178788				0.25316
12	0.86108	PM	-0.289094						1.01043
13	0.735596	PM	-1.47096						0.68256
14	0.940817	CM	0.461897						0.897647
15	0.928181	PM	0.342887						0.725638
16	0.534513	PM	-3.36484						-0.461751
17	0.831315	CM	-0.56944					0.0178788
18	0.814554	PM	-0.727296						-0.289094
19	0.797063	CM	-0.892037						-1.47096
20	0.921772	P	0.282525							0.461897
									0.342887
									-3.36484
										-0.56944
									-0.727296
										-0.892037
						0.282525
					4	10	12	6	20	8
