# Supplementary material for: Advancing Equity in STEM: The Impact Assessment Design Has on Who Succeeds in Undergraduate Introductory Chemistry
Source: JACS Au. 2022 Jul 20;2(8):1869–80. doi: 10.1021/jacsau.2c00221 (PMC9400050; doi:10.1021/jacsau.2c00221)
Supplement: Supplementary file 2 — au2c00221_si_003.zip [file au2c00221_si_003.zip › DataGC1.xlsx]

## Sheet: F19 GC1
Cohort	Course	DeID	Gender	RaceEthnicity	MathScore	BQ	T1_SQ1	T1_SQ2	T1_SQ3	T1_SQ4	T1_SQ5	T1_SQ6	T1_SQ7	T1_SQ8	T1_SQ9	T1_SQ10	T1_SQ11	T1_SQ12	T1_SQ13	T1_SQ14	T1_SQ15	T1_SQ16	T1_SQ17	T1_SQ18	T1_SQ19	T1_SQ20	T2_SQ1	T2_SQ2	T2_SQ3	T2_SQ4	T2_SQ5	T2_SQ6	T2_SQ7	T2_SQ8	T2_SQ9	T2_SQ10	T2_SQ11	T2_SQ12	T2_SQ13	T2_SQ14	T2_SQ15	T2_SQ16	T2_SQ17	T2_SQ18	T2_SQ19	T2_SQ20	T3_SQ1	T3_SQ2	T3_SQ3
CLUE	GC1	1	Women	White			1	1	0	0	1	1	0	1	0	1	1	1	1	1	1	0	0	0	0	1	0	0	0	0	0	0	0	1	0	1	1	0	0	1	0	0	1	0	0	0	1	0	1
CLUE	GC1	2	Women	White	22	1	1	0	0	1	1	1	1	0	1	1	1	1	1	0	1	1	0	1	0	1	1	0	1	1	1	1	0	1	0	1	1	1	1	1	1	1	1	1	1	1	1	0	1
CLUE	GC1	3	Women	White			1	0	0	1	1	1	1	0	1	1	1	1	1	0	1	1	0	0	1	1	0	0	0	1	1	0	0	0	0	0	0	0	1	0	0	0	0	0	0	0	1	0	1
CLUE	GC1	4	Men	White	23	1	1	0	0	1	1	1	0	0	1	0	0	0	1	0	1	1	1	0	0	1	1	1	0	1	1	0	0	0	1	1	1	0	1	0	1	0	1	0	1	0	1	0	1
CLUE	GC1	5	Men	White	33	0	1	1	1	1	1	0	1	1	1	1	1	1	1	1	1	1	1	1	1	1	1	1	1	1	1	1	0	0	1	1	1	1	1	1	0	1	1	0	1	1	1	1	1
CLUE	GC1	6	Men	White	23	1	1	1	0	1	1	1	1	1	1	1	1	1	1	1	1	1	0	0	1	1	0	0	0	1	1	0	1	0	0	1	1	1	1	1	1	1	1	0	0	1	1	0	1
CLUE	GC1	7	Men	White	35	0	1	1	1	1	1	1	1	1	1	1	1	0	1	1	1	1	0	1	0	1	1	1	1	1	1	1	1	1	1	1	1	1	1	0	1	1	1	1	1	0	1	0	1
CLUE	GC1	8	Women	White	28	0	1	1	1	1	1	0	1	1	1	1	1	1	1	1	0	1	0	1	1	1	0	1	1	1	1	0	0	1	0	1	1	0	1	1	0	1	1	1	0	1	1	0	1
CLUE	GC1	9	Men	LatinX	25	0	1	1	1	1	1	1	1	0	0	1	1	0	1	0	1	1	0	0	1	1	0	1	1	1	1	0	0	1	0	1	1	1	1	1	1	1	1	1	1	1	1	0	1
CLUE	GC1	10	Women	White			1	1	1	0	1	1	1	1	1	0	1	0	1	1	1	1	0	0	1	1	0	1	0	1	1	1	0	1	0	1	1	0	1	0	0	1	0	1	0	1	1	0	1
CLUE	GC1	11	Women	LatinX	20	1	0	0	0	1	1	1	1	0	1	1	1	0	1	0	1	0	0	0	1	1	0	0	1	0	1	0	0	0	1	0	0	1	0	1	1	0	0	0	1	0	1	1	1
CLUE	GC1	12	Women	White	24	0	1	0	1	1	1	1	1	1	1	1	0	1	1	1	1	1	1	0	1	1	1	1	1	1	1	1	1	1	0	1	1	1	1	1	0	1	0	1	1	1	1	0	1
CLUE	GC1	13	Women	Multiracial	25	0	1	1	1	1	0	1	1	1	1	1	0	1	1	1	1	1	0	0	1	1	0	1	1	1	1	1	1	1	1	1	1	1	1	1	0	1	1	1	1	1	1	1	1
CLUE	GC1	14	Men	White	19	1	1	0	1	1	1	1	0	1	1	0	0	0	1	0	1	0	0	0	1	1	1	1	1	1	1	0	1	1	0	1	1	1	1	1	1	1	1	0	0	1	1	0	1
CLUE	GC1	15	Women	White	18	1	1	0	0	0	1	1	0	1	1	1	1	0	0	0	0	0	0	0	0	1	0	1	1	0	0	1	0	0	1	0	0	0	0	0	0	0	0	0	0	0	1	0	1
CLUE	GC1	16	Women	Multiracial	27	0	1	1	1	1	1	0	1	1	0	0	1	1	1	1	1	0	0	1	1	1	1	1	1	1	1	1	1	1	0	1	1	0	1	1	1	1	1	1	1	1	1	1	1
CLUE	GC1	17	Women	Multiracial	21	1	1	1	0	1	0	1	1	1	1	1	1	0	1	1	0	1	0	0	0	1	0	0	1	1	1	0	0	1	1	1	1	0	1	1	0	0	1	1	1	0	1	0	1
CLUE	GC1	18	Men	White	24	0	1	1	1	1	1	1	0	1	1	1	1	1	1	1	1	0	0	1	1	1	1	1	1	1	0	0	0	0	0	0	1	0	1	0	1	1	0	0	1	1	1	0	1
CLUE	GC1	19	Women	Black			1	0	0	1	1	1	1	0	1	0	1	1	1	0	1	1	0	1	0	1	0		0	1	1	0	0	0	0	0	1	0	1	0	1	1	1	0	0	0	1	1	1
CLUE	GC1	20	Men	White	35	0	1	1	1	1	1	1	1	1	1	1	1	1	1	1	1	0	1	1	1	1	0	1	0	1	1	1	1	1	1	1	1	1	1	1	1	1	1	1	1	1	1	1	1
CLUE	GC1	21	Men	Asian	28	0	1	1	0	1	1	1	1	1	1	1	1	1	1	0	1	1	0	0	0	1	0	1	1	1	0	0	0	1	0	0	1	1	1	0	0	1	1	0	0	1	1	0	1
CLUE	GC1	22	Men	Asian	16	1	1	0	1	0	1	0	1	1	1	1	0	1	1	0	0	1	0	0	1	1	0	1	0	1	0	0	0	0	0	0	0	1	1	0	0	0	1	0	1	0	1	0	1
CLUE	GC1	23	Women	LatinX	17	1	1	1	1	1	1	1	1	1	0	1	1	1	1	0	0	0	0	0	1	1	0	1	0	1	0	0	0	0	0	0	0	1	0	0	1	0	1	0	1	0	1	0	1
CLUE	GC1	24	Men	International	32	0	1	0	1	1	1	1	1	0	1	1	1	1	0	1	1	1	0	0	1	1	1	1	1	1	0	1	1	0	1	1	1	1	1	1	1	0	1	1	1	0	1	1	1
CLUE	GC1	25	Men	White	29	0	1	1	1	1	1	1	1	1	1	1	1	1	1	1	1	1	0	1	1	1																					1	1	1
CLUE	GC1	26	Men	Black	18	1	0	0	1	1	1	1	1	1	1	1	1	1	1	1	0	1	0	0	1	1	0	0	0	1	0	0	0	1	0	0	1	0	1	1	1	0	1	0	1	1	1	1	1
CLUE	GC1	27	Women	White	25	0	1	1	1	0	1	1	1	1	1	1	1	1	1	1	1	0	0	1	1	1	0	1	1	1	1	1	1	0	1	1	1	1	1	0	1	1	1	1	1	1	1	1	1
CLUE	GC1	28	Women	White	23	1	1	1	1	1	1	1	1	1	1	1	1	1	1	1	1	1	0	1	1	1	0	1	1	1	1	0	0	1	0	1	1	1	1	1	1	1	1	1	1	1	1	1	1
CLUE	GC1	29	Women	White	21	1	1	1	1	0	1	1	1	1	1	1	1	1	1	0	1	1	0	0	1	1	1	1	1	1	1	1	1	1	0	1	1	1	1	1	1	1	1	1	1	1	1	1	1
CLUE	GC1	30	Men	White	17	1	0	1	0	1	1	1	1	0	0	0	1	1	1	1	1	0	0	1	0	1	0	1	0	1	1	0	0	0	0	0	1	1	1	0	1	0	1	1	1	0	1	1	1
CLUE	GC1	31	Men	White	24	0	1	0	1	1	1	1	0	1	1	1	1	1	1	0	1	1	0	1	0	1	1	1	0	1	1	1	0	0	1	0	1	0	1	0	1	0	1	1	1	0	1	0	1
CLUE	GC1	32	Women	White	17	1	1	1	1	1	0	1	0	0	0	0	0	0	1	1	0	1	0	0	1	1	0	1	0	0	1	1	0	1	0	0	0	0	0	0	0	1	0	0	0	0	1	0	1
CLUE	GC1	33	Men	White	22	1	1	1	1	1	1	1	1	1	1	1	1	1	1	0	1	0	0	0	1	1	1	1	0	1	1	1	1	1	0	1	1	1	1	1	1	1	1	0	1	1	1	0	1
CLUE	GC1	34	Men	White	21	1	1	1	1	0	1	0	1	1	1	1	0	1	1	0	0	0	0	1	0	1	0	1	0	1	1	1	0	1	0	1	0	1	1	0	0	0	0	1	0	1	1	0	1
CLUE	GC1	35	Men	Asian	29	0	1	0	1	1	1	1	1	1	0	1	1	0	1	0	1	0	0	0	0	1	0	1	0	0	0	0	1	0	1	0	1	0	0	0	0	1	0	0	0	0	1	0	1
CLUE	GC1	36	Women	Multiracial			1	0	0	0	1	1	0	0	0	1	1	1	0	1	0	0	0	1	1	1	0	0	0	1	1	1	0	1	0	1	1	1	1	0	1	0	0	0	0	1	1	0	1
CLUE	GC1	37	Women	White	26	0	1	1	1	1	1	1	1	1	1	1	0	0	1	1	1	0	0	0	0	1	0	1	0	1	0	0	0	1	0	1	1	1	1	1	1	0	1	0	0	1	1	0	1
CLUE	GC1	38	Men	White	26	0	1	0	1	1	1	1	1	0	1	1	1	1	1	0	1	0	0	1	1	1	1	1	1	1	1	1	0	1	1	0	1	1	1	0	1	1	0	1	1	1	1	0	1
CLUE	GC1	39	Men	Multiracial			1	0	1	1	1	1	1	1	1	1	1	1	1	1	1	1	0	1	1	1	1	1	1	1	1	1	0	1	1	1	1	1	1	1	1	1	1	1	1	1	1	1	1
CLUE	GC1	40	Men	White	23	1	1	0	1	1	1	1	0	1	1	1	1	1	1	1	1	1	0	0	1	1	0	1	0	1	1	0	1	1	0	0	0	1	0	1	1	1	1	1	1	1	1	1	1
CLUE	GC1	41	Women	White	19	1	1	1	0	1	1	1	1	0	1	1	1	0	1	0	1	1	0	0	0	1	0	1	0	1	0	1	0	0	0	1	1	0	1	1	0	0	1	1	1	1	0	1	1
CLUE	GC1	42	Women	White	24	0	1	1	1	1	0	1	1	1	1	0	0	1	1	1	1	1	0	1	1	1	0	0	0	1	1	1	1	0	1	0	0	0	1	0	1	1	1	0	0	0
CLUE	GC1	43	Women	Multiracial	21	1	1	1	0	1	1	1	1	1	0	1	1	1	1	1	1	1	0	0	1	1	0	0	1	1	1	1	0	1	1	1	1	1	1	1	1	1	1	0	1	0	1	1	1
CLUE	GC1	44	Women	Black	16	1	1	1	1	1	0	0	1	0	0	1	1	0	1	0	1	1	0	1	0	1	0	0	0	1	1	0	1	1	1	0	1	1	0	0	1	0	1	1	1	0	1	0	1
CLUE	GC1	45	Men	Multiracial	29	0	1	1	0	1	1	1	1	0	1	1	1	1	1	1	1	0	0	1	1	1	0	1	1	1	1	0	0	0	0	0	1	1	1	0	0	1	1	1	1	0	1	0	1
CLUE	GC1	46	Women	Asian	28	0	1	1	0	1	1	0	1	1	1	1	1	1	1	1	1	1	0	0	1	1	0	1	1	1	1	1	0	1	0	1	1	0	1	1	0	1	1	1	1	1	1	1	1
CLUE	GC1	47	Men	White	27	0	1	0	1	1	1	1	1	0	1	1	1	1	1	0	1	1	0	1	1	1	1	1	1	1	1	1	1	1	1	1	1	1	1	1	0	1	1	1	1	1	1	1	1
CLUE	GC1	48	Women	First Nations	27	0	1	0	0	1	1	0	1	0	1	1	1	1	1	1	1	0	0	1	1	1	1	1	1	1	1	1	0	1	1	1	1	1	1	1	1	1	1	1	1	1	1	1	1
CLUE	GC1	49	Men	White	24	0	1	1	1	1	1	1	1	1	1	1	1	0	1	1	1	0	0	0	0	1	1	1	1	1	1	0	1	0	0	1	1	1	0	0	1	1	1	1	0	1	1	0	1
CLUE	GC1	50	Men	White	25	0	1	0	1	1	1	1	1	1	1	1	1	0	1	0	1	0	0	0	0	1	1	1	0	1	0	0	1	1	0	0	1	1	1	1	1	1	1	1	1	1	1	1	1
CLUE	GC1	51	Women	White	32	0	1	1	1	1	1	1	1	0	1	1	1	1	1	1	1	1	1	1	1	1	0	0	0	1	0	1	0	0	1	1	1	0	1	1	1	1	1	1	0	1	1	1	1
CLUE	GC1	52	Men	White	27	0	1	0	1	1	0	1	1	1	1	1	1	1	1	0	1	0	0	1	1	1	1	1	1	1	0	1	1	0	1	1	1	1	1	1	1	1	1	1	1	1	1	0	1
CLUE	GC1	53	Women	White	27	0	1	1	0	1	1	1	1	1	1	1	1	1	1	1	1	0	0	1	1	1	0	1	0	1	1	0	1	1	1	1	1	0	1	1	1	1	1	0	0	1	1	1	1
CLUE	GC1	54	Women	White	25	0	1	1	0	1	1	1	1	1	1	1	1	1	1	0	1	1	0	1	1	1	0	1	1	1	1	0	0	0	0	1	1	1	1	1	1	1	1	1	0	1	1	0	1
CLUE	GC1	55	Men	White	27	0	1	1	1	1	1	1	1	1	1	0	1	1	1	1	1	1	0	1	1	1	1	1	0	1	1	1	1	0	1	1	1	1	1	1	1	0	1	1	1	1	1	1	1
CLUE	GC1	56	Women	LatinX	24	0	1	1	1	1	1	1	1	1	1	0	1	1	0	0	0	1	0	1	1	1	0	1	1	1	1	1	0	1	1	1	1	1	1	1	1	1	1	1	0	1	1	1	1
CLUE	GC1	57	Men	White	27	0	1	0	1	1	1	1	0	1	1	1	1	1	1	0	1	1	0	1	1	1	1	0	1	1	1	1	0	1	1	1	1	1	1	1	1	1	1	1	1	1	1	0	1
CLUE	GC1	58	Men	White	30	0	1	1	1	1	1	1	1	0	1	1	1	1	1	0	1	1	0	1	1	1	0	1	0	1	1	1	1	1	1	1	1	1	1	1	1	1	1	0	1	1	1	0	1
CLUE	GC1	59	Women	White	25	0	1	0	1	1	1	1	1	1	1	1	1	0	1	1	0	1	1	1	0	1	0	0	1	1	1	1	0	1	1	1	1	1	0	1	0	0	1	0	1	1	0	0	1
CLUE	GC1	60	Women	Black	18	1	1	1	1	1	1	1	0	0	0	1	1	1	1	0	0	1	1	0	1	1
CLUE	GC1	61	Women	White	21	1	0	1	1	0	1	1	1	1	1	0	1	0	1	1	1	0	0	0	0	1	0	0	0	1	1	0	0	0	0	1	1	0	1	0	0	0	0	0	0	1	1	1	1
CLUE	GC1	62	Women	White			1	1	0	0	1	1	1	1	0	1	0	1	1	1	1	1	0	0	1	1	0	0	0	1	1	1	0	1	0	1	1	0	1	0	0	1	1	0	0	0	1	0	1
CLUE	GC1	63	Women	White	24	0	1	1	1	1	1	1	1	1	1	1	1	1	1	1	1	1	0	1	1	1	0	1	1	1	1	1	0	1	0	1	1	1	1	1	1	0	1	0	1	1	1	0	1
CLUE	GC1	64	Men	Black	20	1	1	1	0	1	1	1	0	0	1	1	1	0	1	0	1	1	0	0	1	1	0	0	0	1	1	1	0	0	0	0	0	1	1	0	1	1	0	0	0	0	1	0	1
CLUE	GC1	65	Women	Black	15	1	1	1	1	0	1	0	0	1	1	1	1	1	0	0	0	0	0	1	1	1	0	0	0	1	0	0	0	1	0	1	0	0	1	0	0	0	0	1	1	0	0	0	0
CLUE	GC1	66	Women	White	20	1	1	1	1	0	0	1	1	0	1	1	1	1	0	1	1	0	0	0	0	1	0	1	0	1	1	0	0	1	0	1	0	0	1	0	1	1	0	0	1	1	1	0	1
CLUE	GC1	67	Women	White	26	0	1	1	0	1	1	0	1	0	1	1	0	1	1	0	1	0	0	1	1	1	0	1	1	1	1	0	1	1	1	1	1	0	1	1	0	1	0	0	1	1	1	0	1
CLUE	GC1	68	Men	International			1	1	0	1	1	1	1	1	1	1	1	0	1	1	1	0	0	0	0	1	0	1	1	0	1	0	0	0	1	1	0	0	1	0	1	0	0	0	1	0	1	0	1
CLUE	GC1	69	Men	White	24	0	1	0	0	0	1	1	1	1	1	1	1	0	1	1	1	0	0	0	1	1
CLUE	GC1	70	Women	White	27	0	1	1	1	1	1	0	1	1	1	0	1	0	1	0	1	1	1	1	1	1	0	1	0	0	0	0	0	1	0	0	1	1	1	1	1	1	1	1	0	1	0	0	1
CLUE	GC1	71	Women	White	26	0	1	1	0	1	1	1	1	1	1	1	1	1	1	0	1	0	0	0	1	1	0	1	0	1	1	0	0	1	0	0	1	1	1	1	0	1	1	1	1		1	0	1
CLUE	GC1	72	Women	White	20	1	1	1	0	1	1	1	1	1	0	1	1	0	0	1	1	0	0	0	0	1	0	1	0	1	1	0	0	0	0	1	1	1	1	1	1	0	0	0	1	1	1	0	1
CLUE	GC1	73	Men	Asian	34	0	1	1	1	0	1	1	1	1	1	1	1	0	1	1	1	0	0	1	1	1	1	1	1	1	1	1	0	1	1	1	1	0	1	1	0	0	1	1	0	0	1	1	1
CLUE	GC1	74	Men	White	24	0	1	1	1	1	1	1	1	1	0	1	1	1	1	0	1	1	0	0	1	1	0	1	0	1	1	0	0	1	0	1	1	1	1	0	1	1	0	0	1	0	1	0	0
CLUE	GC1	75	Men	White	20	1	1	0	0	1	1	1	1	1	1	1	1	1	1	1	1	0	1	0	1	1	0	1	0	1	0	1	0	1	0	0	1	0	1	0	0	1	0	1	1	1	1	0	1
CLUE	GC1	76	Men	White	26	0	1	1	0	1	1	0	1	0	1	1	1	0	0	0	1	1	0	0	0	1	1	1	1	1	1	1	0	1	1	1	1	0	1	1	1	1	1	1	1	1	1	0	1
CLUE	GC1	77	Women	White	25	0	0	0	0	1	0	1	0	0	0	1	1	0	1	0	1	1	0	1	1	1	0	1	0	1	0	0	1	0	0	1	1	1	1	1	1	1	0	1	1	0	1	0	1
CLUE	GC1	78	Women	White	27	0	1	0	0	1	1	1	1	0	1	1	1	1	1	1	1	1	0	0	1	1	0	1	1	1	0	0	0	0	0	1	1	1	1	0	0	1	1	0	0	1	1	0	1
CLUE	GC1	79	Women	White	23	1	1	1	1	1	1	1	0	0	1	0	1	1	1	1	1	1	0	1	1	0	1	1	0	1	1	0	0	0	1	1	1	1	1	1	1	1	1	1	1	1	1	1	1
CLUE	GC1	80	Women	White	16	1	1	1	0	1	1	1	1	0	1	1	1	1	1	0	1	0	0	0	1	1	0	0	0	1	1	1	0	1	0	0	1	0	1	0	0	1	0	1	0	0	1	0	1
CLUE	GC1	81	Men	White	22	1	1	1	0	1	1	1	1	1	1	1	1	1	1	0	1	0	1	0	1	1	1	1	1	1	1	1	0	0	0	1	1	0	1	1	1	1	1	1	0	0	0	0	1
CLUE	GC1	82	Men	White	24	0	1	0	0	1	1	0	1	1	1	1	1	1	0	1	1	0	0	1	1	1	0	0	0	1	1	0	0	0	1	0	1	0	1	0	1	1	1	0	1	1	1	0	1
CLUE	GC1	83	Women	White	22	1	1	0	0	1	1	1	1	1	1	1	1	1	1	1	1	0	1	0	1	1	0	1	0	1	1	1	0	0	1	1	1	1	1	0	1	1	1	0	0	0	0	1	1
CLUE	GC1	84	Men	Black	21	1	0	1	0	1	1	0	1	1	1	0	1	1	1	1	1	1	0	1	1	0	0	0	1	1	1	1	1	1	1	0	0	1	0	1	0	1	0	1	0	1
CLUE	GC1	85	Men	White	20	1	0	1	0	1	1	1	1	0	1	1	1	0	1	0	1	1	0	0	0	1	0	0	0	1	1	1	0	0	0	1	0	0	1	0	0	1	1	1	1		1	0	1
CLUE	GC1	86	Women	White	18	1	1	1	1	1	1	1	1	1	1	1	0	1	1	1	1	0	0	0	1	1	0	0	0	1	1	0	0	1	1	1	1	1	1	0	0	1	1	0	0	1	1	0	1
CLUE	GC1	87	Women	Black	18	1	1	0	1	0	1	1	1	0	1	0	1	1	1	0	1	1	0	0	0	1	0		1	1	0	0	1	1	0	1	1	0	1	0	1	0	0	0	0	1	1	0	1
CLUE	GC1	88	Women	White	20	1	1	1	1	1	1	1	0	1	1	1	1	1	1	0	1	1	0	1	1	0	0	1	0	1	0	1	1	1	0	1	0	1	1	1	1	1	1	0	0	0	1	1	1
CLUE	GC1	89	Men	White	30	0	1	1	1	1	1	1	1	1	1	1	1	1	1	1	1	0	1	1	1	1	0	1	1	1	1	1	1	1	1	1	1	1	1	1	1	1	1	1	1	1	1	1	1
CLUE	GC1	90	Men	White	28	0	1	1	1	1	1	1	1	1	1	1	1	1	1	1	1	1	0	1	1	1	1	1	1	1	1	1	1	1	0	1	1	1	1	1	0	1	1	1	1	1	1	1	1
CLUE	GC1	91	Women	White	27	0	1	1	1	1	1	1	1	0	1	1	1	1	1	1	0	1	0	1	1	1	1	1	1	1	1	1	0	0	1	1	1	1	1	1	1	1	1	0	1	1	1	0	0
CLUE	GC1	92	Women	Asian	30	0	1	1	1	1	1	1	1	1	1	1	1	1	1	0	1	1	1	0	1	1	0	1	1	1	1	0	1	0	1	1	1	1	1	1	1	1	1	1	1	1	1	0	1
CLUE	GC1	93	Women	White	19	1	1	1	0	1	1	1	1	1	1	0	1	0	1	0	1	0	0	0	1	1	0	0	0	1	0	0	0	1	0	1	0	0	1	0	0	1	1	0	0	0	1	1	1
CLUE	GC1	94	Men	White	24	0	1	0	0	0	1	0	1	1	1	1	1	1	1	0		1	0	0	1	1	0	0	0	1	1	1	0	0	0	1	1	1	1	1	1	1	1	0	1	1	1	0	1
CLUE	GC1	95	Men	White	24	0	1	1	1	1	1	1	1	1	0	1	1	1	1	1	1	1	0	0	0	1	0	1	0	0	1	0	1	0	0	1	1	0	1	0	0	1	0	1	1	0	1	0	1
CLUE	GC1	96	Men	White	18	1	1	1	1	1	1	1	1	1	1	1	1	1	1	1	1	1	0	1	0	0	0	1	1	1	1	0	0	0	1	1	1	1	1	1	1	1	1	1	0	1	1	1	1
CLUE	GC1	97	Women	White	19	1	1	1	1	1	1	1	1	1	1	1	1	1	1	1	1	1	0	1	1	1	0	1	0	1	1	0	0	1	1	1	0	0	1	1	1	1	1	0	1	1	1	1	1
CLUE	GC1	98	Men	White	29	0	1	0	1	1	1	1	1	0	1	1	1	1	1	1	1	1	0	1	1	1	1	1	1	1	1	0	1	0	1	1	1	1	1	1	1	1	1	0	1	1	1	1	1
CLUE	GC1	99	Women	LatinX	20	1	1	0	1	1	1	1	0	0	1	0	0	0	1	1	1	1	0	1	0	1	0	0	0	1	0	0	0	0	0	1	1	1	0	1	1	0	0	0	0	0	1	1	1
CLUE	GC1	100	Women	LatinX	22	1	0	0	1	1	1	1	1	1	1	1	1	0	1	0	0	0	0	0	0	1	0	0	0	1	1	0	0	0	0	0	1	0	1	0	1	0	1	1	0	1	1	0	1
CLUE	GC1	101	Women	White	19	1	1	1	0	0	1	1	1	1	1	1	1	1	1	0	1	1	0	0	1	1	0	1	0	1	0	0	0	0	0	0	1	0	1	1	0	1	1	1	1	1	1	1	1
CLUE	GC1	102	Women	Black	16	1	1	1	1	1	1	1	1	1	1	1	1	1	1	0	1	1	0	0	1	1	0	1	0	1	0	1	0	1	0	0	1	0	1	1	0	0	1	0	0	0	1	0	0
CLUE	GC1	103	Men	White	23	1	1	0	0	1	1	1	0	0	1	0	1	1	1	1	1	0	0	0	0	1	0	0	0	1	1	0	0	0	0	0	0	0	1	1	0	0	1	0	0	0
CLUE	GC1	104	Women	White	23	1	0	0	1	1	1	0	1	0	1	1	1	1	1	0	1	0	0	1	1	1	1	1	0	1	1	1	1	0	1	1	1	0	1	1	0	1	1	1	1	0	1	0	1
CLUE	GC1	105	Men	Black	25	0	1	1	0	0	1	1	1	1	1	0	1	1	1	1	1	0	0	0	1	1	0	1	1	1	1	0	0	1	0	1	1	0	1	1	1	0	1	1	1	0	1	1	1
CLUE	GC1	106	Men	White	29	0	1	0	1	1	0	1	1	0	1	1	1	1	1	1	1	0	0	1	1	1	1	1	0	1	1	1	0	1	0	1	1	0	1	1	1	1	1	0	0	0	1	0	1
CLUE	GC1	107	Men	White	25	0	1	0	0	1	1	1	1	1	1	1	1	1	1	1	1	1	0	1	1	1	0	1	0	0	1	0	1	0	1	0	0	1	1	1	0	1	1	0	0	0	1	1	1
CLUE	GC1	108	Men	White	27	0	1	1	1	1	1	1	1	1	1	1	1	1	0	1	1	1	0	1	1	0	0	1	0	1	1	1	1	1	0	1	1	0	1	1	0	1	1	1	1	1	1	0	1
CLUE	GC1	109	Men	White	29	0	1	0	1	1	1	1	0	0	1	0	1	0	0	1	0	1	0	1	0	1	0	1	1	1	1	1	1	0	0	0	0	1	1	1	0	0	0	0	0	0	1	1	1
CLUE	GC1	110	Men	White			1	1	1	1	1	1	1	1	1	1	1	1	1	1	1	1	0	1	1	1	0	1	1	1	1	1	1	1	1	1	1	1	1	1	1	1	1	1	1	1	1	1	1
CLUE	GC1	111	Women	LatinX	20	1	1	0	0	1	1	0	0	0	0	1	1	0	1	1	1	0	0	0	0	1	0	0	1	0	0	1	1	0	1	1	1	0	1	0	1	0	1	1	0	1	1	0	1
CLUE	GC1	112	Women	White	19	1	1	1	0	1	1	0	1	1	0	0	1	0	1	1	1	1	0	1	1	0	0	0	0	1	1	1	1	0	0	0	0	1	0	0	1	0	1	0	0	0	0	1	0
CLUE	GC1	113	Women	White	23	1	1	0	0	1	1	1	0	1	1	1	1	0	1	0	0	0	0	0	1	1	0	1	0	1	0	0	1	0	0	1	1	0	1	1	1	1	0	0	0	0	1	0	1
CLUE	GC1	114	Men	Black			1	1	0	0	1	0	0	1	0	1	1	0	0	1	1	1	1	0	0	1	0	0	0	0	0	0	0	0	0	0	1	1	0	0	1	0	0	0	1	0	1	0	0
CLUE	GC1	115	Men	International			0	0	0	0	1	0	0	1	1	1	1	0	0	1	1	0	0	0	1	1	0	1	1	1	0	1	0	0	1	0	1	0	1	0	0	0	0	1	0	0	1	0	1
CLUE	GC1	116	Women	International	26	0	1	0	1	1	1	1	1	1	0	0	1	0	0	0	1	1	0	0	1	1	1	1	1	1	0	0	0	1	1	1	1	1	1	1	0	0	1	1	1	0	1	0	1
CLUE	GC1	117	Women	Black	23	1	0	0	0	0	1	1	0	0	0		0	0	1	0	1	0	1	0	0	1
CLUE	GC1	118	Women	Black	20	1	0	1	1	1	1	1	1	0	1	1	1	0	0	1	1	1	0	1	1	1	0	1	0	1	0	0	0	1	0	0	1	1	0	0	0	1	0	0	0	0	1	0	1
CLUE	GC1	119	Women	Multiracial	26	0	1	1	0	1	1	1	1	1	1	1	1	0	1	1	1	1	0	0	0	1	0	1	1	1	0	1	0	1	1	1	1	1	1	1	1	1	1	0	1	1	1	0	1
CLUE	GC1	120	Men	International			1	1	1	1	1	1	1	1	1	1	1	1	1	1	1	0	1	1	0	1	1	1	1	1	0	0	0	0	1	0	0	1	1	1	1	0	1	0	1	0	1	0	1
CLUE	GC1	121	Women	White			1	1	1	1	1	1	0	1	1	1	1	1	1	1	1	1	0	1	1	1	1	1	1	1	1	1	0	1	0	1	1	1	0	0	1	1	1	1	1	1	1	1	1
CLUE	GC1	122	Women	Black	15	1	1	0	1	1	0	1	1	1	1	1	1	1	1	1	0	1	0	0	0	1	0	1	0	1	1	0	0	1	0	1	1	1	1	0	1	0	0	1	1	1	1	0	1
CLUE	GC1	123	Men	White	22	1	1	1	1	0	1	1	1	1	1	1	1	1	1	0	1	1	0	1	0	1	1	0	0	1	0	0	0	0	0	0	0	1	1	0	1	0	0	1	0	0	1	0	0
CLUE	GC1	124	Men	International			1	1	1	1	1	1	0	0	1	1	1	0	1	0	1	0	0	0	0	0	0	1	1	1	1	0	1	1	1	0	1	0	1	0	0	1	1	0	0	0	1	0	1
CLUE	GC1	125	Men	White	27	0	1	1	1	1	1	1	0	1	1	1	0	0	1	0	1	0	0	0	1	1	0	1	0	1	0	0	0	0	0	0	1	0	1	0	0	0	1	1	1	1	0	0	1
CLUE	GC1	126	Women	White			1	1	0	1	1	1	1	1	0	0	1	1	1	1	1	1	0	1	0	1	0	1	1	1	1	0	0	1	0	1	1	1	0	1	0	0	0	1	1	1	1	1	1
CLUE	GC1	127	Men	White	25	0	1	1	1	1	1	1	0	1	1	1	1	1	1	1	1	1	0	1	1	1	0	1	1	1	1	0	1	0	0	0	1	1	0	1	1	1	1	1	0	1	1	0	1
CLUE	GC1	128	Women	White			1	1	1	0	1	1	1	0	1	1	1	1	1	1	0	1	0	0	1	1	0	1	0	0	1	0	1	0	0	1	0	1	1	0	1	0	1	1	0	1	1	1	1
CLUE	GC1	129	Women	White	19	1	0	1	0	1	0	0	1	1	1	1	1	1	0	1	0	0	0	0	0	1	0	1	0	1	1	0	1	1	0	0	1	1	1	1	1	0	1	1	0	1	0	1	0
CLUE	GC1	130	Women	Asian	30	0	1	1	1	1	1	1	1	1	1	1	1	1	1	0	1	1	0	0	1	1	0	0	1	1	1	1	1	1	1	1	1	1	1	1	1	1	1	0	1	1	1	1	1
CLUE	GC1	131	Women	Black	16	1	0	1	0	0	1	1	1	1	1	1	1	1	1	1	1	1	0	0	0	0	0	1	0	1	1	1	0	0	1	1	0	1	1	0	1	0	1	1	0	0	1	1	1
CLUE	GC1	132	Men	LatinX	19	1	0	1	1	0	1	1	0	1	0	0	1	0	1	0	1	1	0	0	0	1	0	1	0	1	0	0	1	0	0	0	1	1	0	0	0	1	1	0	1	0	1	0	1
CLUE	GC1	133	Women	Black	17	1	1	0	0	1	1	1	1	0	1	1	1	1	0	0	1	1	0	0	1	1	0	1	1	1	0	1	1	1	1	1	1	1	1	0	0	0	1	0	0	1	1	0	1
CLUE	GC1	134	Men	Multiracial	24	0																																									1	0	1
CLUE	GC1	135	Men	Black	17	1	1	1	1	1	1	1	1	1	0	1	1	0	1	1	0	1	0	0	1	1	0	0	0	0	0	0	0	1	0	1	1	0	0	0	0	0	0	1	0	0	0	0	1
CLUE	GC1	136	Women	Asian	20	1	1	0	0	1	1	0	0	1	0	1	1	1	1	1	0	0	0	0	1	0	0	0	0	0	0	0	0	0	1	0	1	0	1	0	1	0	0	0	0	0	0	0	1
CLUE	GC1	137	Men	Asian	33	0	1	1	1	1	1	0	1	1	1	1	1	0	1	1	1	0	0	1	1	1	1	1	1	1	1	0	0	1	1	1	1	1	1	1	0	1	1	0	1	1	1	1	1
CLUE	GC1	138	Men	LatinX	24	0	1	1	1	1	1	1	1	0	1	1	1	1	0	1	1	0	0	1	1	1	1	1	1	1	1	0	0	0	1	0	1	0	1	1	1	1	1	1	1	0	1	0	1
CLUE	GC1	139	Women	White	21	1	1	1	0	0	0	1	0	0	0	1	1	0	1	0	1	1	0	0	0	1	0	0	0	0	1	0	0	0	0	1	0	1	0	0	0	0	0	0	0	0	0	0	0
CLUE	GC1	140	Men	White	27	0	1	1	0	1	1	1	1	1	1	1	1	1	1	1	1	1	0	0	1	1	0	1	1	1	1	1	1	0	1	0	1	1	1	1	1	1	0	1	1	1	1	0	1
CLUE	GC1	141	Men	White	30	0	1	0	1	1	1	1	1	1	1	1	1	1	1	1	1	0	0	0	1	1	1	1	0	1	1	1	0	1	0	1	1	1	1	1	1	0	1	1	1	0	1	1	1
CLUE	GC1	142	Men	Asian	31	0	1	0	1	1	1	1	1	1	1	1	1	1	1	1	1	1	0	1	1	1	0	1	1	1	1	1	1	1	1	1	1	1	1	1	1	0	1	1	1	1	1	1	1
CLUE	GC1	143	Women	White	25	0	1	1	0	1	1	0	1	0	1	0	1	1	1	1	1	1	0	0	1	1	0	1	0	1	1	0	0	1	0	1	1	0	1	1	0	1	0	0	1	1	1	0	1
CLUE	GC1	144	Women	White	26	0	1	0	0	1	1	1	1	1	1	1	1	1	1	0	1	1	1	0	0	1	0	1	1	1	1	0	1	1	0	1	1	1	1	1	1	1	1	0	1	1	1	1	1
CLUE	GC1	145	Women	White	27	0	1	1	1	1	1	1	1	1	0	1	1	1	1	0	1	0	0	0	1	1	1	1	1	1	1	1	0	1	0	1	1	0	1	1	1	1	1	1	0	0	1	0	1
CLUE	GC1	146	Men	White	25	0	1	1	1	1	1	1	0	1	1	1	1	1	1	1	1	0	0	1	1	1	1	1	1	1	1	1	1	0	0	1	0	1	1	0	0	1	1	0	0	1	0	0	1
CLUE	GC1	147	Women	White	22	1																					0	1	0	1	0	0	0	1	1	0	0	0	1	0	0	1	0	1	0	0	1	0	1
CLUE	GC1	148	Women	Multiracial	25	0	1	1	1	1	1	1	1	1	1	1	1	1	1	1	1	1	0	1	1	1	0	1	1	1	1	1	0	1	1	1	1	1	1	1	1	1	1	1	1	1	1	1	1
CLUE	GC1	149	Women	White	23	1	1	1	0	1	1	1	0	0	1	0	1	1	1	1	1	1	0	0	1	1	0	1	0	0	1	1	0	0	0	0	1	1	1	0	0	1	0	0	1	0	1	1	1
CLUE	GC1	150	Women	White	32	0	1	1	1	1	1	1	1	1	1	1	1	1	0	0	1	1	0	1	1	1	1	1	1	1	0	1	0	0	1	1	0	0	1	1	1	0	1	0	0	0	1	1	1
CLUE	GC1	151	Women	Asian	24	0	1	1	0	1	0	1	1	1	1	1	1	1	1	1	1	1	0	1	1	1	0	0	0	1	0	1	1	0	1	1	1	1	1	0	1	0	1	1	0	0	1	0	1
CLUE	GC1	152	Men	Asian	27	0	1	1	1	1	1	1	0	1	1	1	1	1	1	0	1	0	0	0	0	0	1	1	1	1	1	1	1	1	1	1	1	0	1	1	0	1	1	1	0	0
CLUE	GC1	153	Women	Asian	26	0	1	1	1	1	1	1	1	1	1	1	1	1	1	1	1	1	0	0	1	1	1	1	1	1	1	1	0	1	0	1	1	0	1	0	1	1	1	1	1	1	1	0	1
CLUE	GC1	154	Men	White	32	0	1	1	1	1	0	1	1	1	1	1	1	1	1	1	1	1	0	0	1	1	1	1	1	1	1	1	0	1	1	1	1	1	1	1	1	1	1	1	1	1	1	0	1
CLUE	GC1	155	Men	White	28	0	1	0	0	1	1	1	1	1	1	1	1	1	1	1	1	1	0	1	1	1	0	0	0	1	1	0	0	0	1	1	1	1	1	0	1	1	1	0	1	1	1	0	1
CLUE	GC1	156	Men	Asian	30	0	1	1	1	1	1	1	1	1	1	1	1	1	0	0	1	0	0	0	1	1	1	1	1	1	1	1	0	1	1	0	1	1	1	1	1	0	0	0	1	0	1	1	1
CLUE	GC1	157	Men	White	29	0	1	1	1	1	1	1	1	1	1	1	1	1	1	1	1	1	1	1	1	1	1	1	0	1	1	1	0	1	1	0	1	1	1	0	1	1	0	0	1	1	1	1	1
CLUE	GC1	158	Men	White	26	0	1	0	1	1	1	1	1	1	1	1	1	1	1	0	1	0	0	1	1	1	0	1	1	1	0	0	0	1	0	0	1	1	0	1	0	1	1	1	1	1	1	1	1
CLUE	GC1	159	Men	White	25	0	1	0	1	1	1	1	0	0	1	0	1	1	1	1	1	0	0	1	1	1	0	0	1	1	1	1	1	1	0	1	0	1	1	1	1	1	0	1	0	0	1	0	1
CLUE	GC1	160	Men	White	28	0	1	1	1	1	1	1	1	0	1	1	1	0	1	1	1	1	1	1	1	1	0	1	0	1	0	0	1	1	1	0	0	0	0	1	0	0	1	0	0	1	1	0	1
CLUE	GC1	161	Women	Black	18	1	1	0	1	0	1	1	1	0	1	0	0	0	1	0	1	0	0	0	1	0	1	0	0	1	0	1	0	0	1	0	1	0	1	1	1	1	0	1	0	0	1	1	1
CLUE	GC1	162	Women	White	23	1	1	1	1	1	1	1	1	1	1	1	1	1	1	0	0	1	0	0	1	1	0	1	0	1	1	0	0	1	0	1	1	0	1	0	1	1	1	1	1	1	1	0	1
CLUE	GC1	163	Men	White	33	0	1	1	1	1	1	1	1	1	1	1	1	1	1	0	1	1	0	1	1	1	1	1	1	1	1	1	1	0	1	1	1	1	1	1	0	1	1	1	1	0	1	1	1
CLUE	GC1	164	Women	Asian	23	1	1	0	0	1	1	1	0	1	1	1	0	1	1	0	1	1	0	0	1	1	0	1	1	1	1	1	1	0	0	1	1	1	1	1	0	1	1	1	0	0	1	0	1
CLUE	GC1	165	Men	Asian	35	0	1	0	0	0	1	1	0	0	1	1	1	1	1	1	1	1	0	1	1	1	1	1	1	1	1	1	0	1	0	1	1	0	1	1	0	0	1	1	1	1	1	1	1
CLUE	GC1	166	Women	White	26	0	1	1	1	1	1	1	1	0	1	1	1	1	1	0	0	1	0	1	1	1	0	1		1	1	1	1	1	0	0	1	1	1	0	0	1	0	1	0	0	1	0	1
CLUE	GC1	167	Women	Black	17	1	1	0	0	1	1	0	0	0	0	1	0	1	0	0	1	1	1	0	1	1	0	1	0	1	0	0	1	0	0	0	0	0	1	1	0	0	0	0	0	0	1	0	1
CLUE	GC1	168	Men	White	28	0	1	1	1	1	1	1	1	1	1	1	1	1	1	1	1	1	1	1	1	1	1	1	1	1	1	1	1	1	1	1	1	1	1	1	1	1	1	1	1	1	1	1	1
CLUE	GC1	169	Women	White	22	1	1	1	0	1	1	1	1	1	1	1	1	0	1	1	1	0	0	1	1	1	0	1	1	1	0	0	0	1	0	1	1	1	1	0	0	1	1	1	1	1	1	0	1
CLUE	GC1	170	Men	Asian	22	1	1	1	1	0	1	0	1	1	0	0	1	1	1	1	1	1	0	0	0	1	0	1	1	1	1	1	0	1	0	1	1	1	1	1	1	1	1	1	1	1	1	0	1
CLUE	GC1	171	Men	White	33	0	1	0	1	1	1	1	1	1	1	1	1	1	1	1	0	0	0	0	1	0	1	1	1	1	1	1	0	0	1	0	1	0	1	1	1	0	1	1	1	1	1	1	1
CLUE	GC1	172	Women	White	20	1	1	0	1	1	0	1	1	0	1	0	0	1	1	1	0	1	0	1	0	1	0	0	0	1	0	0	0	0	1	1	1	0	1	1	1	0	1	0	0	1	1	0	1
CLUE	GC1	173	Men	Black	18	1	1	1	1	1	1	1	1	0	1	1	1	1	1	0	1	1	0	1	1	1	0	0	0	1	1	0	0	0	0	1	1	1	1	0	0	0	1	0	1	1	1	1	1
CLUE	GC1	174	Men	White	27	0	1	1	1	1	1	1	1	1	1	1	1	1	1	1	1	0	0	1	1	1	1	1	1	1	1	1	0	1	1	1	1	0	1	0	1	1	1	1	1	1	1	1	1
CLUE	GC1	175	Men	White	26	0	1	1	0	1	1	0	1	1	1	1	1	1	1	1	0	0	0		0	1	0	1	0	1	1	1	0	1	1	1	1	0	1	0	1	1	1	1	1	1	1	1	1
CLUE	GC1	176	Men	White	24	0	1	1	1	1	1	1	1	0	1	1	1	1	1	1	1	1	0	0	0	1	1	1	1	1	1	1	1	1	1	1	0	1	1	1	1	1	1	1	1	1	1	0	1
CLUE	GC1	177	Men	White	28	0	1	0	0	1	1	1	1	1	0	0	0	1	1	0	1	1	0	0	0	0	1	1	1	1	0	1	0	0	1	0	1	0	1	1	1	1	1	0	0	0	1	1	1
CLUE	GC1	178	Men	White	28	0	1	1	1	1	1	1	1	1	1	1	1	1	1	1	1	1	0	0	1	1	0	1	0	0	1	1	0	0	1	0	0	1	1	0	1	0	1	1	1	1	1	0	1
CLUE	GC1	179	Men	White	28	0	1	0	1	1	1	1	1	1	1	1	1	1	1	0	1	1	0	1	1	1	0	1	0	1	1	1	0	1	0	0	1	1	1	0	1	1	1	0	1	1	1	0	1
CLUE	GC1	180	Women	White	28	0	1	1	0	1	1	1	1	1	1	1	1	1	1	1	1	1	0	0	1	1	0	1	1	1	1	1	1	1	1	0	1	0	1	1	1	0	1	1	1	1	1	0	1
CLUE	GC1	181	Women	White	23	1	1	1	0	1	1	1	1	1	0	1	1	1	0	1	1	0	0	1	1	1	0	1	0	1	0	1	0	1	0	1	1	1	1	0	1	1	1	0	1	0	1	0	1
CLUE	GC1	182	Women	White	28	0	1	0	0	1	1	0	1	0	1	1	1	1	1	0	0	0	0	0	0	1	0	0	0	1	1	1	0	1	0	1	1	0	0	1	1	1	1	0	1	1	1	0	1
CLUE	GC1	183	Women	White	23	1	1	1	1	1	1	1	1	0	1	0	1	1	1	1	1	1	0	1	1	1	0	1	0	1	1	1	0	1	0	1	1	0	1	1	0	1	1	0	0	1	1	1	0
CLUE	GC1	184	Women	Black	20	1	1	1	0		1	1	1	1	1	1	0	1	1	0	1	0	0	0	0	1	0	1	0	1	1	0	0	1	0	1	1	1	1	0	0	0	0	0	1	0	0	0	1
CLUE	GC1	185	Women	White	25	0	1	0	1	1	1	1	0	1	1	0	0	0	1	1	1	0	0	1	1	1	1	1	1	1	1	1	0	1	1	0	1	1	1	1	1	1	1	1	1	1	1	0	1
CLUE	GC1	186	Men	White	30	0	1	1	1	1	1	1	1	0	1	1	1	1	1	1	1	1	0	1	1	1	1	1	1	1	1	1	0	1	1	1	1	1	1	1	1	1	1	0	1	0	1	0	1
CLUE	GC1	187	Men	Asian	24	0	1	0	1	1	0	1	1	0	0	1	1	1	1	1	1	1	0	0	1	1	0	1	0	1	1	1	0	1	1	1	0	1	1	1	1	0	1	1	0	1	0	0	1
CLUE	GC1	188	Men	White	26	0	1	0	1	1	1	1	1	1	1	1	1	1	1	0	1	1	0	1	1	1	1	1	1	1	1	1	0	1	0	1	1	0	1	0	1	1	1	0	1	1	1	1	1
CLUE	GC1	189	Men	Asian	25	0	1	1	1	1	0	1	1	1	1	1	1	1	1	0	1	1	0	0	0	1	0	1	0	1	1	0	0	1	0	1	1	0	1	1	1	0	1	1	0	1
CLUE	GC1	190	Women	White	26	0	1	1	1	1	1	1	1	0	1	1	1	1	1	1	1	1	0	1	1	1	0	1	1	1	1	1	1	1	1	1	1	1	1	1	0	1	1	1	1	1	1	1	1
CLUE	GC1	191	Women	White	24	0	1	0	1	1	1	1	1	1	1	1	1	1	1	1	1	1	0	0	0	1	1	1	1	1	1	1	0	1	0	0	1	0	1	1	1	1	1	0	1	1	1	1	1
CLUE	GC1	192	Men	White	23	1	1	0	1	1	1	1	0	1	1	1	1	1	1	1	1	1	1	1	1	1	0	1	0	1	1	0	0	0	0	1	1	1	1	0	1	1	1	0	1	0	1	0	1
CLUE	GC1	193	Men	Black	26	0	1	1	1	1	1	1	1	1	1	1	1	1	1	0	1	1	0	1	1	1	0	1	0	1	1	1	0	1	1	1	1	0	1	1	0	1	1	1	0	1	1	0	1
CLUE	GC1	194	Men	Multiracial	21	1	1	1	0	1	0	1	1	1	1	0	1	0	1	0	1	0	0	1	1	1	0	0	1	1	1	0	0	1	1	0	1	0	1	1	0	0	0	0	0	0	1	0	1
CLUE	GC1	195	Women	White	18	1	1	1	0	0	0	0	1	1	0	1	1	0	1	1	1	0	0	0	0	1	0	0	0	1	0	1	0	0	0	0	1	0	0	0	0	0		0	0	0	1	0	1
CLUE	GC1	196	Men	White	27	0	1	0	1	1	1	1	1	1	1	1	1	1	1	1	1	0	0	1	0	1	1	1	1	1	1	1	1	1	1	1	1	1	1	1	1	1	1	1	1	1	1	0	1
CLUE	GC1	197	Women	White	23	1	1	1	0	0	1	0	0	0	1	1	1	1	1	0	1	1	0	0	1	1	0	0	0	1	1	0	0	1	0	1	1	0	1	1	0	1	1	1	1	0	1	1	1
CLUE	GC1	198	Women	White	26	0	1	0	1	1	1	1	0	1	1	1	1	1	1	0	0	0	0	0	0	1	1	0	0	1	1	0	1	0	0	0	1	1	1	1	1	1	1	0	1	0	1	1	1
CLUE	GC1	199	Men	White	26	0	1	1	1	1	1	1	1	1	1	1	1	1	1	0	1	1	1	1	1	1	1	1	0	1	1	1	1	1	1	1	1	1	1	1	1	1	1	1	1	1	1	1	1
CLUE	GC1	200	Women	White	25	0	1	1	1	1	1	1	1	1	1	1	0	1	1	0	1	1	0	0	1	1	0	0	1	1	1	0	0	1	0	1	1	1	1	1	1	0	0	0	1	1	1	0	1
CLUE	GC1	201	Men	White	21	1	0	0	1	1	1	1	1	0	1	1	1	1	1	0	1	1	0	0	0	1	0	1	0	1	0	0	1	1	0	0	1	1	1	0	0	1	1	1	0	0	1	0	1
CLUE	GC1	202	Women	Black	17	1	1	1	1	0	1	0	1	0	1	0	0	1	0	0	0	1	0	1	0	1
CLUE	GC1	203	Men	LatinX	16	1	1	1	1	1	0	1	1	0	1	1	1	1	1	1	1	1	0	0	1	1	1	0	0	1	0	1	0	1	0	1	1	1	1	1	0	0	1	0	1	1	1	1	1
CLUE	GC1	204	Women	LatinX	23	1	1	0	0	1	1	1	1	1	1	0	1	1	1	1	1	1	1	0	1	0	0	0	0	1	0	0	0	0	0	0	1	1	0	0	1	0	1	0	1	1	0	0	1
CLUE	GC1	205	Women	White	15	1	1	0	1	1	1	1	0	0	0	0	0	0	1	0	1	1	0	0	1	1	0	1	0	1	1	1	0	0	0	1	1	0	1	0	1	1	0	1	0	0	1	1	1
CLUE	GC1	206	Men	White	26	0	1	0	1	0	1	1	1	1	1	0	1	0	1	1	1	0	0	0	1	1	0	1	0	0	1	0	0	0	1	1	1	0	1	0	0	1	1	0	0	0	1	0	1
CLUE	GC1	207	Women	White	25	0	1	1	0	1	1	1	1	1	0	1	0	1	1	1	1	1	0	0	1	1	0	0	0	1	1	1	0	1	1	0	1	1	1	1	0	0	1	0	0	1	1	0	1
CLUE	GC1	208	Women	White	23	1	1	1	0	1	1	1	1	0	1	1	1	1	1	0	1	1	0	0	1	1	1	1	0	0	0	0	0	0	0	1	1	0	0	0	1	0	1	0	0	1	1	0	1
CLUE	GC1	209	Men	White	22	1	1	0	0	1	1	1	0	1	1		1	0	0	0	1	1	0	1	1	1	0	1	0	1	0	0	0	1	0	1	1	0	1	1	1	1	1	0	0	1	1	0	1
CLUE	GC1	210	Men	White	23	1	1	0	1	1	1	1	1	1	1	1	1	1	1	1	0	1	1	1	1	1	0	1	1	0	0	0	0	0	0	0	1	1	1	1	1	1	0	1		1	1	1	1
CLUE	GC1	211	Men	White	28	0	1	1	0	1	1	1	1	1	1	1	0	1	1	0	1	1	0	1	1	1	0	1	1	1	1	1	0	0	1	0	1	0	1	1	1	1	1	1	1	1	1	0	1
CLUE	GC1	212	Men	White	24	0	1	1	1	0	1	1	1	1	1	1	1	0	1	0	1	0	0	1	1	1	0	1	0	1	1	1	0	1	1	1	1	0	1	1	1	1	1	1	0	1	1	1	0
CLUE	GC1	213	Men	White	24	0	1	1	1	1	1	1	1	1	0	1	1	1	1	1	1	1	0	1	1	1	0	0	1	1	1	1	0	1	0	1	1	0	1	1	1	1	1	1	1	1	1	1	1
CLUE	GC1	214	Men	White	35	0	1	1	0	1	1	1	1	1	1	1	1	1	1	1	1	1	0	0	1	1	1	1	1	1	1	0	0	0	0	1	1	1	1	1	1	1	1	1	0	1	1	1	1
CLUE	GC1	215	Men	White	27	0	1	1	1	1	1	1	1	1	1	1	1	1	0	1	1	0	0	1	1	1	1	1	1	1	1	1	1	1	1	1	1	1	1	1	0	1	1	0	1	1	1	0	1
CLUE	GC1	216	Women	White	26	0	1	1	0	1	1	1	1	0	1	1	1	1	1	1	1	0	0	0	1	1	1	1	1	1	1	0	1	0	0	1	1	1	1	0	1	1	1	1	1	1	1	0	1
CLUE	GC1	217	Women	White	25	0	1	1	0	0	0	1	0	1	1	1	1	1	1	1	1	1	0	0	1	1	0	1	1	0	0	0	0	0	0	0	1	0	1	0	0	0	1	0	0	0	1	0	1
CLUE	GC1	218	Women	White	19	1	1	0	0	1	1	1	1	0	1	1	0	0	1	0	1	1	0	1	1	1	1	1	1	1	0	0	0	1	1	1	1	1	1	1	1	1	1	1	1	1	1	1	1
CLUE	GC1	219	Women	White	20	1	1	1	0	1	1	0	1	1	1	1	1	1	1	1	1	1	0	1	1	1	0	0	1	1	1	0	0	0	0	1	1	1	1	0	1	0	1	0	0	1	1	0	1
CLUE	GC1	220	Men	Black	21	1	0	0	0	1	1	0	1	1	1	1	0	0	0	1	0	0	0	0	0	0	0	0	0	1		0	0	1	0	0	1	0	0	0	0	0	0	0	0	0	1	0	1
CLUE	GC1	221	Women	White	27	0	1	1	1	1	1	0	1	1	1	1	1	1	1	1	1	0	0	0	1	1	0	1	1	1	0	0	1	1	1	1	1	1	0	0	1	1	0	0	0	1	1	0	1
CLUE	GC1	222	Women	White	33	0	0	1	1	1	1	1	1	1	1	1	1	1	1	1	1	1	0	1	1	1	1	1	1	1	1	0	1	1	0	0	1	0	1	1	1	0	1	0	1	0	1	1	1
CLUE	GC1	223	Men	Asian	16	1	0	1	1	0	1	0	1	0	0	1	1	0	0	0	0	0	0	0	1	0	0		0	0	0	0	0	0	0	0	0	1	1	0	0	0	0	0	0	0	0	0	1
CLUE	GC1	224	Women	White	21	1	1	0	1	1	1	1	1	1	1	1	1	1	1	1	1	1	1	1	1	1	1	1	1	1	1	0	1	1	0	0	1	1	0	1	0	1	1	1	1	1	1	1	1
CLUE	GC1	225	Women	White	24	0	1	1	0	1	1	1	1	1	1	1	1	1	1	1	1	1	0	1	1	1	0	1	1	1	1	1	0	0	1	1	1	1	1	1	1	1	1	1	0	0	1	0	1
CLUE	GC1	226	Men	White	26	0	1	0	1	1	1	1	1	0	1	1	0	1	1	1	1	1	0	1	1	1																					1	1	1
CLUE	GC1	227	Women	Black	21	1	1	0	1	1	1	1	0	1	1	0	1	0	1	0	1	1	0	1	1	1	0	1	0	1	0	0	1	0	0	1	0	0	1	0	0	1	1	1	0	0	1	1	1
CLUE	GC1	228	Women	Black	18	1	1	1	1	0	1	1	1	1	1	1	1	1	1	0	0	1	0	1	0	1	0	0	0	0	1	0	0	0	0	0	1	0	1	0	0	1	1	1	1	0	1	1	1
CLUE	GC1	229	Women	White	28	0	1	1	0	1	1	1	1	1	1	1	1	1	1	1	1	1	0	1	0	1	0	1	1	1	1	1	1	1	1	0	1	0	1	0	1	1	1	0	0	1	1	0	1
CLUE	GC1	230	Women	White	30	0	1	1	0	1	1	1	1	1	1	1	1	1	1	1	1	1	0	1	1	1	0	1	1	1	1	1	0	1	1	1	1	0	1	1	0	1	1	1	1	1	1	1	1
CLUE	GC1	231	Women	White	19	1	1	0	1	0	1	0	0	1	1	1	1	1	1	1	1	0	0	1	1	1	0	0	1	1	0	0	0	1	0	1	0	1	0	0	0	1	0	0	0	0	1	0	0
CLUE	GC1	232	Men	Black	25	0	1	0	1	1	1	1	1	1	1	1	1	1	1	1	1	0	0	1	1	1	0	1	0	1	1	0	0	0	0	1	1	1	1	1	1	1	1	0	1	1	1	0	1
CLUE	GC1	233	Men	White	26	0	1	1	0	1	1	1	1	1	1	1	1	1	1	0	1	1	0	1	1	0	0	1	0	1	1	0	1	0	0	1	1	1	1	1	1	0	1	0	1	0	1	0	1
CLUE	GC1	234	Women	White	17	1	1	1	1	1	1	1	1	0	1	1	1	1	1	0	1	0	0	1	1	1	0	0	0	0	0	0	0	1	1	0	0	0	0	0	1	0	1	0	0	0	1	1	1
CLUE	GC1	235	Women	White			1	1	0	0	1	0	1	1	1	0	1	1	1	1	1	1	0	0	0	1	0	0	0	0	0	0	1	0	0	0	0	0	0	0	1	0	0	0	0	1	0	0	1
CLUE	GC1	236	Women	White	21	1	1	1	0	1	1	1	1	1	1	1	1	1	1	0	1	0	0	0	0	1	0	0	1	1	1	0	0	1	1	0	1	0	1	0	1	1	1	0	0	0	1	1	1
CLUE	GC1	237	Women	Black	17	1	1	1	1	0	1	1	0	0	0	1	1	1	1	0	1	1	0	1	0	1	0	1	0	0	0	0	0	0	0	1	1	1	1	0	0	0	1	0	0	0	0	0	1
CLUE	GC1	238	Women	White	27	0	1	1	0	1	1	1	1	1	1	1	1	1	1	1	1	1	0	0	1	1	0	1	1	1	1	0	0	1	1	1	1	1	1	1	1	0	1	1	1	1	1	1	1
CLUE	GC1	239	Women	White	27	0	1	1	0	1	1	1	1	1	1	1	1	1	1	1	1	1	1	1	1	1	0	0	1	1	1	1	0	0	1	1	1	0	1	1	1	1	1	0	1	1	1	0	1
CLUE	GC1	240	Men	Asian	35	0	1	0	0	1	1	1	0	1	0	1	1	0	1	0	1	1	0	0	1	0	1	1	0	1	0	1	1	1	0	0	1	0	1	0	0	0	1	1	1	0	1	0	1
CLUE	GC1	241	Women	White	24	0	1	1	1	1	1	1	1	1	1	1	0	1	1	0	0	1	0	1	1	1	0	1	0	1	1	1	0	0	1	0	0	1	1	1	1	1	1	0	1	0	1	0	1
CLUE	GC1	242	Men	Asian	33	0	0	1	0	1	1	1	1	0	1	1	1	1	1	1	0	0	0	1	0	1	0	1	1	1	1	1	0	0	1	1	1	1	1	1	1	1	1	0	1	1	1	0	1
CLUE	GC1	243	Women	White	28	0	1	1	1	1	1	1	1	1	1	1	1	1	1	1	1	1	0	1	1	1	0	1	1	1	1	1	0	1	1	1	1	0	1	1	1	1	1	1	1	1	1	1	1
CLUE	GC1	244	Men	White	25	0	1	1	1	1	1	1	1	0	1	1	1	1	1	1	1	0	0	0	1	1	0	1	0	1	1	0	0	0	1	1	1	1	1	1	1	1	1	1	1	1	1	1	1
CLUE	GC1	245	Women	Asian	19	1	1	1	1	0	1	0	1	1	1	1	0	1	1	1	1	1	0	0	1	1	0	1	1	1	1	0	0	1	0	1	1	0	1	1	1	1	1	0	0	0	1	0	1
CLUE	GC1	246	Women	White	20	1	1	0	0	1	1	1	0	0	0	1	0	1	1	0	1	0	1	0	0	1	0	0	0	1	0	1	0	0	0	0	1	1	1	1	0	0	1	0	0	0	0	0	1
CLUE	GC1	247	Women	White	25	0	1	1	1	0	1	1	1	0	1	1	1	1	1	1	1	1	0	0	1	1	1	1	1	1	0	1	0	1	0	0	1	1	1	1	1	1	1	1	1	0	1	0	1
CLUE	GC1	248	Men	White	27	0	1	0	1	1	1	1	1	1	1	1	1	1	1	1	1	1	0	1	1	1	1	1	1	1	1	1	1	0	1	0	1	1	1	1	1	1	1	1	0	0	1	0	1
CLUE	GC1	249	Women	White	25	0	1	1	0	1	1	1	1	0	1	1	1	1	1	1	1	0	0	0	1	1	1	1	0	1	1	0	0	1	0	1	0	0	1	0	0	0	1	0	0	1	1	1	1
CLUE	GC1	250	Women	White	26	0	1	0	1	1	1	1	1	1	1	1	1	0	1	1	1	1	1	1	1	1	0	1	1	1	1	0	0	1	0	0	1	1	1	1	1	1	1	1	1	1	1	0	1
CLUE	GC1	251	Men	White	21	1	1	1	0	1	1	1	1	1	1	1	1	1	1	0	1	0	0	0	1	1	1	0	0	1	1	0	1	0	1	1	1	1	1	1	1	1	1	0	1	1	1	1	1
CLUE	GC1	252	Men	White	29	0	1	0	1	1	1	1	1	1	1	1	1	1	1	1	1	1	0	1	1	1	0	0	0	1	0	0	0	0	1	0	0	0	1	0	1	1	1	0	1	0	1	0	1
CLUE	GC1	253	Men	White	24	0	1	0	0	1	1	1	0	0	0	1	1	1	0	0	1	1	0	1	1	1	0	1	0	1	0	0	0	0	1	0	0	1	0	1	0	0	0	0	0	0	1	0	1
CLUE	GC1	254	Women	Asian	20	1	1	0	0	1	1	1	1	1	1	1	1	1	1	0	1	0	0	0	0	1	0	1	0	1	1	0	0	1	0	0	1	1	1	1	1	1	1	0	0	0	1	0	1
CLUE	GC1	255	Women	White	25	0	1	1	1	1	1	0	1	1	1	1	1	1	1	0	1	1	0	1	1	1	1	0	1	1	1	0	0	0	0	0	1	1	0	1	1	0	1	1	1	1	1	0	1
CLUE	GC1	256	Women	White	19	1	1	1	0	1	1	1	1	1	1	0	1	0	1	0	1	1	1	1	1	1	0	1	1	1	1	0	0	1	0	1	1	0	1	1	1	1	1	0	1	1	1	1	1
CLUE	GC1	257	Women	White	34	0	1	1	1	1	1	1	1	1	1	1	1	1	1	1	1	1	0	0	1	1	0	1	1	1	1	1	1	1	0	1	1	1	1	1	1	1	1	0	1	1	1	1	1
CLUE	GC1	258	Women	White	27	0	1	0	1	1	1	1	1	1	1	1	1	0	1	1	1	0	0	0	1	1	0	1	1	1	1	0	0	0	0	1	1	0	1	1	1	0	1	1	1	1	1	0	1
CLUE	GC1	259	Women	Hawaiian/Pacific Islander	19	1	1	1	0	1	1	1	1	0	1	1	1	1	1	1	1	0	0	0	1	1	0	1	1	1	0	1	0	1	0	1	0	0	1	1	1	0	1	0	0	0	1	0	1
CLUE	GC1	260	Men	White	17	1	1	0	1	1	1	1	0	0	1	1	1	1	0	1	1	1	1	0	1	0	0	1	0	1	1	0	1	0	0	1	0	0	1	1	0	1	1	0	1	1	1	0	0
CLUE	GC1	261	Men	White	29	0	1	1	1	1	1	1	1	1	1	1	1	1	1	1	1	1	1	1	1	1	0	1	0	1	1	1	1	1	1	1	1	0	1	0	1	1	1	1	1	1	1	1	1
CLUE	GC1	262	Women	White	23	1	1	1	0	0	1	1	0	1	0	1	1	1	1	0	1	0	0	0	1	1	0	1	1	1	1	1	0	1	0	1	1	0	1	1	1	1	1	0	0	0	1	0	1
CLUE	GC1	263	Women	LatinX	28	0	1	1	0	1	1	1	1	1	1	1	1	1	1	1	1	1	0	0	1	1	0	1	1	1	1	1	0	0	0	0	1	0	1	1	1	1	1	1	1	1	1	1	1
CLUE	GC1	264	Men	White	30	0	1	0	1	1	1	1	1	1	1	1	1	0	1	1	0	1	0	1	1	1	0	1	1	1	1	0	0	0	1	1	1	0	1	1	1	1	1	1	1	1	1	1	0
CLUE	GC1	265	Women	Multiracial	26	0	1	0	0	1	0	1	1	0	1	1	1	0	1	1	1	1	0	0	1	0	0	1	0	1	1	0	0	0	0	1	0	0	1	0	0	1	0	1	0	0
CLUE	GC1	266	Women	White	25	0	1	1	0	1	1	1	1	0	1	1	1	1	1	0	1	0	0	1	1	1	0	1	0	0	1	0	0	0	1	0	1	1	1	0	1	1	1	1	1	1	1	0	1
CLUE	GC1	267	Women	Black	16	1	1	1	0	0	1	1	1	0	1	1	1	1	1	1	1	1	0	0	1	1	0	1	0	1	0	0	0	1	0	0	1	1	1	1	1	1	1	0	0	0	1	1	1
CLUE	GC1	268	Women	Black	23	1	1	1	1	1	1	0	1	0	1	1	1	0		0	1	0	0	1	0	1	0	1	0	1	0	0	1	0	0	0	0	1	1	1	0	0	1	0	0	1	1	0	1
CLUE	GC1	269	Women	White	23	1	1	0	0	1	1	1	1	1	1	1	0	1	1	1	1	1	0	0	1	1	0	1	1	1	1	1	0	1	1	1	0	0	1	1	1	1	1	1	1	0	1	1	1
CLUE	GC1	270	Women	Black	14	1	0	0	0	0	1	0	0	0	0	0	0	0	1	1	0	0	0	0	0	0	0	0	0	0	0	0	0	0	0	0	1	1	1	0	0	0	0	0	0	0	0	0	1
CLUE	GC1	271	Women	White	23	1	1	1	1	1	1	1	0	1	1	1	0	1	1	1	1	0	0	1	1	1	0	1	0	1	1	1	0	1	0	0	1	0	1	1	1	1	1	1	1	1	1	0	1
CLUE	GC1	272	Women	White	15	1	1	0	1	0	0	0	1	0	1	0	0	0	1	1	1	1	0	1	1	1	0	0	0	1	1	0	1	1	0	1	1	0	1	0	1	0	1	0	0	1	1	1	1
CLUE	GC1	273	Women	White	17	1	1	0	0	0	0	1	0	0	0	0	1	1	0	0	0	1	1	0	0	1	0	1	1	1	1	1	0	0	0	1	0	0	1	1	0	1	0	1	0	0	1	1	1
CLUE	GC1	274	Men	Multiracial	26	0	1	0	0	1	0	1	1	1	1	1	1	0	1	0	1	1	0	0	1	1	1	1	1	1	1	0	0	0	1	0	1	1	1	1	0	0	1	1	1	1	1	1	1
CLUE	GC1	275	Men	White			1	0	1	1	1	1	1	1	1	1	1	0	0	1	1	1	0	1	1	0	0	1	0	1	1	1	0	1	0	0	1	1	1	0	1	0	1	0	1	1	0	0	1
CLUE	GC1	276	Men	White	19	1	1	1	1	1	1	1	1	1	1	1	1	1	1	1	1	1	0	0	0	1	0	0	0	1	0	0	0	0	0	0	0	1	1	1	0	1	1	0	1	0	1	0	1
CLUE	GC1	277	Men	Multiracial	25	0	1	1	0	1	1	1	1	1	1	1	1	1	1	0	1	1	0	1	1	1	1	1	1	1	1	0	0	0	1	0	1	1	1	1	1	1	1	0	1	1	1	1	1
CLUE	GC1	278	Women	White	20	1	1	1	1	1	1	0	1	1	0	1	0	1	1	0	1	0	0	0	0	1	0	0	0	1	0	0	0	1	0	0	0	0	1	0	0	0	1	0	0	0	1	0	1
CLUE	GC1	279	Women	White	27	0	1	1	1	1	1	1	1	1	0	1	1	1	1	1	1	1	0	0	0	1	0	1	1	1	0	0	1	1	0	1	1	1	1	0	1	1	1	1	1	1	1	0	1
CLUE	GC1	280	Women	White	33	0	1	0	0	1	1	1	1	1	1	1	1	1	1	0	1	1	0	1	1	1	0	1	1	1	1	0	1	1	1	1	1	0	1	1	1	1	1	1	1	0	1	0	1
CLUE	GC1	281	Men	White	19	1	1	1	1	1	1	1	1	1	1	1	0	1	1	0	1	0	0	0	1	1	0	0	0	1	1	0	0	0	1	1	1	0	1	1	1	1	1	1	0	1	1	0	1
CLUE	GC1	282	Men	White	27	0	1	0	0	0	1	1	1	1	1	0	1	1	1	0	1	1	0	1	1	1	0	1	1	1	1	1	0	1	0	1	1	0	1	1	1	1	1	1	1	0	1	1	1
CLUE	GC1	283	Women	White	20	1	0	1	1	1	1	1	1	1	0	1	1	1	1	1	1	0	0	0	1	1	0	1	0	1	1	0	1	1	1	0	1	1	1	0	1	1	0	1	1	0	1	0	1
CLUE	GC1	284	Women	White	26	0	1	0	0	0	1	1	0	0	0	1	1	1	0	1	1	1	0	1	1	1	0	1	1	1	1	0	0	0	0	1	0	1	1	1	1	1	1	1	1	0	1	1	1
CLUE	GC1	285	Men	White	24	0	1	1	1	1	1	1	1	1	1	1	1	1	1	1	1	1	1	1	1	1	0	1	1	1	1	0	1	1	1	1	1	1	1	1	1	1	1	1	1	1	1	0	1
CLUE	GC1	286	Women	White	20	1	1	1	0	1	1	1	1	1	1	1	1	1	1	0	1	1	1	0	1	1	1	1	1	1	0	1	0	1	1	1	1	0	1	1	1	1	1	1	1	1	1	1	1
CLUE	GC1	287	Women	White	26	0	1	1	0	0	1	0	1	1	1	0	0	0	0	0	1	1	0	0	1	1	0	1	1	1	1	0	1	0	0	1	1	1	1	1	1	1	1	1	1	0	1	0	1
CLUE	GC1	288	Women	White	24	0	1	0	1	1	1	0	1	0	0	1	0	1	1	0	1	1	0	0	1	1	0	1	1	1	0	0	0	1	0	0	1	1	1	0	1	1	1	0	1	1	1	1	1
CLUE	GC1	289	Women	White	17	1	1	1	1	0	1	1	0	1	1	0	1	0	1	1	1	0	0	0	1	1	0	1	1	1	1	0	0	1	0	1	1	0	1	1	1	0	1	1	1	0	1	1	1
CLUE	GC1	290	Women	White	26	0	1	1	0	1	1	1	1	0	1	1	1	1	1	0	1	0	0	1	1	1	0	0	0	1	1	0	0	0	0	0	1	1	1	0	0	0	1	1	0	0	1	1	1
CLUE	GC1	291	Women	White	25	0	1	1	1	1	1	1	1	1	1	1	1	1	1	0	1	1	0	0	1	1	0	1	1	1	1	1	0	1	1	1	1	0	1	1	0	1	1	1	0		1	1	1
CLUE	GC1	292	Women	Multiracial	18	1	1	0	0	0	1	0	1	0	1	1	1	0	1	1	0	0	0	1	1	1	0	1	0	1	1	0	0	1	0	1	0	1	1	0	0	0	0	1	0	0	1	1	1
CLUE	GC1	293	Women	White	25	0	1	0	0	0	0	1	1	0	1	1	1	0	1	0	0	1	0	1	1	1	0	1	1	1	0	1	0	1	0	1	1	0	1	1	1	0	1	1	1	0	1	1	1
CLUE	GC1	294	Men	White	23	1	1	0	1	0	1	1	0	0	0	1	0	0	0	1	0	0	0	0	0	0	0	1	0	0	0	1	0	0	1	0	1	1	1	0	0	0	1	1	1	0	1	0	1
CLUE	GC1	295	Women	White	26	0	1	0	1	1	1	1	1	1	1	1	1	1	1	1	1	1	0	0	1	1	0	1	0	1	1	0	0	1	0	1	1	1	1	1	1	1	1	0	1	0	1	1	1
CLUE	GC1	296	Men	White	29	0	1	1	1	1	1	0	0	1	1	1	1	1	1	1	1	1	0	1	0	1	1	1	0	1	0	1	0	0	1	1	1	0	1	0	0	0	1	0	0	0	1	0	1
CLUE	GC1	297	Women	Asian	28	0	1	1	1	1	1	1	1	1	1	1	1	1	1	1	1	0	0	1	1	1	1	1	1	1	1	1	1	1	1	0	1	1	1	1	1	0	1	1	1	1	1	1	1
CLUE	GC1	298	Women	White	31	0	1	1	1	1	1	1	1	1	1	1	1	1	1	1	1	1	1	1	1	1	1	1	1	1	1	1	1	1	1	1	1	1	1	1	0	1	1	1	1	1	1	1	1
CLUE	GC1	299	Men	White	18	1	1	1	0	1	0	0	0	1	1	0	1	0	1	0	1	1	0	0	0	1	0	1	0	0		0	0	0	0	0	1	0	0	1	0	0	0	0	0	0	0	0	1
CLUE	GC1	300	Men	White	19	1	1	1	0	1	1	1	1	1	1	1	1	1	1	1	1	1	0	0	1	1	0	1	1	1	1	0	0	1	1	1	1	0	1	1	1	1	1	0	0	1	1	1	1
CLUE	GC1	301	Women	White	18	1	1	1	1	1	1	1	1	0	1	1	0	0	1	0	1	1	0	0	1	1	0	0	0	1	0	0	0	1	0	1	1	1	0	0	1	1	0	1	1	1	1	0	1
CLUE	GC1	302	Women	White	22	1	1	0	0	1	1	1	1	0	0	1	1	1	1	0	1	1	0	0	1	1	0	1	0	1	1	0	0	1	0	0	1	0	1	0	1	0	0	1	0	0	1	0	0
CLUE	GC1	303	Men	LatinX	18	1	1	0	1	0	1	1	1	0	0	1	1	0	1	0	1	0	0	1	0	1	0	1	0	1	1	1	0	0	0	0	1	0	1	1	0	0	0	1	0	0	1	0	1
CLUE	GC1	304	Men	White	24	0	1	1	1	1	1	1	1	0	1	1	1	1	1	1	1	1	0	0	1	1	0	0	0	0	1	0	0	1	1	0	1	0	0	1	1	1	1	0	0	0	1	0	1
CLUE	GC1	305	Men	White	25	0	1	0	0	0	1	1	1	1	1	1	0	0	1	1	1	0	0	1	1	1	0	1	1	0	1	0	0	1	1	0	0	1	1	1	1	1	0	0	0	0	1	0	1
CLUE	GC1	306	Women	White	26	0	1	0	1	1	1	1	1	0	0	1	1	1	1	0	1	0	0	1	1	1	0	0	0	1	0	0	0	1	0	1	1	1	1	0	0	1	1	1	0	0	1	0	1
CLUE	GC1	307	Men	White	25	0	1	1	1	1	1	1	1	1	1	1	1	1	1	1	1	0	0	1	0	1	0	0	1	1	1	1	1	0	0	1	1	1	1	1	1	0	0	1	1	1	1	1	1
CLUE	GC1	308	Women	Black	20	1	1	0	0	1	1	1	1	1	1	1	1	1	0	1	1	1	0	1	1	1	0	1	0	1	1	0	0	1	0	0	1	1	1	1	1	0	1	1	1	1	0	0	1
CLUE	GC1	309	Women	Asian	26	0	1	1	0	1	1	0	1	1	1	1	0	0	0	0	0	0	0	0	0		0	1	1	1	1	0	0	0	0	1	1	1	0	1	0	1	0	0	1	0
CLUE	GC1	310	Women	LatinX	18	1	0	1	1	1	1	1	0	0	1	1	1	1	0	0	1	1	0	0	0	0	1	0	0	1	0	0	0	0	1	0	0	1	1	1	0	1	0	1	0	1	0	0	1
CLUE	GC1	311	Women	White	20	1	1	0	1	1	1	1	1	0	1	1	1	1	1	1	1	1	0	0	1	1	0	0	1	1	1	0	0	0	1	1	1	0	0	1	1	1	1	1	1	0	1	0	1
CLUE	GC1	312	Women	White	30	0	1	1	1	1	1	1	1	1	1	1	1	1	1	1	1	1	0	1	1	1	1	1	1	1	1	1	1	1	1	1	1	0	1	1	1	0	1	1	1	1	1	1	1
CLUE	GC1	313	Men	White	26	0	1	1	1	1	1	1	1	1	1	1	1	1	1	1	1	0	0	0	1	1	1	0	1	1	1	1	0	0	1	0	1	0	1	1	1	1	1	1	1	1	1	0	1
CLUE	GC1	314	Men	White	25	0	1	1	1	1	0	0	1	0	0	1	1	1	1	0	1	1	1	0	1	1	0	1	1	1	0	0	0	0	0	0	1	1	0	1	0	1	1	1	0	0	1	1	1
CLUE	GC1	315	Women	Asian	26	0	1	1	1	1	1	1	1	1	1	1	0	0	1	0	1	1	0	1	1	1	1	1	0	1	0	0	0	0	0	1	1	1	1	0	1	0	1	0	1	0	0	0	1
CLUE	GC1	316	Men	White			1	1	1	1	1	1	0	0	1	1	1	1	1	1	1	1	0	1	1	1	0	1	0	1	0	0	0	1	0	1	1	1	1	1	1	1	1	0	1	0	1	1	0
CLUE	GC1	317	Men	White	23	1	1	1	1	0	1	1	1	1	0	1	1	0	0	0	1	0	0	0	1	1	0	1	0	1	0	0	0	0	0	1	0	1	1	0	1	0	0	1	0	1	1	1	1
CLUE	GC1	318	Men	Black	23	1	1	1	1	1	1	1	1	0	1	0	0	0	1	0	1	1	0	0	0	1	0	1	1	0	1	0	0	0		1	1	0	1	1	0	0	1	1	0	0	1	1	1
CLUE	GC1	319	Women	White	26	0	1	1	1	0	1	1	0	0	1	1	1	0	1	0	1	1	0	0	0	1	0	1	0	1	1	0	0	0	0	1	1	0	0	0	1	1	0	0	0	0	1	0	1
CLUE	GC1	320	Men	White	20	1	1	0	0	0	1	1	0	1	1	1	1	0	1	1	1	1	0	0	0	1	0	0	0	1	1	0	0	0	0	0	1	1	1	0	0	1	0	1	0	0	1	0	1
CLUE	GC1	321	Men	International	29	0	1	1	1	1	1	1	1	1	1	1	1	1	1	1	1	0	1	1	1	1	0	1	1	1	1	1	1	1	1	1	1	0	1	1	1	1	1	1	1	0	1	1	1
CLUE	GC1	322	Men	White	27	0	1	1	1	1	1	1	1	1	1	1	1	1	1	1	1	1	0	1	1	1	0	1	1	1	1	0	0	1	0	0	0	1	1	0	1	1	1	1	1	1	0	0	1
CLUE	GC1	323	Men	White	28	0	1	1	1	1	1	1	1	1	1	1	1	1	1	1	1	1	0	1	0	1	0	1	1	1	1	1	1	0	1	1	1	1	1	1	1	1	1	0	1	1	1	1	1
CLUE	GC1	324	Men	White	25	0	1	1	1	1	1	1	1	1	1	1	1	1	1	1	1	0	0	1	1	1	0	0	1	1	1	0	0	1	1	1	1	1	1	0	1	1	1	0	1	0	1	0	1
CLUE	GC1	325	Men	White	24	0	1	0	1	1	1	1	0	1	1	1	1	1	1	1	1	0	0	1	1	1	0	1	1	1	1	1	1	0	0	0	1	1	1	1	1	1	1	1	1	0	1	1	1
CLUE	GC1	326	Men	White	31	0	1	1	1	1	1	1	1	1	1	1	1	1	1	1	1	1	0	0	1	1	1	1	1	1	1	0	1	1	1	1	1	1	1	1	1	1	1	0	1	1	1	1	1
CLUE	GC1	327	Men	Black	28	0	1	1	1	1	1	1	1	1	1	1	1	1	1	1	0	1	0	0	1	1	0	1	1	1	1	1	0	1	1	1	1	1	0	1	1	1	1	1	1	1	1	0	1
CLUE	GC1	328	Women	White	23	1	1	1	1	0	1	1	1	1	1	1	1	0	1	1	1	1	0	0	1	1	0	1	0	1	1	1	0	0	0	1	1	1	1	1	1	0	1	0	1	1	1	1	1
CLUE	GC1	329	Women	White	23	1	1	1	1	1	1	1	1	1	1	1	1	1	1	1	1	0	0	0	1	1	0	1	0	1	1	1	0	1	0	1	0	0	1	0	0	0	1	0	1	0	1	1	1
CLUE	GC1	330	Men	White	22	1	1	1	0	1	1	1	1	1	1	1	1	0	1	1	1	0	0	0	0	1	0	1	0	0	1	1	0	1	0	0	1	1	1	0	1	1	1	0	1	0	1	1	0
CLUE	GC1	331	Men	International	30	0	1	1	1	1	1	1	1	1	1	1	1	1	1	1	1	0	0	1	1	1	0	0	0	1	0	0	1	0	1	0	1	1	1	1	1	1	0	1	0	0	1	0	1
CLUE	GC1	332	Men	International			1	0	1	0	0	0	1	1	1	1	1	0	0	0	1	0	1	0	1	1	0	1	0	1	0	1	0	0	1	1	1	1	0	1	0	1	1	0	0	1	1	1	1
CLUE	GC1	333	Men	White			1	0	0	1	0	1	1	1	1	1	1	1	1	0	1	0	0	0	1	1	0	1	0	0	0	1	0	1	0	0	1	1	0	0	1	0	0	1	0	0	1	0	1
CLUE	GC1	334	Men	International	30	0	0	0	0	0	1	0	0	0	0	0	0	0	0	0	1	1	1	0	1	1	0	1	1	1	0	1	0	1	1	0	1	1	1	0	0	0	1	1	0	0	1	0	1
CLUE	GC1	335	Men	International	28	0	1	0	0	1	1	1	1	1	1	1	1	1	1	1	0	0	0	1	0	1	1	1	1	1	1	1	0	1	1	1	1	1	1	1	1	0	1	1	0	1	1	1	1
CLUE	GC1	336	Women	Asian	26	0	1	1	0	1	1	1	1	1	1	1	1	0	1	1	1	0	0	0	1	1	0	1	1	1	1	0	1	1	0	0	1	0	1	0	0	0	1	1	1	1	1	0	1
CLUE	GC1	337	Women	White	26	0	1	1	1	1	1	1	1	1	1	1	1	0	1	1	1	1	0	1	1	1																					1	0	1
CLUE	GC1	338	Men	International			1	0	1	1	1	0	1	0	1	1	1	0	1	1	0	1	0	0	1	0	1	1	1	1	1	1	0	1	1	1	0	1	1	1	0	0	1	1	1	1	1	1	1
CLUE	GC1	339	Women	Black	16	1	0	0	0	0	1	1	1	0	0	1	1	0	1	1	1	1	0	0	0	1	0	0	1	0	1	0	0	0	0	0	1	1	1	0	1	0	0	1	1	0	1	1	1
CLUE	GC1	340	Men	International	36	0	1	0	1	1	1	0	1	1	1	1	1	0	1	0	1	1	1	0	0	1	1	1	1	0	1	1	0	1	1	0	1	0	0	1	1	0	1	1	0	0	1	1	1
CLUE	GC1	341	Men	White	25	0	1	1	0	1	1	1	1	1	1	1	1	0	1	1	1	0	1	1	1	1	0	1	0	1	1	1	1	1	0	0	1	0	1	1	1	1	1	1	1	1	1	0	1
CLUE	GC1	342	Women	Not Reported	24	0	1	0	0	1	1	0	1	1	1	0	1	1	1	0	1	0	0	0	1	1	0	1	1	1	1	0	0	1	0	0	1	1	1	1	1	0	1	1	0	0	1	1	1
CLUE	GC1	343	Women	Asian	19	1	1	1	1	1	1	1	1	1	1	1	1	1	1	0	1	0	0	0	1	1	0	1	0	1	1	0	1	1	0	1	1	1	1	0	1	1	1	1	1	1	1	1	1
CLUE	GC1	344	Women	Black	15	1	1	1	1	1	1	0	0	0	0	1	0	1	1	1	1	0	0	1	1	0	0	0	0	1	1	1	0	0	0	1	0	0	1	0	1	0	0	0	0	0	0	0	1
CLUE	GC1	345	Men	International			1	1	1	1	1	1	1	1	1	0	1	0	1	1	1	0	0	0	1	0	0	1	0	1	0	1	0	0	1	0	1	1	1	1	0	0	1	0	0	0	1	0	1
CLUE	GC1	346	Men	International	27	0	1	0	0	1	0	0	1	1	1	1	0	0	1	0	0	0	0	0	1	0
CLUE	GC1	347	Women	White	28	0	1	1	0	0	1	1	0	1	1	1	1	1	1	1	1	0	0	1	1	1	0	1	0	1	1	1	1	1	1	1	1	1	1	1	0	0	1	0	0	0	1	0	1
CLUE	GC1	348	Men	White	18	1	1	1	0	0	1	1	0	1	1	0	1	1	1	1	1	1	0	1	0	1	0	1	0	1	1	0	0	0	0	1	1	0	1	1	1	1	0	1	0	0	0	0	1
CLUE	GC1	349	Men	Asian	24	0	1	0	0	0	1	1	1	0	1	1	1	1	0	1	0	1	0	1	0	1	0	1	0	1	0	0	0	0	0	0	1	1	0	1	0	0	0	1	0	0	1	0	1
CLUE	GC1	350	Women	White	31	0	1	1	1	1	1	1	1	1	1	1	1	1	1	1	1	1	0	0	1	1	1	1	1	1	1	1	1	1	1	1	1	1	1	1	1	1	1	1	1	1	1	1	1
CLUE	GC1	351	Men	White	29	0	1	0	1	1	1	1	1	1	1	1	1	1	0	0	1	0	0	1	1	1	0	1	1	1	1	1	1	0	1	0	1	1	1	1	1	1	1	1	1	1	1	1	1
CLUE	GC1	352	Men	Multiracial	23	1	1	0	1	1	1	0	1	1	0	1	1	1	1	1	1	1	0	1	0	1	0	1	0	1	1	1	0	0	0	1	0	0	1	1	1	0	1	0	1	0	1	1	1
CLUE	GC1	353	Women	White	24	0	1	1	1	1	1	0	1	0	1	1	1	1	1	1	1	1	0	1	0	1	0	0	0	1	1	1	0	1	0	0	1	1	1	0	0	1	1	0	1	0	1	1	1
CLUE	GC1	354	Women	White	25	0	1	1	1	0	0	1	1	1	0	1	0	1	1	0	1	1	0	0	1	0	0	1	0	1	0	0	0	1	1	0	1	1	1	0	0	0	0	1	1	0	0	0	1
CLUE	GC1	355	Women	White	28	0	1	1	1	1	1	1	1	0	1	1	1	1	1	1	1	0	0	0	1	1	0	1	1	1	1	0	1	0	0	1	1	0	0	0	1	1	0	1	1	0	1	0	1
CLUE	GC1	356	Women	White	26	0	1	1	1	1	1	1	1	0	1	1	1	1	1	1	1	1	0	0	1	1	0	1	1	0	0	0	0	0	0	0	1	0	0	1	1	1	1	1	1	1	1	1	1
CLUE	GC1	357	Men	Not Reported	24	0																					0	1		1		1	0	0	0	0	1	0	1	1	1	1	1	0	1	0	1	1	1
CLUE	GC1	358	Men	White	27	0	1	0	1	1	0	1	1	1	1	1	1	1	1	0	1	1	0	1	1	1	1	1	1	1	1	1	0	1	0	1	1	1	0	1	1	1	0	1	1	1	1	0	1
CLUE	GC1	359	Women	International	30	0	1	0	1	0	1	1	1	1	1	1	1	1	1	1	1	0	0	0	0	1	0	1	1	1	0	0	1	0	1	1	1	0	1	0	0	0	1	1	0	0	1	1	1
CLUE	GC1	360	Women	International			1	1	1	1	1	1	1	1	1	1	1	1	1	1	1	1	0	1	1	1	0	1	1	1	1	1	1	1	1	1	1	1	1	1	1	0	1	1	1	0	1	1	1
CLUE	GC1	361	Women	Multiracial	28	0	1	0	1	1	1	1	1	0	1	1	0	0	1	0	1	1	0	0	1	1	0	1	0	0	1	0	0	1	0	1	1	0	1	1	0	1	1	0	0	0	1	0	1
CLUE	GC1	362	Women	White	21	1	1	1	0	1	1	1	1	0	1	1	1	1	1	0	1	1	0	0	1	1	0	1	0	1	1	1	0	1	0	1	1	1	1	1	0	0	0	0	1	1	1	1	1
CLUE	GC1	363	Men	International	33	0	1	0	0	1	1	1	1	1	1	1	1	1	1	1	1	1	0	0	1	1	0	1	1	1	1	1	0	1	1	0	1	0	1	0	0	0	1	0	0	0	1	1	1
CLUE	GC1	364	Men	International			1	0	1	1	1	1	1	1	1	1	1	0	1	1	1	0	0	0	1	1	1	1	1	1	1	1	1	0	1	1	1	0	1	1	1	1	0	1	1	0	1	1	1
CLUE	GC1	365	Women	International			1	1	1	1	1	0	1	1	1	1	1	0	1	1	1	0	0	0	1	1	1	1	1	1	1	1	1	0	1	1	1	0	1	1	1	1	1	0	0	0	1	0	1
CLUE	GC1	366	Men	International			1	0	0	0	1	1	1	1	0	1	0	0	0	0	1	1	0	1	0	1	0	1	0	0	0	0	0	1	1	0	1	1	0	0	1	0	1	0	0	0	1	0	1
CLUE	GC1	367	Men	Black	23	1	1	1	1	1	1	1	1	1	1	0	0	0	1	1	1	1	0	1	1	1	0	1	1	1	1	0	0	0	1	1	0	1	1	1	1	0	1	0	1	0	1	0	1
CLUE	GC1	368	Men	White	23	1	1	1	0	1	1	1	1	1	1	1	1	1	1	0	1	0	0	0	1	1	0	1	0	1	1	0	0	0	1	0	1	0	1	1	1	0	1	0	1	0	0	0	1
CLUE	GC1	369	Men	Asian	35	0	1	0	1	1	1	0	1	1	1	1	1	1	1	1	1	1	0	1	1	1	0	1	1	1	1	1	1	1	1	0	1	1	1	1	1	1	1	0	1	1	1	1	1
CLUE	GC1	370	Men	International	28	0	1	1	1	0	1	0	0	1	1	1	0	0	0	1	0	0	1	0	0	0	0	0	1	1	0	0	0	0	0	0	1	1	1	0	0	0	1	1	1	0
CLUE	GC1	371	Men	International	31	0	1	1	0	1	1	1	1	0	0	0	1	0	1	1	1	0	0	0	0	1	0	1	0	0	0	1	0	0	1	0	1	0	0	0	0	0	0	0	1	0
CLUE	GC1	372	Men	International			1	0	0	1	1	1	1	0	1	1	1	1	1	0	1	0	0	0	0	1	1	1	0	1	1	0	1	0	1	1	0	1	1	1	1	1	1	1	0	0	1	1	1
CLUE	GC1	373	Women	International	29	0	1	0	0	1	1	0	1	1	1	1	1	0	1	0	1	0	0	1	1	1	0	1	1	1	0	1	0	0	1	0	0	1	1	0	0	1	1	1	0	0	1	0	0
CLUE	GC1	374	Men	International	32	0	1	0	1	1	1	1	1	1	1	1	1	1	1	1	1	0	0	1	1	1	0	1	1	1	1	1	1	1	1	1	1	0	1	1	1	1	1	1	0	1	1	1	1
CLUE	GC1	375	Men	White	27	0	1	0	1	1	1	1	1	1	1	0	0	0	1	1	1	0	0	1	1	1	1	1	1	1	1	0	1	0	1	0	1	1	1	1	1	0	1	1	1	1	1	0	1
CLUE	GC1	376	Women	White	22	1	1	0	1	1	1	1	1	0	1	0	0	1	1	0	1	1	0	1	1	1																					1	0	1
CLUE	GC1	377	Women	White	29	0	1	1	1	1	1	1	1	0	1	1	1	1	1	0	1	0	0	0	1	1	1	1	1	1	1	1	0	0	1	1	1	0	1	1	1	1	1	1	1	0	1	1	1
CLUE	GC1	378	Women	Multiracial	29	0	1	0	1	1	1	1	1	1	1	1	1	1	1	1	1	0	0	1	1	1	0	1	1	1	1	1	0	0	0	1	1	1	1	1	1	1	1	1	0	1	1	1	1
CLUE	GC1	379	Men	White			1	1	1	1	1	1	1	1	1	1	1	1	1	1	1	0	0	1	1	1	1	1	0	1	1	0	1	1	1	1	1	1	1	1	0	0	0	0	0	1	1	1	1
CLUE	GC1	380	Women	White	25	0	1	1	1	1	1	1	1	1	1	1	1	1	1	1	1	1	0	0	1	1	0	1	1	1	1	1	0	1	1	1	1	0	1	1	1	0	1	0	1	0	1	1	1
CLUE	GC1	381	Women	White	29	0																					1	1	0	1	1	1	0	1	0	0	1	1	1	1	0	1	1	0	1	0	1	1	1
CLUE	GC1	382	Women	White	29	0	1	1	1	1	1	1	1	1	1	1	1	1	1	1	1	1	1	1	1	1	0	1	1	1	1	1	0	1	1	1	1	0	1	1	1	1	1	0	1	1	1	1	1
CLUE	GC1	383	Women	White	21	1	1	1	1	1	1	1	1	1	1	1	1	1	1	1	1	0	0	0	1	1	0	1	0	1	0	0	0	0	0	1	1	1	1	1	1	1	1	0	1	1	1	0	1
CLUE	GC1	384	Women	White	35	0	1	1	1	1	1	1	1	1	1	1	1	1	1	1	1	1	0	1	1	1	1	1	0	1	1	1	1	1	1	1	1	1	1	0	0	1	1	1	1	1	1	0	1
CLUE	GC1	385	Men	LatinX	23	1	1	1	1	1	1	1	0	0	1	1		1	1	1	0	1	1	0	1	1	0	1	0	1	1	0	0	0	0	0	1	0	1	1	0	0	1	0	1	1	1	1	1
CLUE	GC1	386	Women	White	23	1	1	0	1	0	1	1	0	1	1	1	1	0	1	0	1	1	1	0	1	1	0	1	0	0	1	0	0	0	0	1	0	0	1	0	1	0	1	1	0	0
CLUE	GC1	387	Women	White	24	0	1	1	1	1	0	1	1	1	1	1	0	1	1	1	1	1	0	1	1	1	0	1	0	1	1	1	0	1	0	1	1	0	1	1	1	1	1	0	1	1	1	1	1
CLUE	GC1	388	Women	White	30	0	1	1	0	1	1	1	0	0	1	1	1	0	1	0	0	0	0	0	1	1	0	0	0	1	0	0	0	0	0	0	1	0	0	0	0	0	0	0	0	0	1	0	1
CLUE	GC1	389	Women	Asian	20	1	1	1	0	1	1	1	1	0	1	1	1	1	1	1	1	0	0	1	1	1	0	1	1	1	1	0	0		1	1	1	0	1	0	1	1	1	0	0	0	1	0	1
CLUE	GC1	390	Men	LatinX	25	0	0	1	1	1	0	1	0	0	0	0	0	0	1	1	1	1	1	1	0	1	0	1	1	0	0	0	0	0	0	0	1	0	1	0	0	0	1	1	0	0	1	0	1
CLUE	GC1	391	Men	Multiracial			1	1	0	1	1	1	1	1	1	1	1	1	1	1	1	0	0	1	0	1	0	1	0	0	1	0	1	1	0	1	0	1	1	1	1	1	1	0	0	0	1	0	1
CLUE	GC1	392	Women	Black	16	1	1	1	0	0	1	0	1	0	1	1	0	1	1	0	0	0	0	0	1	0	0	0	0	0	1	0	0	0	1	0	1	0	1	0	1	1	0	1	0	0	1	0	1
CLUE	GC1	393	Women	White	18	1	1	0	0	0	1	0	0	0	1	1	1	1	1	1	1	1	1	0	1	0	0	0	0	0	0	0	1	0	0	0	1	0	1	0	0	0	0	1	0	0	1	0	1
CLUE	GC1	394	Women	White	18	1	1	1	0	1	1	1	1	1	1	1	1	1	1	1	0	1	0	1	1	1	0	0	1	1	1	0	0	1	0	0	1	0	1	1	0	1	0	0	1	1	1	0	1
CLUE	GC1	395	Men	White	25	0	1	0	1	1	1	0	1	1	0	1	1	0	1	0	1	0	0	0	1	1	0	1	0	1	0	0	0	1	1	0	1	1	1	1	1	1	1	1	1	1	1	1	1
CLUE	GC1	396	Women	Black	18	1	1	0	1	0	0	1	1	0	1	0	1	1	1	0	0	0	1	0	1	0	0	0	0	0	1	0	0	0	0	1	0	0	0	1	0	0	0	0	0	0	0	0	1
CLUE	GC1	397	Men	White	32	0	1	1	1	1	0	1	1	1	1	1	1	1	1	1	1	0	1	1	1	1	0	1	1	1	1	1	1	1	0	1	1	1	1	1	1	1	1	1	1	1	1	1	1
CLUE	GC1	398	Women	White	27	0	1	1	1	1	0	1	0	1	0	0	1	1	1	1	1	1	0	0	1	1	0	1	0	1	1	1	0	1	0	1	1	1	1	1	1	0		1	1	1	1	1	1
CLUE	GC1	399	Women	White	35	0	1	1	1	1	1	1	1	1	1	1	1	1	1	1	1	0	0	1	1	1	1	1	1	1	1	0	0	1	1	1	1	1	1	1	0	1	1	1	1	1	1	1	1
CLUE	GC1	400	Men	White	28	0	1	0	0	1	1	1	1	1	1	1	1	1	1	1	1	0	0	1	0	1	0	0	1	1	1	1	0	0	0	1	1	1	0	1	1	1	1	1	1	1	1	0	1
CLUE	GC1	401	Men	LatinX	18	1	1	0	1	1	1	0	0	1	1	1	1	1	1	1	1	0	0	0	1	1	0	0	0	1	1	0	0	0	0	0	1	1	1	0	0	0	1	0	1	0	1	0	1
CLUE	GC1	402	Men	White	30	0	1	0	1	1	1	1	0	1	1	1	1	1	1	1	1	1	0	1	1	0	0	1	1	1	1	1	0	0	1	1	1	1	1	1	0	1	1	0	1	0	1	1	1
CLUE	GC1	403	Women	White	27	0	1	1	1	1	1	1	1	1	1	1	1	1	1	0	1	1	0	0	1	1	1	1	1	1	1	1	0	0	1	1	1	1	1	1	1	1	0	1	1	1	1	1	1
CLUE	GC1	404	Women	White	23	1	1	1	1	1	1	1	1	1	1	1	1	1	1	1	1	1	0	0	1	1	0	1	0	1	1	0	0	1	0	1	1	0	1	1	0	1	1	0	1	1	1	1	1
CLUE	GC1	405	Men	International			1	0	0	1	0	0	1	0	1	1	1	1	1	0	1	0	0	1	1	1	1	1	1	1	1	1	1	0	1	0	1	0	1	1	1	1	1	0	1	1	1	0	1
CLUE	GC1	406	Men	White	25	0	1	1	1	1	1	1	0	1	1	1	1	1	1	0	1	0	0	1	1	1	1	1	0	1	1	1	0	0	1	1	1	1	1	1	1	0	1	1	1	1	1	0	1
CLUE	GC1	407	Men	Multiracial	25	0	1	0	1	1	1	1	1	0	1	1	1	1	1	0	1	0	0	0	1	1	0	1	0	1	1	1	0	0	0	1	1	0	1	1	1	0	1	1	1	0	1	0	1
CLUE	GC1	408	Women	White	26	0	1	1	1	1	1	1	1	1	1	1	1	1	1	1	1	0	0	1	1	1	0	1	1	1	1	1	0	1	0	1	1	1	1	1	1	1	1	0	1	1	1	1	1
CLUE	GC1	409	Women	White	33	0	1	1	1	1	1	1	1	1	1	1	1	1	1	1	1	1	0	0	1	1	0	1	1	1	1	1	0	1	1	0	1	0	1	1	1	1	1	1	0	1	1	0	1
CLUE	GC1	410	Women	White	32	0	1	0	0	1	1	1	0	1	1	1	1	0	1	1	1	0	0	0	0	0	0	1	1	1	1	1	1	1	0	0	0	1	1	0	1	1	1	0	1	1	1	0	1
CLUE	GC1	411	Men	White	24	0	1	0	1	1	1	0	0	1	1	0	1	0	1	1	1	1	0	0	1	1	0	1	1	1	1	1	1	0	1	1	1	0	1	0	1	0	1	1	1	1	1	1	1
CLUE	GC1	412	Women	White	27	0	1	0	1	1	1	1	1	1	1	1	1	1	1	1	1	0	0	1	1	1	1	1	1	1	1	0	0	1	1	1	1	1	1	1	1	1	1	1	1	1	1	1	1
CLUE	GC1	413	Women	White	21	1	1	1	0	1	1	0	0	1	1	0	1	0	1	1	1	1	0	1	1	0	0	1	0	1	0	0	1	0	0	0	1	1	0	0	0	0	1	0	0	0	1	0	1
CLUE	GC1	414	Women	White	22	1	1	0	0	1	1	1	0	1	1	1	1	0	1	1	1	1	0	1	1	1	0	1	0	1	0	1	0	0	0	1	1	0	1	0	0	0	1	1	1	1	1	0	1
CLUE	GC1	415	Women	White	22	1	1	1	0	1	1	1	1	1	1	0	0	1	1	0	1	0	0	1	1	1	0	1	0	1	1	0	1	0	0	1	1	0	1	0	1	0	1	1	0	1	1	0	1
CLUE	GC1	416	Women	Black	24	0	1	0	0	0	1	1	1	0	1	1	1	1	1	1	1	0	0	0	0	1	1	1	1	1	1	1	0	1	1	1	1	0	1	1	0	1	1	0	1	1	1	1	1
CLUE	GC1	417	Women	White	26	0	1	1	1	1	1	1	1	1	1	1	1	1	0	1	1	0	0	0	1	1	0	1	0	1	1	1	0	1	0	1	1	0	1	1	1	0	1	1	1	1	1	1	1
CLUE	GC1	418	Women	White	20	1	0	0	1	1	1	1	1	1	1	1	1	1	1	1	1	1	0	0	1	1	0	1	0	1	1	0	1	0	0	1	1	0	1	1	0	0	1	0	1	1	1	0	1
CLUE	GC1	419	Men	White	28	0	1	1	1	1	1	1	1	1	1	1	1	1	1	0	1	1	1	0	1	1	0	0	0	1	1	1	0	0	1	0	0	1	1	1	1	1	1	0	1	0	1	1	1
CLUE	GC1	420	Men	White	27	0	1	1	1	0	1	1	1	1	1	1	1	0	1	0	1	0	0	0	0	1	0	1	0	1	1	0	0	1	0	1	1	0	1	0	0	0	0	1	0	0	0	0	1
CLUE	GC1	421	Women	White	24	0	1	1	1	1	1	1	1	1	1	1	1	1	1	1	1	1	1	1	0	1	0	1	1	1	1	0	1	0	0	1	1	1	1	1	1	0	0	1	0	1	1	0	1
CLUE	GC1	422	Women	White	26	0	1	0	1	1	1	1	1	0	1	1	1	1	1	0	1	1	0	0	1	1	0	1	1	0	1	1	1	0	1	0	1	1	1	1	1	1	1	0	0	1	1	0	1
CLUE	GC1	423	Men	White	24	0	0	1	1	1	1	1	1	1	1	1	0	0	0	0	1	1	0	0	1	1	1	1	1	1	1	0	1	1	1	1	1	1	1	1	1	1	1	1	1	0	1	0	1
CLUE	GC1	424	Men	LatinX	17	1	1	0	1	0	1	0	1	0	1	0	1	1	1	0	1	1	0	1	1	1	0	1	0	1	0	0	1	1	0	1	0	1	0	0	0	1	1	0	0	0	1	0	1
CLUE	GC1	425	Women	White	29	0	1	1	1	1	1	1	1	1	1	1	1	1	1	1	1	0	1	1	1	1	1	1	1	1	1	0	0	0	1	1	0	1	1	1	0	1	1		1	0	1	1	1
CLUE	GC1	426	Women	White	29	0	1	1	1	1	1	1	0	0	0	1	1	0	0	0	0	0	1	1	1	1	0	1	1	0	1	0	0	0	0	0	1	1	1	0	0	0	1	1	0	0	1	0	1
CLUE	GC1	427	Men	White	23	1	1	1	0	1	1	1	1	1	1	1	1	1	1	1	1	1	0	0	1	1	0	1	1	1	1	0	0	1	1	1	1	1	0	1	1	1	1	1	1	0	1	1	1
CLUE	GC1	428	Men	International	31	0
CLUE	GC1	429	Women	White	25	0	1	1	0	0	1	1	0	0	1	1	1	1	1	0	0	0	0	1	1	1	0	1	0	1	0	0	0	0	0	0	1	1	1	1	0	1	0	0	1	1	1	0	1
CLUE	GC1	430	Men	White	30	0	1	1	1	1	1	1	1	1	1	1	1	0	1	1	1	0	0	1	1	1	0	1	1	1	1	1	0	1	0	1	1	1	1	1	0	1	1	0	1	1	1	0	1
CLUE	GC1	431	Women	White	28	0	1	1	1	1	1	1	1	1	1	1	1	1	1	1	1	0	0	1	1	1	0	1	1	1	1	1	1	1	0	0	1	1	1	0	1	0	1	0	1	1	1	1	1
CLUE	GC1	432	Men	White	24	0	1	0	1	1	0	1	1	1	1	1	1	1	1	1	1	1	0	1	0	1	0	0	0	1	1	0	0	1	0	1	1	0	0	0	0	0	0	0	1	1	1	0	1
CLUE	GC1	433	Men	White	29	0	1	0	1	1	1	1	1	1	1	1	1	1	1	0	1	0	0	1	1	1	0	1	0	0	1	1	0	0	0	0	0	0	1	0	0	0	1	0	0	0	0	0	1
CLUE	GC1	434	Men	White	24	0	1	1	0	1	1	1	1	1	1	0	1	1	1	0	1	1	0	0	1	1	1	1	0	1	1	0	0	0	0	1	1	0	1	1	1	0	1	0	0	1	1	1	1
CLUE	GC1	435	Men	Multiracial	23	1	1	0	1	1	1	1	1	0	1	1	1	0	0	0	1	1	0	1	0	0	1	1	0	1	1	1	0	1	0	0	1	0	1	1	1	1	1	0	1	1	1	0	1
CLUE	GC1	436	Men	White	25	0	1	0	1	1	1	1	1	0	1	1	1	1	1	1	1	1	0	1	1	1	1	1	1	1	1	1	1	0	1	1	1	1	1	1	0	0	1	1	0	1	1	1	1
CLUE	GC1	437	Men	White	25	0	1	0	1	1	1	1	0	1	0	1	1	1	1	0	1	0	0	0	0	1	0	1	1	1	1	1	1	1	1	1	1	0	1	1	1	1	0	0	1	0	1	1	1
CLUE	GC1	438	Men	White	30	0	1	1	1	1	1	1	1	1	1	1	1	1	1	1	1	1	0	1	1	1	1	1	1	1	1	0	1	0	1	1	1	1	1	1	1	1	1	1	1	1	1	1	1
CLUE	GC1	439	Men	White	27	0	1	1	1	1	1	1	1	1	1	1	1	1	1	1	1	1	0	1	1	1	0	1	1	1	1	1	0	1	1	1	1	0	1	1	1	1	1	0	1	1	1	1	1
CLUE	GC1	440	Men	White	27	0	1	0	1	1	1	1	0	1	1	1	0	1	1	1	1	1	0	1	1	1	1	1	0	0	1	1	0	1	0	1	1	1	1	0	1	1	1	0	1	1	1	1	1
CLUE	GC1	441	Men	LatinX	17	1	1	0	1	0	1	1	1	0	0	0	1	1	1	0	1	0	0	0	0	1	0	0	0	0	0	1	1	0	0	0	0	1	1	0	1	1	0	0	0		1	0	1
CLUE	GC1	442	Women	White	18	1	1	1	1	0	1	1	0	0	1	1	1	0	1	0	0	0	1	0	0	1	0	1	1	1	1	0	0	0	0	1	1	0	0	0	1	1	1	0	0	1	1	0	1
CLUE	GC1	443	Women	Asian	28	0	1	1	0	1	1	1	1	1	1	1	1	1	1	1	1	1	0	0	1	1	0	1	1	1	1	1	0	1	1	1	1	1	0	1	1	1	1	1	1	1	1	0	1
CLUE	GC1	444	Women	White	26	0	1	1	1	1	1	0	1	0	1	1	1	1	0	0	1	0	0	0	1	1	0	1	0	1	0	0	1	0	1	0	1	1	1	1	1	0	1	1	1	0	1	0	1
CLUE	GC1	445	Men	LatinX	23	1	1	1	0	1	1	0	1	1	1	1	1	0	1	1	1	0	0	1	1	1	0	1	0	1	1	0	0	1	0	1	1	1	1	1	0	0	1	1	1	1	0	1	1
CLUE	GC1	446	Men	Black	28	0	1	1	1	0	1	0	0	0	1	0	0	0	1	1	0	0	0	0	1	1	0	0	0	1	0	1	0	1	1	1	0	0	1	0	0	0	0	1	1	0	1	0	1
CLUE	GC1	447	Men	White	24	0	1	1	1	1	1	1	1	0	1	1	0	1	1	1	1	1	0	1	1	1	0	1	1	1	1	1	0	0	1	1	1	0	1	1	1	1	1	0	1	1	1	1	1
CLUE	GC1	448	Men	White	25	0	1	1	1	1	1	1	1	1	1	1	1	1	1	1	1	1	0	1	1	1	0	1	1	1	1	1	0	1	0	0	1	1	1	1	1	1	1	0	1	1	1	1	1
CLUE	GC1	449	Women	White	25	0	0	0	1	1	1	1	0	0	0	0	1	1	1	0	1	1	0	1	1	0	0	0	0	1	0	0	0	1	0	1	0	1	1	0	0	0	0	0	0		1	0	1
CLUE	GC1	450	Women	White	24	0	1	1	1	1	1	0	1	1	1	1	1	1	1	1	1	0	0	1	1	1	0	1	0	1	1	1	0	1	0	1	1	1	1	1	1	1	1	1	1	1	1	0	1
CLUE	GC1	451	Men	White	31	0	1	1	1	1	1	1	1	1	0	1	1	0	1	1	1	1	0	1	1	1
CLUE	GC1	452	Men	White	25	0	1	1	1	1	1	1	0	0	0	1	1	0	1	0	1	0	0	0	1	1	0	1	1	1	1	0	1	1	1	0	1	1	1	1	1	0	1	1	0	0	1	0	1
CLUE	GC1	453	Men	White	32	0	1	0	0	1	1	1	1	1	0	1	1	0	1	0	0	1	0	0	1	0	1	1	1	1	1	1	1	0	1	1	1	1	1	1	1	0	0	0	1	1	1	0	1
CLUE	GC1	454	Women	White	25	0	1	1	1	1	1	1	1	1	1	1	1	1	1	1	1	1	1	1	1	1	0	1	1	1	1	1	0	1	0	1	1	1	1	1	1	1	1	1	1	1	1	1	1
CLUE	GC1	455	Women	White	23	1	1	1	1	1	1	1	1	1	0	1	1	1	0	0	1	1	0	0	1	1	0	1	0	1	1	0	0	1	0	0	1	0	1	1	1	1	1	0	1	0	1	0	1
CLUE	GC1	456	Men	Black	15	1	1	1	1	0	0	0	1	1	1	1	1	0	1	1	1	1	1	1	1	1	0	1	1	1	1	0	0	0	1	0	0	1	0	1	0	0	1	1	0	0	1	1	1
CLUE	GC1	457	Men	First Nations	17	1																					1	1	1	1	0	0	0	0	1	1	1	0	1	0	1	0	1	0	1	0	1	1	1
CLUE	GC1	458	Women	White	31	0	1	1	1	1	1	1	1	1	1	1	1	1	1	1	1	1	0	1	1	1	0	0	0	1	1	1	0	1	1	0	1	0	0	1	1	1	1	1	0	0	1	1	1
CLUE	GC1	459	Men	Asian	29	0	1	1	1	1	1	1	1	1	1	1	1	0	1	1	1	0	0	1	1	1	0	1	1	1	1	0	0	0	1		0	1	1	1	1	1	1	0	1	1	1	0	1
CLUE	GC1	460	Men	White	27	0	1	0	1	1	1	1	1	1	1	1	1	1	0	0	1	0	0	0	1	1	0	1	0	1	1	1	0	0	0	0	1	0	1	1	1	1	1	1	0	1	1	1	1
CLUE	GC1	461	Men	White	23	1	1	0	1	1	1	1	1	0	1	1	1	1	1	1	1	1	0	0	1	1	0	1	1	1	1	1	0	1	1	0	1	1	1	1	1	1	1	1	1	1	1	1	1
CLUE	GC1	462	Men	Asian	31	0	1	1	1	1	1	1	1	1	1	1	1	1	1	1	1	0	0	0	1	1	1	1	1	1	1	0	1	1	1	1	1	1	1	1	1	1	1	1	1	1	1	1	1
CLUE	GC1	463	Women	White	23	1	1	1	1	1	1	1	1	1	1	1	1	1	1	1	1	1	0	1	1	1	1	1	1	1	1	1	0	0	0	1	1	0	1	1	1	1	1	0	1	0	1	1	1
CLUE	GC1	464	Women	White	33	0	1	0	0	1	1	1	1	1	0	1	1	1	1	1	0	1	0	1	0	1	0	1	1	1	1	1	1	1	1	1	1	0	1	1	1	1	1	1	1	1	1	0	1
CLUE	GC1	465	Women	White	26	0	1	1	0	1	1	0	1	1	1	1	1	0	1	1	1	1	0	1	1	1	1	1	0	1	1	0	0	0	1	0	1	0	1	1	1	0	1	0	1	0	1	1	1
CLUE	GC1	466	Men	White	26	0	1	0	0	1	1	1	0	1	0	1	0	1	1	1	1	1	0	0	1	1	1	1	1	1	1	1	1	0	1	1	0	0	1	1	1	1	1	1	0	1	1	0	1
CLUE	GC1	467	Men	White	28	0	1	1	0	1	1	1	1	0	0	1	1	0	1	0	1	0	0	1	1	1	1	1	1	1	1	0	1	0	1	0	1	1	1	1	0	1	1	0	1	1	1	1	1
CLUE	GC1	468	Women	White	26	0	1	1	1	1	1	1	1	1	1	1	1	1	1	0	1	0	0	1	1	1	1	1	1	1	1	1	0	1	1	1	1	0	1	1	0	1	0	1	1	0
CLUE	GC1	469	Women	White	25	0	1	0	1	1	1	1	0	1	1	0	1	1	1	1	1	1	0	0	0	1	0	0	0	1	1	1	0	1	0	1	1	1	1	1	1	1	1	0	1	1	1	0	1
CLUE	GC1	470	Men	White	28	0	1	0	1	1	1	1	1	1	1	1	1	1	1	0	0	1	0	0	1	1	0	1	0	1	1	1	1	0	1	1	1	0	1	1	0	1	0	0	1	1	1	1	1
CLUE	GC1	471	Women	Multiracial	25	0	1	0	0	0	1	1	1	1	1	1	1	0	1	0	1	1	0	0	1	1	0	1	0	1	0	0	0	1	1	1	1	1	1	1	1	1	1	1	1	1	1	1	1
CLUE	GC1	472	Women	White	28	0	1	1	1	1	1	1	1	1	1	1	1	1	1	1	1	1	0	1	1	1	1	1	1	1	1	0	0	1	1	1	1	1	1	1	1	1	1	1	1	1	1	1	1
CLUE	GC1	473	Women	White	24	0	1	1	0	1	1	1	1	0	0	1	1	1	1	1	1	1	0	0	1	1	0	1	0	1	1	0	0	0	0	0	1	1	1	1	1	1	1	1	1	1	1	1	1
CLUE	GC1	474	Women	White	27	0	1	1	1	1	1	1	1	1	1	1	1	1	1	1	1	1	0	1	1	1	1	1	1	1	1	0	1	1	1	1	1	0	1	1	1	1	1	1	1	1	1	1	1
CLUE	GC1	475	Women	White	18	1	1	1	0	1	1	1	0	0	1	1	1	0	1	1	1	1	0	1	0	1	0	1	0	1	0	0	1	0	0	0	1	1	1	1	0	1	1	1	0	0	1	0	1
CLUE	GC1	476	Men	LatinX	17	1	1	0	1	1	1	1	0	1	0	1	1	0	1	0	1	1	0	0	1	0	0	1	0	1	1	1	0	1	1	1	1	1	1	1	1	0	1	1	0	1	1	1	1
CLUE	GC1	477	Women	Black	16	1	1	1	1	1	1	0	1	1	1	1	0	0	1	0	1	1	0	0	0	1	0	0	0	1	1	0	0	0	0	1	1	0	1	0	1	0	1	0	0	1	1	1	1
CLUE	GC1	478	Women	LatinX	22	1	1	1	0	1	1	1	1	1	1	0	1	0	1	1	1	0	0	1	1	1	0	1	0	0	1	0	1	0	0	1	1	0	1	1	1	1	1	1	0	0	1	1	1
CLUE	GC1	479	Women	White	19	1	1	0	0	1	1	0	0	1	0	1	0	0	1	0	0	0	0	1	0	1	0	1	1	1	1	0	0	0	0	0	1	1	1	1	0	1	1	0	0	1	1	1	1
CLUE	GC1	480	Women	Black	17	1	1	0	1	1	0	0	1	1	1	0	1	0	1	0	1	1	0	0	0	1	0	0	0	1	1	0	0	0	0	1	1	1	0	0	0	0	1	0	0	1	1	0	1
CLUE	GC1	481	Women	White	21	1	1	1	0	0	1	1	0	1	1	1	1	0	0	0	1	1	0	1	1	1	0	0	0	1	0	0	1	0	0	1	1	0	1	0	0	0	0	1	1	1	1	0	1
CLUE	GC1	482	Women	White	23	1	1	1	0	0	0	0	1	0	1	1	0	0	1	0	0	0	0	0	0	0	0	0	0	0	0	0	0	0	0	0	1	0	1	0	0	0	0	1	0	0	0	0	1
CLUE	GC1	483	Men	LatinX	27	0	1	0	0	1	1	0	0	0	1	1	0	0	0	1	1	1	1	0	0	1	0	1	1	1	0	0	0	0	0	1	0	0	1	0	0	1	1	1	0	0	0	0	1
CLUE	GC1	484	Men	White	21	1	1	0	1	1	1	1	1	0	1	0	1	1	0	0	1	0	0	0	0	1	0	1	0	0	1	1	0	0	0	1	1	0	1	0	0	1	0	0	0	1	1	1	1
CLUE	GC1	485	Men	Asian	33	0	1	1	1	1	1	1	1	0	1	1	1	1	1	1	1	0	0	1	0	1	1	1	0	1	1	1	1	1	1	0	1	1	1	1	0	1	1	0	1	1	1	1	1
CLUE	GC1	486	Men	White	26	0	1	1	1	0	1	0	0	0	0	0	1	1	0	1	1	0	0	0	1	1	0	1	1	0	1	0	0	0	0	1	0	1	1	0	1	1	1	1	0	0	1	0	1
CLUE	GC1	487	Women	White	27	0	1	1	1	1	1	1	1	1	1	1	1	1	0	1	1	1	1	1	1	1	1	1	1	1	1	1	0	1	0	1	1	1	1	1	1	0	1	0	1	1	1	1	1
CLUE	GC1	488	Women	Black	17	1	1	1	0	1	1	0	1	0	1	1	0	0	0	0	0	1	0	1	1	1	0	0	0	1	0	0	0	1	0	0	1	1	1	1	0	1	1	1	0	1	1	1	1
CLUE	GC1	489	Women	Black	25	0	1	0	1	1	1	1	0	1	1	1	0	1	1	0	1	1	0	1	1	1	0	1	1	1	1	1	0	1	0	1	1	1	1	1	0	1	1	1	1	1	1	1	1
CLUE	GC1	490	Women	White	25	0	1	1	0	1	1	1	1	1	1	1	1	1	1	1	1	1	0	1	1	1	0	1	1	1	1	1	0	1	1	0	1	0	1	1	1	1	1	1	0	1	1	1	1
CLUE	GC1	491	Men	White	26	0	1	1	1	1	1	1	1	1	0	1	1	0	0	0	0	0	0	0	0	0	0	1	0	1	0	1	0	0	1	1	0	1	1	0	0	0	1	1	1	0	0	0	1
CLUE	GC1	492	Men	White	27	0	1	1	1	1	1	1	1	1	1	1	1	1	1	1	1	0	0	0	1	1	1	0	0	1	1	1	0	1	1	1	1	1	1	0	1	1	1	0	0	0	1	1	1
CLUE	GC1	493	Women	White	27	0	1	1	0	1	1	1	1	1	1	1	0	1	1	1	1	1	0	1	1	1	0	1	1	1	0	0	0	0	0	1	0	0	1	0	1	1	1	1	0	0	1	0	1
CLUE	GC1	494	Men	White	32	0	1	1	0	1	0	1	1	1	1	1	1	1	1	1	1	1	0	1	1	1	1	1	1	1	1	1	1	1	1	1	1	1	1	1	1	1	1	1	1	1	1	1	1
CLUE	GC1	495	Men	Asian	28	0	1	1	1	1	1	1	1	1	1	1	1	0	1	0	1	1	0	1	1	1	1	1	1	1	0	1	0	0	0	1	1	0	1	1	0	1	1	0	0	0	1	1	1
CLUE	GC1	496	Women	White	22	1	0	0	1	1	1	1	1	1	1	1	1	1	1	1	1	1	0	1	1	1	0	1	0	1	1	1	0	1	0	0	1	1	1	1	0	1	1	1	0	1	1	0	1
CLUE	GC1	497	Women	White	19	1	1	1	1	1	1	1	0	1	1	1	1	1	1	1	1	1	0	1	1	1	0	1	1	1	1	1	0	0	0	1	1	1	1	1	1	0	1	1	1	1	1	1	1
CLUE	GC1	498	Men	Asian	26	0	1	0	0	1	1	1	1	1	1	1	1	1	1	1	1	0	0	1	0	1	0	1	0	1	1	1	0	0	1	1	1	1	1	1	0	0	1	1	1	0	1	0	1
CLUE	GC1	499	Men	White	26	0	1	1	1	1	1	1	1	1	0	1	1	1	1	1	1	0	0	0	1	1	1	1	0	1	1	1	0	0	1	0	1	1	1	0	0	1	1	0	0	0	1	0	1
CLUE	GC1	500	Men	White	20	1	1	0	0	1	1	0	0	1	1	1	1	1	1	1	1	0	0	1	1	1	0	0	0	1	1	1	1	1	1	1	1	0	1	0	0	0	1	1	1	0	1	0	1
CLUE	GC1	501	Men	White	32	0	1	1	1	1	1	1	1	1	1	1	1	1	1	1	1	1	0	1	1	1	1	1	1	1	1	1	1	1	0	1	1	1	1	1	0	1	1	1	1	1	1	1	1
CLUE	GC1	502	Women	Black	19	1	1	1	0	0	0	1	0	0	0	1	1	1	1	1	1	1	0	0	1	1	0	0	0	1	0	0	0	1	1	0	0	0	1	1	1	0	1	1	0	0	1	1	1
CLUE	GC1	503	Men	White	29	0	1	0	1	0	1	1	1	1	1	1	1	1	1	1	0	0	0	1	0	1	0	1	1	0	1	1	1	0	0	0	1	1	1	1	0	1	1	0	0	0	1	0	1
CLUE	GC1	504	Men	White	33	0																					0	1	1	1	1	0	0	1	1	1	1	0	1	1	1	0	1	1	1	0	1	1	1
CLUE	GC1	505	Men	White	21	1	1	1	1	1	1	1	1	1	1	1	1	1	1	1	1	0	0	1	1	1	1	1	0	1	1	1	0	0	0	0	1	1	1	1	1	1	1	1	1	1	1	1	1
CLUE	GC1	506	Men	White	30	0	1	1	1	1	1	0	1	1	1	1	1	1	1	1	0	0	0	1	0	1	0	1	0	1	1	1	1	1	1	1	1	1	0	1	0	1	1	0	1	1	1	0	1
CLUE	GC1	507	Men	White	30	0
CLUE	GC1	508	Women	LatinX	24	0	1	0	0	0	1	1	1	0	1	1	1	0	1	1	1	1	0	1	1	1	1	1	0	1	1	1	0	1	0	1	0	0	1	0	1	1	1	1	0	1	0	1	1
CLUE	GC1	509	Women	White	25	0	1	0	1	1	1	1	1	0	1	1	1	0	1	1	1	0	0	1	0	1	1	1	1	1	1	1	1	0	0	0	1	0	1	1	1	1	0	0	1	1	1	1	1
CLUE	GC1	510	Women	White	24	0	1	1	1	1	1	1	1	1	1	1	1	1	1	1	1	1	0	1	1	1	0	1	0	1	1	1	0	1	0	1	1	1	1	1	1	1	1	0	0	1	1	1	1
CLUE	GC1	511	Women	Multiracial	31	0	1	1	1	1	1	1	1	0	1	1	1	1	1	0	1	0	1	0	1	1	0	1	1	1	1	1	1	1	1	1	1	1	1	1	1	0	1	1	1	1	1	1	1
CLUE	GC1	512	Women	White	25	0	1	1	1	1	0	1	1	0	1	1	1	1	1	1	1	1	0	0	1	1	0	1	0	1	0	0	0	1	0	0	0	1	1	1	0	0	1	0	0	1	1	1	1
CLUE	GC1	513	Women	White	18	1	1	1	1	1	1	1	1	1	0	0	1	0	1	0	0	0	0	1	1	1	0	0	0	1	1	0	0	1	0	1	0	0	1	1	1	1	1	0	0	1	1	0	1
CLUE	GC1	514	Women	Multiracial	25	0	1	1	1	1	0	1	1	0	0	1	0	0	1	0	0	0	0	0	0	1	0	1	1	0	0	1	0	0	0	1	1	0	1	1	1	1	1	0	1	1
CLUE	GC1	515	Men	White	20	1	1	1	1	1	1	1	1	0	1	1	1	1	0	0	1	0	0	1	1	1	0	0	0	1	0	0	1	0	1	0	1	1	0	1	1	1	0	1	0	1	1	1	1
CLUE	GC1	516	Men	Asian	28	0	1	1	1	1	1	1	1	1	1	1	1	1	1	1	1	0	0	0	1	1	0	1	1	1	1	1	0	0	1	1	1	0	1	1	1	0	0	1	1	1	1	1	1
CLUE	GC1	517	Men	White	24	0	1	1	0	1	1	1	1	1	1	1	1	1	1	1	1	1	0	1	1	1	0	1	0	1	1	0	0	1	1	0	1	1	1	0	1	0	1	0	1	0	0	0	1
CLUE	GC1	518	Men	White	27	0	1	1	1	1	1	1	1	1	1	1	1	1	1	1	1	1	0	0	1	1	0	1	1	1	1	1	1	0	1	1	1	1	1	1	1	1	1	1	1	1	1	0	1
CLUE	GC1	519	Women	White	27	0	1	0	1	1	1	1	1	0	1	1	1	1	1	1	1	0	1	1	1	1	0	1	1	1	1	1	0	0	1	0	1	1	1	1	1	1	0	0	1	0	1	1	1
CLUE	GC1	520	Women	LatinX	15	1	1	0	0	0	1	1	0	0	0	1	1	0	0	0	0	1	0	0	1	1	0	0	1	1	0	0	0	0	0	0	0	1	1	0	0	0	0	0	1	0	1	0	1
CLUE	GC1	521	Women	Black	20	1	1	1	0	0	1	1	0	1	0	1	1	1	1	1	1	0	0	0	1	1	0	0	0	1	0	0	0	0	1	1	0	0	1	0	1	1	1	0	1	0	1	0	1
CLUE	GC1	522	Women	LatinX	24	0	1	1	0	1	1	1	1	0	1	1	1	0	1	1	1	1	0		1	1	0	1	0	1	0	0	0	1	0	1	1	1	1	1	1	0	1	0	0	0	1	0	1
CLUE	GC1	523	Men	Multiracial	24	0	1	1	1	1	1	1	0	1	1	1	1	1	1	0	1	0	0	0	1	1	0	0	0	1	1	1	1	1	1	0	1	1	1	1	1	1	1	0	1	1	1	1	1
CLUE	GC1	524	Women	White	22	1	1	1	0	1	1	1	1	1	1	1	1	1	1	1	1	0	0	0	1	1	0	0	0	0	0	1	0	0	1	1	1	1	1	1	1	1	1	1	0	0	1	0	1
CLUE	GC1	525	Men	Black	19	1	1	0	0	0	1	0	0	0	0	1	0	0	1	1	0	0	0	0	0	1
CLUE	GC1	526	Women	White	21	1	1	1	0	0	1	1	1	0	1	0	1	0	1	0	0	0	0	0	0	1	0	1	0	0	1	0	0	0	0	1	0	0	1	0	0	0	0	0	0	0	1	0	1
CLUE	GC1	527	Women	Black	16	1	1	1	0	0	1	0	1	0	0	0	0	0	1	0	1	0	0	0	0	0	0	0	0	1	0	0	0	0	0	0	1	1	1	0	0	0	0	0	0	0	0	0	1
CLUE	GC1	528	Women	White	20	1	0	1	1	1	1	1	1	1	1	0	1	1	1	1	1	0	0	0	1	1	0	1	0	1	0	1	0	1	1	1	1	0	1	1	1	1	1	1	1	0	1	0	1
CLUE	GC1	529	Women	White	24	0	1	0	1	1	1	1	1	1	1	0	0	1	1	0	1	1	0	0	1	1	0	1	1	1	1	1	1	1	1	1	1	1	1	1	1	1	1	0	1	1	1	1	1
CLUE	GC1	530	Men	White	27	0	1	0	1	1	1	1	1	1	1	1	1	0	1	1	1	0	1	1	1	1	1	1	0	1	1	1	0	0	1	1	1	1	1	1	1	1	1	0	1	1	1	1	1
CLUE	GC1	531	Women	White	18	1	1	1	0	1	1	1	1	1	1	1	1	1	1	1	1	1	0	1	1	1	1	1	0	1	1	0	0	0	1	1	1	1	1	1	0	1	1	1	0	1	1	1	1
CLUE	GC1	532	Men	White	26	0	1	1	0	1	1	1	1	1	1	1	1	0	1	1	1	0	0	0	1	1	1	1	0	1	1	0	1	0	1	1	1	1	1	0	1	0	1	0	1	1	1	1	1
CLUE	GC1	533	Men	Black	26	0	1	1	1	1	1	1	1	1	1	1	1	0	0	0	0	1	1	0	0	1	0	0	1	1	1	0	0	1	0	1	1	1	0	1	1	1	1	0	1	0	1	0	1
CLUE	GC1	534	Women	Black	20	1	1	0	0	1	1	1	0	1	0	0	1	1	1	1	1	0	0	1	1	1	0	1	1	1	0	1	1	1	0	0	1	1	1	0	1	0	1	1	1	1	1	1	1
CLUE	GC1	535	Women	Asian	23	1	1	1	1	1	1	0	1	1	1	0	0	1	1	0	1	1	0	0	0	1	0	0	0	1	1	0	1	1	1	1	1	1	0	1	1	0	1	0	1	0	1	1	1
CLUE	GC1	536	Women	White	27	0	1	1	1	0	1	1	1	1	1	1	1	1	1	0	1	0	0	1	1	1	1	1	0	1	1	0	1	0	0	1	1	1	1	1	1	1	1	1	1	0	1	1	1
CLUE	GC1	537	Men	White	19	1	1	1	1	1	1	1	0	0	1	1	1	1	1	1	1	0	0	0	1	1	0	1	0	1	1	0	0	1	1	1	1	1	1	1	1	1	1	1	0	1	1	1	1
CLUE	GC1	538	Women	Black	16	1	1	0	1	0	1	1	0	1	0	1	1	1	1	1	1	1	0	0	1	1	0	1	0	1	1	0	0	1	0	1	1	0	1	0	0	1	1	1	1	1	1	1	1
CLUE	GC1	539	Men	White	18	1	0	1	0	0	1	0	1	0	0	1	1	1	1	1	1	0	0	0	1	1	0	1	0	1	0	1	0	1	0	0	1	0	0	1	0	0	0	0	0	0	0	0	1
CLUE	GC1	540	Women	White	28	0	1	1	1	1	1	0	1	0	1	0	1	1	1	0	1	0	0	1	1	1	0	1	1	1	1	0	0	0	0	1	1	1	1	1	0	1	1	0	1	1	1	0	1
CLUE	GC1	541	Men	White	24	0	1	0	0	1	1	1	1	1	1	1	1	0	1	1	1	0	0	1	0	1	0	1	1	1	1	0	0	1	0	1	0	1	1	1	0	0	1	0	0	0	0	0	1
CLUE	GC1	542	Men	Asian	28	0	1	1	0	1	1	1	0	1	1	1	0	0	1	1	1	0	0	0	0	1	0	1	1	1	1	1	0	0	1	0	1	1	1	0	0	0	1	1	0	0	1	0	1
CLUE	GC1	543	Men	White	26	0	1	1	1	1	1	1	1	1	1	1	1	1	1	1	1	0	0	1	0	1	1	1	0	1	0	1	0	1	1	1	1	0	1	1	0	1	1	0	0	1	1	0	1
CLUE	GC1	544	Men	White	26	0	1	1	1	1	1	1	1	1	1	1	1	1	1	1	0	0	0	1	1	1	1	0	0	1	1	0	1	0	0	0	1	1	0	1	0	0	0	0	1	1	1	0	1
CLUE	GC1	545	Women	Asian	17	1	1	1	1	1	1	1	1	1	0	1	1	1	1	1	1	1	0	1	1	1																					1	0	1
CLUE	GC1	546	Men	White	25	0	1	0	0	1	1	1	0	0	1	1	1	1	1	0	1	0	0	0	1	1	0	1	0	1	1	0	0	1	0	1	0	1	1	0	1	1	1	1	1	1	1	0	1
CLUE	GC1	547	Men	White	25	0	1	1	1	1	1	1	1	1	1	1	1	0	1	0	1	1	0	1	1	1	1	1	1	1	1	0	0	0	0	1	1	0	1	0	1	1	1	0	1	1	1	1	1
CLUE	GC1	548	Women	White	17	1	1	1	0	1	1	1	1	1	1	1	1	1	1	1	1	1	0	0	1	1	0	1	0	1	1	0	0	1	1	1	1	1	1	1	1	1	1	1	1	1	1	1	1
CLUE	GC1	549	Men	White	23	1	1	1	0	1	1	1	1	1	1	1	1	1	1	1	1	0	0	1	1	1	0	1	1	0	1	0	0	0	0	1	0	1	1	0	0	1	1	1	1	1	1	1	1
CLUE	GC1	550	Women	Asian	18	1	0	0	1	1	1	1	0	0	0	1	1	0	1	0	1	1	0	0	1	1	0	1	0	0	1	0	0	0	0	0	0	0	0	0	0	0	0	0	0	0	0	0	1
CLUE	GC1	551	Men	White	32	0	1	1	1	1	1	1	1	1	0	1	1	1	1	0	1	0	0	0	1	1	0	1	1	1	0	0	0	1	1	0	0	1	1	0	1	1	1	0	0	0	1	1	1
CLUE	GC1	552	Men	White	22	1	1	0	1	1	1	1	1	1	1	1	1	1	1	1	1	0	0	0	1	0	0	1	1	1	1	1	0	0	1	1	1	1	1	1	0	1	0	0	0	0	1	1	1
CLUE	GC1	553	Men	White	22	1	1	1	1	1	1	1	1	1	1	1	1	1	1	1	1	0	1	1	1	1	1	1	1	1	1	1	0	1	1	1	1	0	1	1	1	1	1	0	1	1	1	1	1
CLUE	GC1	554	Men	White	27	0	1	1	0	1	1	1	1	1	1	1	0	1	1	1	1	1	0	1	1	1	0	1	1	1	1	1	0	1	0	1	1	1	1	1	1	1	1	1	1	1	1	1	1
CLUE	GC1	555	Men	White	25	0	1	1	0	1	1	1	1	1	1	1	1	0	1	1	1	1	0	0	1	1	0	1	0	1	1	0	0	1	1	1	1	0	1	1	1	1	0	1	1	1	1	1	1
CLUE	GC1	556	Women	White	17	1	1	0	1	0	1	1	1	1	1	1	1	1	1	1	1	1	1	1	1	1	0	1	0	1	1	0	0	0	0	1	0	1	1	1	1	1	1	0	1	0	1	1	1
CLUE	GC1	557	Men	White	28	0	1	1	1	1	0	1	1	1	1	1	1	1	1	1	1	1	0	0	1	1	0	1	1	0	1	1	1	0	1	1	0	0	1	1	1	1	1	1	1	1	1	0	1
CLUE	GC1	558	Women	White	25	0																					1	1	1	1	1	1	0	1	0	0	1	0	1	1	1	1	1	0	1	1	1	0	1
CLUE	GC1	559	Men	Black	26	0	1	0	0	1	1	0	1	1	1	1	1	1	1	1	1	0	0	1	1	1	1	1	1	1	1	0	1	1	1	1	1	1	1	1	0	0	1	1	1	1	1	1	1
CLUE	GC1	560	Women	LatinX	17	1	1	1	1	0	1	1	1	1	0	1	1	1	0	1	1	0	0	0	1	1	0	1	0	1	1	1	0	0	0	1	1	0	0	0	0	0	1	0	1	0	1	0	1
CLUE	GC1	561	Women	Black	16	1	1	1	0	0	0	1	1	1	1	1	1	0	1	1	0	1	0	0	1	1	0	0	0	1	0	1	0	0	0	1	1	0	1	0	0	1	0	0	0	1	1	1	1
CLUE	GC1	562	Women	White	25	0	1	1	0	1	1	0	0	0	0	1	1	1	1	0	1	1	0	0	1	1	0	1	0	1	1	1	0	0	0	1	1	1	1	0	1	1	1	1	0	0	1	0	1
CLUE	GC1	563	Men	White	28	0	1	1	1	1	1	1	1	1	1	1	1	1	1	1	1	1	0	1	1	1	0	1	1	1	0	1	1	1	1	0	1	1	1	1	1	1	1	1	1	1	1	1	1
CLUE	GC1	564	Women	White	29	0	1	1	1	1	1	1	1	1	1	1	1	1	1	1	1	1	0	1	1	1	0	1	0	1	1	0	0	1	0	1	1	1	0	1	1	1	1	0	1	0	1	1	1
CLUE	GC1	565	Women	White	26	0	1	1	1	1	1	1	1	1	1	1	1	1	1	1	1	1	0	0	1	1	0	1	1	1	1	0	0	1	0	1	1	1	1	0	0	1	0	0	1	1	1	1	1
CLUE	GC1	566	Women	White	23	1	1	1	0	1	1	1	1	1	1	1	1	0	1	1	1	1	0	0	1	1	1	0	1	1	1	1	1	1	0	1	1	0	1	1	1	1	1	0	1	1	1	0	1
CLUE	GC1	567	Women	White	28	0	1	1	1	1	1	1	1	1	1	1	1	0	1	1	1	1	0	1	1	1	0	1	1	1	1	0	1	0	0	1	0	1	1	1	0	0	1	1	0	0	1	0	1
CLUE	GC1	568	Women	Black	20	1	1	1	1	1	1	1	1	0	1	1	1	1	1	1	1	1	0	1	1	1	0	1	1	1	1	1	1	1	0	1	1	0	1	1	1	1	1	1	1	1	1	1	1
CLUE	GC1	569	Men	White	27	0	1	1	1	1	1	1	1	1	1	1	1	1	1	1	1	1	0	1	1	1	0	1	0	1	1	1	1	1	1	1	1	1	1	1	0	1	1	1	1	0	0	1	1
CLUE	GC1	570	Women	White	24	0	1	0	0	1	1	1	1	1	1	1	1	1	1	0	1	1	0	0	0	1	0	1	0	1	1	0	1	1	0	1	1	1	1	1	1	1	1	1	0	0	1	0	1
CLUE	GC1	571	Women	White	18	1	1	1	0	0	0	1	0	0	1	1	1	1	1	1	1	1	0	1	0	1	0	0	0	1	0	1	0	1	0	1	0	0	1	1	1	0	1	0	1	0	1	0	1
CLUE	GC1	572	Men	White	21	1	1	1	1	1	1	1	1	0	1	1	1	1	1	1	1	1	1	1	1	1	1	1	1	1	1	1	0	1	1	1	1	1	1	1	1	1	1	1	1	1	1	1	1
CLUE	GC1	573	Women	LatinX	18	1	1	0	0	1	1	1	0	1	1	0	1	1	1	0	1	1	0	0	1	1	0	1	1	1	1	1	0	0	0	1	0	0	1	0	1	1	1	1	1	1	1	0	1
CLUE	GC1	574	Men	White	26	0	1	1	1	1	1	1	1	1	1	1	1	1	1	1	1	0	0	1	1	1	0	1	1	1	1	1	1	0	1	1	1	0	1	1	1	1	1	0	1	1	1	1	1
CLUE	GC1	575	Women	Asian	22	1	1	1	1	1	1	1	1	1	1	1	1	1	1	0	1	0	0	1	1	1	0	1	0	1	1	0	0	1	0	0	1	0	1	1	0	0	0	1	1	1	1	1	1
CLUE	GC1	576	Women	White	17	1	1	1	0	1	1	1	1	1	1	1	0	1	1	0	1	1	0	1	1	1	0	1	1	1	1	1	1	0	1	1	1	0	0	1	1	1	1	0	0	1	1	0	1
CLUE	GC1	577	Women	White	21	1	1	1	1	1	1	0	1	1	1	1	0	0	1	1	1	1	0	1	1	1	0	0	1	1	1	1	0	1	0	1	1	1	1	1	0	1	1	0	0	1	1	0	1
CLUE	GC1	578	Men	White	24	0	1	1	1	1	0	1	0	1	1	1	1	1	1	0	1	1	0	0	1	1	0	1	0	1	0	1	0	0	1	0	1	0	1	1	1	1	1	1	1	1	1	1	1
CLUE	GC1	579	Women	White	22	1	1	1	0	0	1	1	1	0	1	1	1	1	1	0	1	1	0	1	1	1	0	1	1	1	1	0	1	0	0	1	1	1	1	0	1	1	1	1	1	0	1	1	1
CLUE	GC1	580	Women	White	24	0	1	0	0	0	1	0	1	1	1	0	1	1	1	1	1	1	0	0	1	1	0	1	1	1	1	0	0	1	0	1	1	1	1	1	1	1	1	0	0	0	1	0	1
CLUE	GC1	581	Women	White	28	0	1	1	0	1	1	1	1	1	1	1	1	1	1	1	1	1	0	0	1	1	1	1	1	1	1	1	0	0	1	1	1	1	1	0	1	1	1	0	1	1	1	1	1
CLUE	GC1	582	Women	LatinX	16	1	1	1	1	1	1	1	1	1	0	1	1	0	1	1	1	1	1	0	1	1	0	1	0	1	0	1	0	0	0	1	1	0	1	0	0	0	1	0	1	1	0	0	1
CLUE	GC1	583	Women	White	23	1	1	1	0	1	1	1	1	1	0	1	1	0	1	1	1	0	1	1	1	1	0	1	0	1	1	1	1	1	1	1	1	1	1	1	1	1	1	1	0	1	1	0	1
CLUE	GC1	584	Men	White	23	1	1	0	0	1	0	1	0	1	1	1	1	1	1	1	0	0	0	0	0	1	1	1	0	1	1	0	0	0	0	1	1	0	1	1	1	1	1	0	0	0	1	0	1
CLUE	GC1	585	Men	White	27	0	1	1	0	0	1	1	1	1	1	1	1	1	1	0	1	1	0	0	1	1	0	1	0	1	0	0	0	1	0	0	1	1	1	0	0	1	0	1	1	0	1	0	0
CLUE	GC1	586	Men	Asian	25	0	1	1	1	1	1	1	1	1	1	1	1	1	1	1	1	0	0	0	1	1	0	0	0	0	0	0	0	1	0	1	1	0	1	0	1	1	1	0	1	0	1	0	1
CLUE	GC1	587	Men	White	27	0	1	1	0	0	1	1	1	1	1	1	1	1	1	1	1	0	0	1	1	1	1	1	1	1	1	1	1	0	1	1	1	0	1	0	1	0	1	0	1	1	1	1	1
CLUE	GC1	588	Women	White	21	1	1	1	0	0	1	1	0	0	1	1	1	0	1	1	1	0	0	0	1	1	0	1	0	0	1	0	0	0	0	1	1	1	1	0	0	1	0	0	1	0	1	1	1
CLUE	GC1	589	Men	Black	20	1	0	0	0	0	0	1	0	0	1	1	1	0	0	1	0	0	1	0	0	0	0	1		1	0	1	0	0	0	0	0	0	1	1	0	0	1	0	0	0	0	0	1
CLUE	GC1	590	Men	White	32	0																					1	1	1	1	1	1	1	1	1	0	1	0	1	1	1	0	1	1	1	1	1	1	1
CLUE	GC1	591	Women	White	23	1	1	1	1	1	1	1	1	1	1	0	0	0	1	0	1	0	0	0	0	0	0	1	0	1	0	0	0	0	0	1	1	1	0	0	1	0	0	1	0	1	1	0	1
CLUE	GC1	592	Men	White	19	1	1	1	1	1	1	1	1	1	1	1	1	1	1	0	1	1	0	1	0	1	0	0	0	1	1	0	1	0	0	1	1	1	1	1	1	0	1	0	1	1	1	0	1
CLUE	GC1	593	Men	White	22	1	1	1	0	1	1	1	1	1	1	1	1	1	1	0	0	0	1	0	0	1	0	0	1	1	1	1	0	1	1	1	1	0	1	0	0	1	0	1	0	1	1	1	0
CLUE	GC1	594	Women	White	27	0	1	1	1	1	1	1	1	1	1	1	1	0	1	0	1	0	0	1	0	1	1	1	1	1	1	1	0	1	1	1	1	1	1	1	1	1	1	0	1	1	1	1	1
CLUE	GC1	595	Women	Black	21	1	1	0	0	0	1	0	1	0	1	0	0	0	0	0	1	0	0	0	0	1	0	1	0	0	0	0	0	0	0	0	0	1	1	0	0	0	0	0	0	0	0	0	1
CLUE	GC1	596	Men	White	23	1	1	1	1	1	1	1	0	0	1	1	1	1	1	1	1	1	0	1	1	1	0	0	0	1	1	1	0	1	0	1	1	0	1	1	0	1	1	0	1	0	0	1	1
CLUE	GC1	597	Women	LatinX	26	0	1	1	1	1	1	1	0	1	1	0	1	1	1	1	1	0	0	1	1	1	0	1	1	1	1	1	1	1	1	1	1	1	1	1	1	1	1	1	1	0	1	0	1
CLUE	GC1	598	Men	Multiracial	24	0	1	1	1	1	1	0	0	1	0	1	0	1	1	1	0	0	0	1	1	1	1	1	1	1	1	0	0	1	1	1	1	1	1	1	0	0	1	1	1	1	1	1	1
CLUE	GC1	599	Men	White	27	0	1	1	1	1	1	1	1	1	1	1	1	1	1	1	1	0	0	1	1	1	0	1	1	1	1	1	1	0	1	1	1	1	1	1	1	1	1	1	1	1	1	0	1
CLUE	GC1	600	Women	Multiracial	24	0	1	1	0	1	1	0	0	1	1	0	1	0	1	0	1	1	0	0	1	1	0	1	0	0	0	0	0	0	1	0	1	1	1	0	0	0	1	1	0	1	1	0	1
CLUE	GC1	601	Women	White	22	1	1	1	0	0	1	0	1	1	1	1	1	0	1	1	0	1	0	0	0	1	0	1	0	1	1	1	0	1	0	1	1	0	1	0	1	1	0	0	0	1	0	0	1
CLUE	GC1	602	Women	Black	21	1	1	1	0	1	1	1	1	0	1	1	1	1	1	1	1	1	1	1	1	1	0	1	1	1	0	0	0	1	0	0	1	0	1	1	1	1	1	1	1	0	1	0	1
CLUE	GC1	603	Women	Asian	22	1	1	1	0	1	1	1	0	1	1	1	1	1	1	0	0	0	0	0	1	1	0	1	1	1	1	0	0	1	0	1	1	0	1	1	1	0	1	1	1	1	1	1	1
CLUE	GC1	604	Men	Asian	26	0	1	1	0	1	1	1	1	1	1	1	1	0	1	0	1	0	0	0	1	1	0	1	0	1	1	1	1	1	1	0	0	0	1	1	1	1	1	1	1	1	1	0	1
CLUE	GC1	605	Men	White	29	0	1	0	1	1	1	1	1	1	1	1	1	1	1	0	1	0	0	0	1	0	1	1	1	1	1	1	1	1	1	1	1	0	1	1	1	1	1	0	1	1	1	1	1
CLUE	GC1	606	Women	White	25	0	0	1	0	0	1	1	1	0	1	1	1	0	1	0	1	0	0	0	0	1	0	1	1	1	0	1	0	0	0	1	1	1	0	0	1	1	1	1	0	1	1	0	1
CLUE	GC1	607	Women	White	22	1	1	1	0	1	1	1	1	1	0	1	0	1	1	0	1	1	0	0	0	1	0	1	0	1	1	0	1	1	0	1	1	1	0	1	1	0	1	1	1	1	1	0	1
CLUE	GC1	608	Women	White	18	1	1	1	0	1	0	0	1	0	1	0	0	1	1	0	1	1	0	0	1	1	0	1	0	1	0	0	1	0	0	0	0	0	0	0	0	1	0	0	0	0
CLUE	GC1	609	Women	White	25	0	1	1	1	0	1	1	1	0		1	1	0	1	1	1	1	0	0	1	1	0	1	1	1	1	0	0	1	1	1	1	1	1	0	0	1	1	0	1	0	1	0	1
CLUE	GC1	610	Men	White	27	0	1	0	1	1	1	1	0	1	1	0	1	1	1	0	0	1	0	1	1	1	1	1	0	0	1	1	0	0	1	1	1	1	1	1	0	1	1	0	0	0	1	0	1
CLUE	GC1	611	Men	White	27	0	1	1	1	1	1	1	1	1	1	1	1	0	1	1	1	0	0	0	1	1	0	1	0	1	1	0	0	1	0	1	1	1	1	0	1	1	1	0	1	1	1	0	1
CLUE	GC1	612	Women	White	22	1	1	1	1	1	1	1	1	1	1	1	1	1	1	1	1	0	0	1	1	1	0	1	0	1	1	0	0	1	0	0	1	1	1	0	0	1	1	0	1	1	1	1	1
CLUE	GC1	613	Women	White	32	0	1	1	1	1	1	1	1	0	1	1	1	1	1	1	1	0	0	0	1	1	1	1	1	1	1	0	0	0	1	1	1	1	1	1	1	1	1	0	1	1	1	1	1
CLUE	GC1	614	Women	LatinX	23	1	1	0	1	1	1	1	1	0	0	1	1	1	1	0	1	0	0	1	0	1	1	0	0	1	1	0	0	0	0	0	1	1	0	1	1	0	1	1	0	1	1	0	0
CLUE	GC1	615	Women	Asian	23	1	1	0	1	1	1	1	1	1	1	1	1	1	1	1	1	1	0	1	1	1	0	1	1	1	1	1	1	1	1	1	1	1	1	1	1	1	1	1	1	1	1	1	1
CLUE	GC1	616	Men	White	27	0	1	1	1	1	1	1	1	1	1	1	1	1	1	1	1	0	0	1	1	1	1	1	1	1	1	1	1	0	1	1	1	1	1	1	1	1	1	0	1	1	1	1	1
CLUE	GC1	617	Women	White	24	0	1	0	0	1	1	1	0	0	1	1	1	1	1	1	1	1	0	0	1	1	0	0	0	0		1	0	1	1	1	1	0	1	0	1	0	0	1		1	1	0	0
CLUE	GC1	618	Women	White	25	0	1	1	0	1	1	1	1	1	1	1	1	1	1	0	1	0	0	0	1	1	0	1	1	1	1	1	1	1	0	1	1	1	1	1	1	1	1	1	1	1	1	1	1
CLUE	GC1	619	Women	White	35	0	1	1	1	1	1	1	1	1	1	1	1	0	1	1	1	1	0	1	1	1	1	1	1	1	1	1	1	1	1	1	1	1	1	1	1	1	1	1	1	1	1	0	1
CLUE	GC1	620	Women	Multiracial	21	1	1	0	0	1	0	0	1	0	0	0	1	1	0	0	1	0	0	0	0	1	0	0	1	1	1	0	0	1	0	0	1	1	1	1	1	0	1	1	1	1	0	0	0
CLUE	GC1	621	Women	White	16	1	0	0	0	0	1	1	0	0	0	1	1	0	1	0	0	0	0	0	0	0	0	0	0	1	1	0	0	0	0	0	1	0	1	0	1	0	1	0	0	0	0	0	1
CLUE	GC1	622	Women	White	28	0	1	1	1	1	1	1	1	0	1	1	1	1	1	1	1	1	0	0	1	1	0	1	0	1	1	1	0	1	1	0	1	1	1	1	1	1	1	0	1	0	1	1	1
CLUE	GC1	623	Men	LatinX	18	1	1	1	1	0	1	0	0	1	0	0	1	0	0	1	0	0	0	1	0	1	0	1	0	1	0	0	1	0	0	0	0	0	1	0	1	1	1	1	0	0	0	1	1
CLUE	GC1	624	Men	White	27	0	1	1	1	1	1	1	1	1	1	1	0	1	1	1	1	1	0	1	1	1	1	1	0	1	1	1	0	1	1	0	1	1	1	1	1	1	1	0	1	1	1	1	1
CLUE	GC1	625	Men	Multiracial	35	0	1	0	0	1	1	1	1	1	1	1	1	1	1	1	1	1	1	1	1	1	1	1	1	1	1	1	1	1	1	1	1	1	1	1	1	0	1	1	1	0	1	0	1
CLUE	GC1	626	Men	White	25	0	1	1	1	1	1	1	1	1	1	1	1	1	1	1	1	0	1	0	1	1	0	1	0	1	1	0	1	0	1	0	1	1	1	1	1	0	1	1	1	1	1	1	1
CLUE	GC1	627	Women	White	23	1	1	1	1	1	1	1	1	0	1	1	1	1	1	1	1	1	0	0	1	1	0	1	0	0	0	0	1	0	0	1	0	1	1	0	1	1	0	1	0	0	1	0	0
CLUE	GC1	628	Women	White	28	0	1	1	1	1	1	1	1	1	1	0	1	1	1	1	1	0	0	1	1	1	1	1	1	1	1	1	0	1	1	1	1	1	1	1	0	1	1	1	1	1	1	0	1
CLUE	GC1	629	Men	Multiracial	28	0	1	1	1	1	1	1	1	1	1	1	1	1	1	0	1	1	0	0	1	1	0	1	0	1	1	1	0	1	0	1	1	0	1	1	0	1	0	1	1	1	1	1	1
CLUE	GC1	630	Men	White	33	0	1	1	1	1	1	1	1	1	1	1	1	1	1	1	1	1	0	1	1	1	1	1	1	1	1	1	1	1	1	1	1	1	1	1	1	1	1	1	1	1	1	1	1
CLUE	GC1	631	Men	White	25	0	1	0	0	1	1	1	0	0	1	1	1	0	1	1	1	1	0	1	1	1	0	1	1	1	1	0	1	0	0	1	1	0	1	1	1	0	1	1	0	0	1	0	1
CLUE	GC1	632	Men	White	26	0	1	1	0		1	1	1	0	0	1	0	1	1	1	1	0	0	0	1	1	0	1	0	1	1	1	0	0	1	0	1	1	1	0	0	1	1	1	1	1	1	0	1
CLUE	GC1	633	Men	LatinX	26	0	1	0	1	0	1	1	1	1	1	1	1	1	1	1	0	0	0	1	1	1	0	1	1	1	1	0	1	1	1	1	1	1	1	1	1	1	1	1	1	1	1	0	1
CLUE	GC1	634	Women	White	23	1	1	0	1	1	1	1	1	1	1	1	1	1	1	1	1	0	0	0	1	1	1	1	0	1	1	0	1	0	0	1	1	1	1	1	1	1	1	1	1	1	1	1	1
CLUE	GC1	635	Women	White	24	0	1	0	1	0	1	1	1	1	1	1	1	1	1	0	1	1	0	0	1	1	0	0	0	1	1	0	0	1	0	1	1	1	1	1	1	0	1	0	1	1	1	0	1
CLUE	GC1	636	Women	White	21	1	1	1	1	1	1	1	1	1	1	1	1	1	1	1	1	0	0	0	1	1	0	1	0	1	0	0	0	1	0	1	1	0	1	1	1	1	0	1	1	1	1	0	1
CLUE	GC1	637	Women	White	33	0	1	1	1	1	1	1	1	1	1	1	1	1	1	0	1	1	0	1	1	1	0	0	0	1	1	1	0	1	1	1	1	1	1	1	1	0	1	1	1	1	1	1	1
CLUE	GC1	638	Men	White	28	0	1	1	0	1	0	1	0	1	1	1	1	1	1	0	1	1	0	0	1	1	0	1	1	1	1	0	1	0	0	1	1	1	0	1	1	1	1	0	1	1	1	0	1
CLUE	GC1	639	Women	LatinX	25	0	1	1	0	1	1	1	1	1	1	1	1	1	1	1	1	1	0	1	0	1	0	1	1	1	1	1	0	1	1	0	1	0	1	1	0	1	1	1	1	1	1	1	1
CLUE	GC1	640	Women	LatinX	17	1	1	0	1	1	1	1	1	1	1	1	1	1	1	0	1	1	0	1	1	1	0	0	1	1	1	0	0	0	0	0	1	1	1	1	0	0	1	0	1	1	1	1	1
CLUE	GC1	641	Men	White	27	0	1	1	1	1	1	1	1	1	0	1	1	0	1	1	1	0	0	0	1	1	0	0	1	1	1	1	0	1	1	1	1	1	1	1	1	1	1	1	1	1	1	0	1
CLUE	GC1	642	Women	White	18	1	1	1	0	1	1	1	1	1	1	0	0	0	1	0	1	1	0	0	0	0	1	1	0	1	0	0	0	0	0	1	0	0	1	0	0	0	0	0	0	0	1	0	1
CLUE	GC1	643	Women	White	25	0	1	0	1	1	1	1	1	1	0	1	1	1	1	0	1	1	1	0	1	1	0	1	1	1	1	1	0	1	1	1	1	1	1	1	1	1	1	1	0	1
CLUE	GC1	644	Men	White	27	0	1	1	1	1	1	1	1	1	1	1	1	0	1	1	1	0	0	0	0	1	0	1	1	0	1	1	0	0	1	1	1	0	1	1	1	1	1	1	0	1	1	1	1
CLUE	GC1	645	Men	White	26	0	1	0	1	1	1	1	1	1	1	1	0	1	1	1	1	0	1	1	1	1	0	1	1	1	1	1	1	0	0	1	1	1	1	1	1	0	1	0	1	1	1	1	1
CLUE	GC1	646	Men	White	25	0	1	1	0	1	1	0	1	1	1	1	1	1	1	0	0	1	0	0	0	1	1	1	0	1	1	0	1	1	0	0	1	0	1	0	0	0	0	0	1	1	0	0	1
CLUE	GC1	647	Men	White	23	1	1	1	1	1	1	1	1	0	1	0	1	1	1	1	0	1	0	1	0	1	0	1	0	1	1	1	0	1	1	1	0	0	1	0	0	0	0	1	0	0	1	0	1
CLUE	GC1	648	Women	White	28	0	1	1	1	1	1	1	1	1	1	1	1	1	1	1	1	0	0	1	1	1	1	1	1	1	1	1	1	1	0	1	1	1	1	1	1	1	1	1	1	1	1	1	1
CLUE	GC1	649	Women	White	27	0	1	1	0	1	1	1	1	1	1	1	1	1	1	1	1	1	0	0	1	1	1	1	0	1	1	0	0	1	1	1	1	1	1	1	1	1	1	1	1	1	1	0	1
CLUE	GC1	650	Women	Asian	36	0	1	1	1	1	1	1	1	1	1	1	1	1	1	1	1	0	1	1	1	1	1	1	1	1	1	1	1	1	1	1	1	1	1	1	1	1	1	1	1	0	1	1	1
CLUE	GC1	651	Women	White	27	0	1	0	0	1	1	1	1	1	1	1	1	1	1	1	1	1	0	1	1	1	1	1	1	1	1	0	0	0	0	1	1	0	1	1	1	1	1	1	1	1	1	0	1
CLUE	GC1	652	Men	White	26	0	1	1	1	1	1	1	0	1	1	1	1	1	1	1	1	1	0	1	1	1	0	1	0	1	1	0	0	1	1	0	1	0	1	1	0	0	1	0	1	1	1	0	1
CLUE	GC1	653	Men	White	29	0	1	1	1	1	1	1	1	1	1	0	1	0	1	1	1	0	0	1	1	1	0	1	0	1	1	0	0	1	0	1	1	1	1	0	0	1	1	1	0	1	1	0	1
CLUE	GC1	654	Men	White	23	1	1	0	1	0	1	1	1	1	1	1	1	1	1	1	1	1	0	0	1	1	0	0	1	1	1	0	0	0	1	0	1	0	1	1	0	1	1	0	1	1	1	0	1
CLUE	GC1	655	Men	White	34	0	1	1	0	1	1	1	1	0	0	1	1	1	1	1	1	0	0	1	1	1	0	0	1	1	1	1	1	1	1	1	1	1	1	1	1	1	1	1	1	1	1	1	1
CLUE	GC1	656	Men	White	33	0	1	1	0	1	1	1	1	1	1	1	1	1	1	1	1	0	0	1	1	0	0	1	1	1	1	1	1	1	1	1	1	1	1	1	1	1	1	1	1	1	1	1	1
CLUE	GC1	657	Men	White	26	0	1	1	0	1	0	1	1	0	0	1	1	1	1	1	1	1	0	0	1	1	1	1	1	1	1	0	0	0	0	1	1	1	1	1	0	1	1	1	1	1	1	1	1
CLUE	GC1	658	Women	White	26	0	1	1	0	1	1	1	1	1	1	1	1	1	1	1	1	1	0	1	1	1	1	1	1	1	1	1	1	1	1	1	1	0	1	1	1	0	1	1	1	1	1	1	1
CLUE	GC1	659	Women	White	28	0	1	1	1	1	1	1	1	1	1	1	1	1	1	1	1	1	0	1	1	1	0	1	1	1	1	1	1	1	0	1	1	1	1	1	1	1	1	1	1	1	1	1	1
CLUE	GC1	660	Women	White	27	0	1	1	0	1	1	1	1	0	1	1	1	1	1	0	1	0	0	0	1	1		1	1	1	1	0	0	1	0	0	1	1	1	1	1	1	1	0	1	1	1	0	0
CLUE	GC1	661	Men	White	33	0	1	0	1	1	1	0	1	1	1	1	1	1	1	1	1	0	0	1	1	1	0	1	0	0	1	1	0	0	0	1	1	0	1	1	1	0	1	0	1	0	1	1	1
CLUE	GC1	662	Men	White	28	0	1	1	1	1	1	1	1	1	1	1	1	1	1	1	1	0	0	0	0	1	1	1	1	1	1	1	1	1	1	1	1	1	1	1	1	1	1	1	1	1	1	1	1
CLUE	GC1	663	Women	White	26	0	1	1	1	1	1	1	1	1	1	1	1	1	1	1	1	1	0	1	1	1	0	1	1	1	0	0	0	0	0	1	1	1	1	1	1	0	1	1	1	0	1	1	1
CLUE	GC1	664	Men	White	29	0	1	1	1	1	1	1	0	1	1	1	1	1	1	0	1	1	0	1	0	1	0	1	1	1	1	1	0	1	1	1	1	1	1	1	0	0	1	1	1	1	1	1	1
CLUE	GC1	665	Women	White	23	1	1	1	1	1	1	1	1	1	1	1	0	0	1	0	1	0	0	1	1	1	0	1	1	1	1	0	0	1	0	1	1	1	1	1	1	0	1	1	0	1	1	1	1
CLUE	GC1	666	Men	White	30	0	1	1	1	1	1	1	1	1	1	1	1	1	1	1	1	1	0	1	0	1	1	1	0	1	1	1	1	1	1	1	1	1	1	1	1	1	1	1	1	1	1	1	1
CLUE	GC1	667	Women	Black	21	1	1	0	0	0	1	1	1	0	0	0	1	0	1	1	0	1	0	0	1	1	0	0	0	1	0	1	0	0	0	0	0	0	1	0	0	1	0	0	0	0	1	0	1
CLUE	GC1	668	Women	White	21	1	1	1	0	1	1	1	0	1	0	0	1	1	1	0	1	0	0	1	1	1	0	0	0	1	1	0	1	0	0	1	0	0	1	0	1	1	1	0	0	1	1	1	1
CLUE	GC1	669	Women	White	20	1	1	0	0	0	1	0	0	1	1	1	1	1	1	1	1	1	0	0	1	1	0	1	1	1	1	0	1	1	0	1	1	0	1	0	0	1	1	0	0	0	1	1	1
CLUE	GC1	670	Women	White	21	1	1	1	1	1	1	1	1	1	1	1	1	0	1	1	1	0	0	0	1	1	0	1	1	1	1	0	0	1	1	0	1	1	1	1	0	0	1	1	1	1	1	1	1
CLUE	GC1	671	Women	White	24	0	1	0	1	1	1	1	1	1	1	1	1	1	1	0	0	1	0	1	0	1	0	1	0	1	0	0	0	0	0	1	1	1	1	0	1	1	1	1	1	1	1	0	1
CLUE	GC1	672	Women	LatinX	22	1	1	1	1	1	1	1	1	0	1	1	1	1	1	0	1	1	0	0	1	1	0	1	1	1	1	1	0	0	1	1	1	1	1	1	1	1	1	0	1	1	1	1	1
CLUE	GC1	673	Men	White	25	0	1	1	1	1	0	1	1	1	1	1	1	1	1	1	1	1	0	1	1	1	0	1	1	1	1	0	0	0	0	1	1	1	1	1	0	1	1	0	1	1	1	0	1
CLUE	GC1	674	Women	White	27	0	1	1	1	1	1	1	1	1	1	1	1	1	1	1	1	1	0	1	1	1	1	1	1	1	1	1	1	1	1	1	0	0	1	0	1	1	1	0	1	1	1	1	1
CLUE	GC1	675	Women	LatinX	17	1	1	1	0	0	0	1	1	1	1	0	0	1	0	0	0	1	0	0	0	1	0	0	0	1	0	0	0	0	0	0	1	0	0	0	1	0	1	0	0	0
CLUE	GC1	676	Women	White	26	0	1	1	0	1	1	1	1	1	1	1	1	1	1	1	1	1	0	0	1	1	1	1	0	1	1	1	0	0	0	0	1	0	1	1	1	0	1	1	1	1	1	0	1
CLUE	GC1	677	Men	LatinX	16	1	1	1	1	0	1	1	1	0	1	1	1	1	1	0	1	1	0	0	1	1	0	1	0	0	0	1	0	1	0	1	1	0	1	1	0	1	1	0	0	0	1	0	1
CLUE	GC1	678	Men	White	33	0	1	1	1	1	1	1	1	1	1	1	1	1	1	1	1	1	0	1	1	1	0	1	1	1	1	1	0	0	0	0	1	1	1	1	1	1	1	1	0	1	1	1	1
CLUE	GC1	679	Women	White	17	1	1	0	1	0	1	0	0	1	0	1	0	1	1	0	1	1	0	0	1	1	0	1	0	1	1	0	0	1	0	1	0	0	1	0	0	1	1	0	0	0	1	0	0
CLUE	GC1	680	Men	White	27	0	1	1	1	1	1	1	1	1	1	1	1	1	0	1	1	1	0	1	1	1	1	0	0	1	0	1	0	1	0	1	1	0	1	1	0	1	1	0	1	1	1	1	1
CLUE	GC1	681	Men	Multiracial	27	0	1	1	1	1	1	1	0	1	1	1	1	0	1	0	1	1	0	0	1	1	1	1	1	1	1	0	1	1	1	1	1	0	1	1	1	1	1	1	0	1	1	0	1
CLUE	GC1	682	Men	White	33	0	1	1	1	1	1	1	1	1	1	1	1	1	1	1	1	1	0	1	1	1	1	1	1	1	1	1	0	0	1	0	1	1	1	1	1	1	0	0	1		1	1	1
CLUE	GC1	683	Women	White	28	0	1	1	1	1	1	1	1	1	1	1	1	1	1	1	1	1	1	1	1	1	0	1	0	1	1	1	1	1	1	1	1	1	1	1	1	1	1	1	1	1	1	1	1
CLUE	GC1	684	Women	Multiracial	23	1	1	1	0	1	1	1	1	1	1	1	1	1	0	1	1	1	0	0	0	1	0	1	0	1	0	0	0	0	0	0	1	1	0	1	0	0	1	0	0	0	0	0	0
CLUE	GC1	685	Women	White	27	0	1	1	1	1	1	1	1	1	0	1	1	1	1	1	1	0	0	0	1	1	0	1	1	1	1	1	1	1	1	1	1	1	1	1	1	1	1	0	0	1	1	0	1
CLUE	GC1	686	Men	White	26	0	1	0	1	1	1	1	1	1	1	1	1	0	1	1	1	1	1	1	1	1	0	1	1	1	1	1	1	0	1	1	1	1	1	1	0	0	1	1	1	1	1	0	1
CLUE	GC1	687	Women	White	27	0	1	1	1	1	1	1	1	1	1	1	1	1	1	1	1	1	0	1	1	1	1	1	0	1	1	1	0	1	0	1	1	0	1	1	1	0	1	1	1	1	1	1	1
CLUE	GC1	688	Men	LatinX	32	0	1	0	1	1	1	1	1	1	1	1	1	1	1	0	1	1	1	1	1	1	1	1	1	1	1	1	0	1	1	1	1	1	1	1	1	1	1	1	1	0	1	1	1
CLUE	GC1	689	Men	White	30	0	1	1	1	1	1	1	0	1	1	1	1	1	1	1	1	0	0	0	0	1	0	1	0	0	0	0	0	0	1	0	1	1	1	1	1	1	1	1	0	0	1	0	1
CLUE	GC1	690	Women	White	25	0	1	1	0	0	1	1	0	1	0	1	1	1	1	1	1	0	0	0	0	1	0	1	0	1	1	0	0	0	0	1	1	0	1	0	0	1	1	1	0	1	1	0	1
CLUE	GC1	691	Women	Multiracial	20	1	1	1	0	0	1	1	0	1	0	0	0	0	1	0	0	0	0	1	1	1	0	1	0	0	1	1	0	0	0	1	1	0	1	0	0	1	1	1	0	0	1	0	1
CLUE	GC1	692	Women	White	17	1	1	1	0	0	1	1	1	1	1	1	1	1	1	0	1	1	0	1	0	1	0	0	0	1	1	0	0	1	0	0	1	0	1	1	1	1	1	0	0	1	1	1	1
CLUE	GC1	693	Men	White	27	0	0	0	1	1	1	1	1	1	1	1	1	1	1	0	1	0	0	1	1	1	0	0	1	1	1	1	0	0	1	1	1	1	0	0	0	1	1	1	0	1	1	1	1
CLUE	GC1	694	Women	White	33	0	1	1	0	1	1	1	1	1	1	1	1	1	1	1	1	1	0	1	1	1	1	1	1	1	1	1	0	1	1	1	1	1	1	1	0	0	1	0	1	0	1	1	1
CLUE	GC1	695	Women	Black	27	0	1	1	0	1	0	1	1	1	1	1	1	1	1	1	0	0	0	0	1	1	0	1	1	1	1	0	1	0	0	1	1	1	1	1	0	0	1	1	0	1	1	1	1
CLUE	GC1	696	Women	Multiracial	26	0	1	1	1	1	1	1	1	1	1	1	1	1	1	1	1	0	0	1	1	1	0	1	1	1	1	1	0	1	0	1	1	0	1	0	1	1	1	0	1	1	1	0	1
CLUE	GC1	697	Men	White	36	0	1	1	1	1	1	1	1	1	1	1	1	1	1	1	1	1	1	1	1	1	0	1	1	0	1	1	1	1	1	1	1	1	1	1	1	0	1	1	1	1	1	1	1
CLUE	GC1	698	Men	White	30	0	1	1	0	1	0	1	1	1	0	0	1	1	1	1	1	0	0	1	0	1	0	1	0	1	1	1	0	0	1	1	0	0	1	1	1	1	0	0	1	1	1	0	1
CLUE	GC1	699	Women	White	23	1	0	1	0	1	1	1	1	0	1	1	1	1	1	1	1	1	0	1	1	1	0	1	1	1	1	1	0	1	1	1	1	1	1	1	1	0	1	1	1	1	1	1	1
CLUE	GC1	700	Men	White	28	0	1	0	1	1	0	1	1	1	0	0	1	1	1	0	1	0	0	0	1	1	1	1	1	1	1	1	0	0	1	1	1	1	1	0	1	1	0	0	1	1	1	0	1
CLUE	GC1	701	Women	White	23	1	1	0	1	1	1	1	0	0	1	0	1	0	1	1	0	0	0	0	0	1	0	0	0	1	0	0	0	0	0	0	0	0	1	0	1	1	1	1	0	0	0	0	1
CLUE	GC1	702	Men	White	30	0	1	1	1	1	1	1	1	1	1	0	1	0	1	0	1	1	0	1	1	1	1	1	1	1	1	1	1	1	0	1	1	1	1	1	1	1	1	1	1	1	1	1	1
CLUE	GC1	703	Women	White	22	1	1	1	1	1	1	0	1	1	1	1	1	1	1	1	1	1	0	0	1	1	0	1	1	1	1	0	0	1	1	1	1	1	1	1	1	1	1	1	1	1	1	1	1
CLUE	GC1	704	Women	White	24	0	1	1	0	0	1	0	1	1	1	1	0	1	1	1	1	1	0	1	1	1	0	0	0	1	1	0	0	1	1	0	1	1	1	1	1	0	1	0	1	1	1	1	1
CLUE	GC1	705	Men	LatinX	26	0	1	1	1	1	1	1	1	1	1	1	1	1	1	1	1	1	0	1	1	1	0	1	0	1	0	1	0	0	0	0	1	1	1	1	1	1	1	1	0	1	1	0	1
CLUE	GC1	706	Women	White	22	1	1	1	0	1	1	1	1	1	1	1	1	0	1	1	1	1	0	1	1	1	1	1	1	1	1	0	0	1	1	1	1	0	1	0	1	1	1	1	1	1	1	1	1
CLUE	GC1	707	Women	White	25	0	1	0	0	1	1	0	1	0	1	1	1	0	1	1	0	0	0	0	0	1	0	1	0	1	1	0	0	0	0	0	1	1	1	1	1	0	0	1	0	0	1	0	1
CLUE	GC1	708	Men	White	28	0	1	0	1	1	1	1	1	1	1	1	1	1	1	1	1	0	0	1	1	1	1	1	1	1	1	0	1	0	1	1	1	0	1	1	1	1	1	0	1	1	1	0	1
CLUE	GC1	709	Men	Asian	21	1	0	1	1	1	1	1	1	1	1	1	1	1	1	1	1	1	0	1	1	1	0	1	0	1	1	1	0	1	0	1	1	1	1	0	1	1	1	1	1	1	1	0	1
CLUE	GC1	710	Women	Asian	25	0	1	1	1	1	1	1	1	1	1	0	1	1	1	1	1	1	0	0	1	1	0	1	1	1	1	0	1	1	1	1	1	1	1	1	1	1	1	1	1	1	1	1	1
CLUE	GC1	711	Women	White	32	0	1	1	1	1	1	1	1	1	1	1	1	1	1	1	1	0	0	1	1	1	1	1	1	1	1	1	1	1	1	1	1	1	1	1	1	1	1	1	0	1	1	1	1
CLUE	GC1	712	Women	White	28	0	1	1	1	1	1	1	1	1	1	1	1	1	1	0	1	0	0	0	0	1	0	1	1	1	1	1	1	1	0	1	1	0	1	1	0	1	1	1	1	1	1	0	1
CLUE	GC1	713	Men	White	33	0	1	1	0	1	1	1	1	1	1	1	1	1	1	1	1	1	0	1	1	1	1	1	1	1	1	1	0	1	1	1	1	1	1	1	1	1	1	0	1	1	1	1	1
CLUE	GC1	714	Men	White	27	0	1	1	1	1	0	0	1	0	0	1	1	1	1	1	0	0	0	1	1	0	1	0	0	1	1	0	1	1	0	1	0	1	0	0	1	1	1	0	1	0	1	0	1
CLUE	GC1	715	Men	Multiracial	29	0	1	1	1	1	1	1	1	1	1	1	1	1	1	1	1	0	0	1	1	1	0	1	1	1	0	0	1	0	0	0	1	1	1	1	1	1	1	1	1	1	1	0	1
CLUE	GC1	716	Men	Not Reported	31	0	1	1	1	1	1	1	1	1	1	1	1	1	1	1	1	1	1	1	1	1	1	1	1	1	1	1	0	1	1	1	0	1	1	1	1	1	1	1	1	1	1	1	1
CLUE	GC1	717	Men	Multiracial	24	0	1	0	0	1	1	1	1	1	1	1	1	0	1	1	1	0	0	0	1	1	0	1	0	0	0	0	0	0	0	0	1	1	0	1	0	1	1	1	0	0	1	0	1
CLUE	GC1	718	Men	White	29	0	1	1	1	1	1	1	1	1	1	1	1	1	1	1	1	1	0	1	0	1	0	1	0	1	1	1	1	1	1	0	1	1	1	1	1	1	1	1	1	1	1	1	1
CLUE	GC1	719	Women	Asian	28	0	1	1	1	1	1	1	1	1	1	1	1	1	1	1	1	1	0	1	1	1	1	1	1	1	1	1	0	1	1	1	1	1	1	1	1	0	1	0	1	1	1	1	1
CLUE	GC1	720	Women	LatinX	19	1	1	1	1	1	0	1	1	0	1	0	0	1	1	1	1	1	0	1	1	1	0	1	0	1	1	0	0	1	0	1	1	0	0	0	1	1	1	1	1	1	1	0	1
CLUE	GC1	721	Women	White	28	0	1	1	1	1	1	1	1	1	1	0	1	1	1	1	1	1	1	1	1	1	1	1	1	1	1	1	1	1	1	0	1	1	1	1	1	1	1	0	1	0	1	1	1
CLUE	GC1	722	Men	LatinX	24	0	1	0	1	1	1	1	1	1	1	1	1	1	1	1	1	1	0	0	1	1	1	0	0	1	1	0	0	0	1	0	1	0	1	1	1	1	1	1	0	1	1	1	0
CLUE	GC1	723	Men	White	27	0	1	1	0	1	0	1	0	1	1	1	1	1	1	0	1	1	0	0	0	0	0	0	0	1	1	1	0	1	1	0	1	0	1	0	1	1	1	1	0	0	1	1	1
CLUE	GC1	724	Men	White	27	0	1	1	0	0	1	1	1	1	1	1	1	1	1	1	1	1	0	1	1	0	1	1	1	1	1	1	0	0	1	0	1	1	1	1	1	1	1	0	0	1	1	0	1
CLUE	GC1	725	Women	Asian	26	0	1	1	1	1	1	1	1	1	1	1	1	1	1	0	1	0	0	0	1	1	0	0	1	1	1	1	1	1	1	1	1	1	1	1	1	0	1	1	1	1	1	1	1
CLUE	GC1	726	Men	Asian	24	0	1	0	0	1	1	1	1	1	1	1	1	0	1	1	1	0	0	1	0	1	0	0	0	1	0	0	0	1	0	0	1	0	1	1	1	1	1	0	0	0	1	0	1
CLUE	GC1	727	Men	White	25	0	1	1	1	1	1	1	1	1	1	1	1	0	1	1	1	1	0	1	0	1	0	0	0	1	1	1	1	0	0	0	1	0	1	1	1	0	1	0	1	1	1	0	1
CLUE	GC1	728	Women	White	22	1	0	1	0	0	1	1	1	0	1	0	0	1	1	0	0	1	0	0	1	0	0	1	0	0	0	0	0	0	0	0	1	0	1	1	1	0	0	0	1	0	1	0	1
CLUE	GC1	729	Women	White	21	1	1	1	0	1	0	1	1	1	1	1	1	0	1	1	1	0	1	1	1	1	1	0	1	1	1	1	0	1	1	1	1	1	1	1	1	1	1	0	1	1	1	1	1
CLUE	GC1	730	Women	White	27	0	1	1	1	1	0	1	1	1	1	1	1	1	1	1	1	1	0	0	1	1	0	1	1	1	1	1	1	0	0	1	1	1	1	1	1	0	1	1	1	1	1	0	1
CLUE	GC1	731	Women	Asian	28	0	0	0	0	1	1	1	0	1	1	0	0	0	1	1	1	1	0	0	0	0	0	1	0	1	0	0	0	0	1	0	1	0	0	0	1	0	0	0	0	0	0	0	0
CLUE	GC1	732	Men	White	27	0	0	1	0	1	1	1	1	1	1	1	1	0	1	0	1	1	0	1	0	1	0	0	0	1	1	0	1	1	0	0	1	0	1	0	1	1	1	1	0	0	1	0	1
CLUE	GC1	733	Men	White	28	0	1	1	0	1	1	1	1	1	1	1	1	1	1	1	1	1	0	0	1	1	1	1	1	1	1	1	0	1	1	1	1	0	1	0	1	0	1	0	1	1	1	1	1
CLUE	GC1	734	Men	White	27	0	1	0	1	1	1	1	1	1	1	1	1	1	1	1	1	1	0	0	1	1	1	1	1	1	1	1	0	1	1	1	1	1	1	1	1	1	1	1	1	1	1	1	1
CLUE	GC1	735	Men	White	26	0	1	1	0	1	1	1	1	1	1	1	1	1	1	1	1	1	0	0	1	1	0	1	0	1	1	0	0	1	0	1	0	1	1	0	1	1	1	0	0	0	1	0	1
CLUE	GC1	736	Women	White	27	0	1	1	1	1	1	1	1	0	1	1	1	1	1	0	1	0	0	0	1	1	0	1	1	1	1	1	0	1	0	1	1	1	1	1	1	0	1	0	1	1	1	1	1
CLUE	GC1	737	Men	White	23	1	1	1	1	1	0	1	1	1	0	1	1	0	1	1	0	1	0	1	1	1	0	1	0	1	0	1	0	0	0	1	0	0	1	1	0	0	1	0	0	1
CLUE	GC1	738	Men	Asian	30	0	0	0	1	1	1	1	1	1	1	0	1	0	1	0	1	1	0	0	1	1	0	1	0	0	0	0	0	0	0	0	1	0	1	0	1	1	1	0	0	0	1	0	1
CLUE	GC1	739	Women	White	26	0	1	1	0	0	1	1	0	1	1	1	1	1	1	1	1	1	0	1	1	1	1	1	0	1	1	1	0	1	1	1	0	1	1	1	1	1	1	0	0	1	1	0	1
CLUE	GC1	740	Women	White	25	0	1	1	1	1	1	1	1	1	1	1	1	1	1	1	1	1	0	0	1	1	1	0	0	1	1	0	1	1	0	1	1	1	0	1	1	0	1	1	0	0	1	1	1
CLUE	GC1	741	Men	White	35	0	1	1	1	1	1	1	1	1	1	1	0	1	1	1	1	1	0	1	1	1	1	1	1	1	1	1	1	1	0	1	1	1	1	1	0	0	1	1	1	1	1	1	1
CLUE	GC1	742	Men	White	26	0	1	0	1	1	1	1	0	1	1	1	1	1	1	1	1	1	0	1	1	1	0	1	0	1	1	0	0	0	0	1	0	0	1	0	1	0	1	0	0	1	1	0	1
CLUE	GC1	743	Men	White	28	0	1	1	1	1	1	1	1	1	1	1	1	1	0	1	1	0	0	1	1	1	1	1	1	1	1	0	0	0	1	1	1	1	1	1	1	1	1	1	1	0	1	0	1
CLUE	GC1	744	Men	White	34	0	1	1	1	1	1	1	1	0	1	1	1	1	1	1	1	1	0	1	1	1	0	1	1	1	1	0	1	1	1	1	1	1	1	1	1	1	1	1	1	1	1	1	1
CLUE	GC1	745	Men	White	25	0	1	1	0	0	1	1	1	0	1	1	1	1	1	1	1	1	0	0	1	1	0	1	1	1	0	1	0	1	0	0	1	0	1	0	0	1	1	0	0	0	1	0	1
CLUE	GC1	746	Men	White	24	0	1	1	1	1	1	1	1	1	1	1	1	1	1	1	1	1	0	1	1	1	0	1	1	1	1	1	0	1	1	0	1	1	1	1	1	0	0	1	1	1	1	1	1
CLUE	GC1	747	Men	Not Reported	29	0	1	0	1	1	1	1	1	1	1	1	1	1	1	1	0	0	0	1	1	1	1	1	1	0	1	1	0	1	1	1	1	1	1	1	1	1	1	0	1	1	1	1	1
CLUE	GC1	748	Men	White	26	0	1	1	0	1	1	1	1	0	1	1	1	1	1	0	1	1	0	0	0	1	0	1	1	1	1	1	0	1	0	0	1	1	1	1	0	1	1	0	0	1	1	0	1
CLUE	GC1	749	Men	Black	32	0	1	0	0	1	1	1	1	1	1	1	1	0	1	1	1	1	0	1	1	1	0	1	0	1	1	1	0	1	0	1	1	0	1	1	1	1	1	0	0	0	1	0	1
CLUE	GC1	750	Women	White	27	0	0	1	1	1	1	1	1	1	1	1	1	1	1	1	1	1	0	0	1	1	0	1	1	1	1	1	0	0	1	1	1	1	1	1	1	1	1	1	1	0	1	0	1
CLUE	GC1	751	Women	White	23	1	1	0	1	1	0	1	1	0	1	1	0	1	1	1	1	1	0	0	0	1	0	0	0	1	1	0	0	1	0	1	1	0	1	1	1	0	1	1	1	0	1	1	1
CLUE	GC1	752	Men	White	28	0	1	1	1	0	0	1	0	1	0	1	1	1	1	1	1	0	0	1	1	1	0	1	0	1	1	0	0	1	1	1	1	1	1	1	1	1	1	0	1	0	1	1	1
CLUE	GC1	753	Men	White	24	0	1	0	1	0	1	1	1	1	1	1	1	0	1	1	1	1	0	1	0	1	0	0	0	1	0	1	0	0	0	1	1	0	1	0	1	1	1	0	0	0	1	0	1
CLUE	GC1	754	Women	White	25	0	1	1	1	1	1	1	1	1	1	1	1	0	1	0	1	1	1	1	1	1	0	1	0	1	1	1	1	1	0	1	1	0	1	0	1	1	1	1	1	1	1	0	1
CLUE	GC1	755	Women	White	31	0	1	1	1	1	1	1	1	1	1	1	1	1	1	1	1	1	0	1	1	1	0	0	1	1	1	0	0	1	1	1	1	0	1	1	1	0	1	1	1	1	1	1	1
CLUE	GC1	756	Women	White	23	1	1	1	1	0	1	1	1	0	1	1	1	1	1	0	1	0	0	0	1	1	0	1	1	1	1	0	1	1	0	1	1	0	1	0	1	1	1	0	0	0	1	1	1
CLUE	GC1	757	Men	Asian	23	1	1	1	1	1	1	1	1	0	1	1	1	1	1	1	1	1	0	1	1	1	0	1	1	1	1	0	1	0	1	0	1	0	1	1	1	1	1	1	1	1	1	0	1
CLUE	GC1	758	Women	White	31	0	1	0	1	0	1	1	1	1	1	1	1	1	1	1	1	0	1	1	1	1	0	1	1	1	1	0	0	1	1	1	1	1	1	0	1	1	1	0	1	1	1	1	1
CLUE	GC1	759	Men	Asian	35	0	1	1	1	0	1	0	1	1	1	1	1	1	1	0	1	1	0	0	1	1	0	1	1	1	1	1	0	0	1	1	1	1	1	0	1	1	1	1	1	0	0	0	1
CLUE	GC1	760	Men	White	28	0	1	0	1	1	1	1	0	1	1	1	1	0	1	1	1	1	0	1	0	1	1	1	0	1	0	1	0	1	1	0	1	1	1	1	0	1	1	1	1	1	1	0	1
CLUE	GC1	761	Women	Multiracial	16	1	1	0	0	1	1	0	0	0	1	1	0	1	1	1	0	1	0	1	1	1	0	0	0	1	0	0	0	1	1	1	1	1	1	0	0	0	0	0	0	0	1	0	1
CLUE	GC1	762	Men	White	20	1	1	1	0	0	1	1	1	1	1	1	1	1	1	0	0	0	0	0	1	1	0	1	0	1	1	0	0	0	0	0	1	1	0	0	1	0	1	0	0	0	0	0	1
CLUE	GC1	763	Women	White	25	0	1	0	1	1	1	1	1	0	1	1	0	1	1	1	1	1	0	1	0	1	0	1	1	1	1	0	1	0	1	1	0	0	1	1	0	1	1	0	1	1	1	1	1
CLUE	GC1	764	Women	White	23	1	1	1	0	1	1	1	1	0	1	1	0	0	0	0	0	0	1	0	0		0	0	0	1	1	0	0	0	0	0	1	1	1	1	1	1	1	1	0	1	1	0	1
CLUE	GC1	765	Women	Not Reported	29	0	1	1	1	1	1	1	1	1	1	1	1	1	1	1	1	1	0	1	1	1	1	1	1	1	1	1	0	1	1	1	1	1	1	1	1	1	1	0	1	1	1	1	1
CLUE	GC1	766	Men	White	24	0	1	1	1	1	1	1	1	1	1	1	1	1	1	1	1	1	0	0	1	1	1	1	0	1	1	1	0	0	0	1	1	1	1	1	0	0	1	0	1	0	1	0	1
CLUE	GC1	767	Men	White	28	0	1	1	1	1	1	1	0	1	1	1	1	0	1	0	1	1	0	1	0	1	1	1	0	1	0	1	1	0	1	1	1	1	1	1	1	1	1	1	0	1	0	0	1
CLUE	GC1	768	Women	White	24	0	1	1	1	0	1	1	0	1	1	1	0	1	1	1	1	1	0	1	1	1	0	1	0	1	0	0	1	1	1	1	1	0	1	1	1	1	0	1	1	1	1	1	1
CLUE	GC1	769	Women	White	25	0	1	1	0	1	1	1	1	1	1	1	1	1	1	1	1	0	0	1	1	1	1	1	0	1	0	0	0	1	0	0	1	1	1	0	1	1	1	0	0	0	1	0	1
CLUE	GC1	770	Women	Multiracial	23	1	1	0	1	1	1	1	1	0	1	1	1	0	1	0	1	0	0	0	1	1	0	1	0	1	1	0	0	1	0	1	1	1	1	0	1	1	1	0	0	1	1	0	1
CLUE	GC1	771	Women	Black	28	0	1	1	0	1	1	1	1	1	1	1	1	1	1	1	1	1	0	1	1	1	0	1	0	1	1	1	1	1	1	1	1	0	1	1	0	0	1	1	1	1	1	1	1
CLUE	GC1	772	Women	White	28	0	0	1	1	1	1	1	1	1	1	1	1	1	1	1	1	1	0	1	1	1	1	1	1	1	1	1	1	1	0	1	1	1	0	1	1	1	1	1	1	1	1	1	1
CLUE	GC1	773	Men	White	33	0	1	1	1	1	1	0	0	0	1	1	1	0	1	0	1	0	0	0	1	1	1	1	1	0	1	1	1	0	1	0	0	0	1	1	1	1	1	1	1	0	0	0	1
CLUE	GC1	774	Women	White	20	1	1	1	0	1	1	1	0	1	0	1	1	1	0	0	0	1	0	0	0	1	0	0	0	1	1	0	0	0	0	0	0	0	0	0	0	1	1	1	0	0	1	0	1
CLUE	GC1	775	Women	Multiracial	35	0	1	1	1	1	1	1	1	1	1	0	1	1	1	1	1	1	0	0	1	1	1	1	1	1	1	1	0	1	1	0	1	1	1	1	1	1	1	1	0	0	1	1	1
CLUE	GC1	776	Women	White	33	0	1	1	1	1	1	1	1	1	1	1	1	1	1	1	1	1	0	1	1	1	1	1	1	1	1	1	0	0	1	0	1	1	1	0	1	0	1	0	1	0	1	1	1
CLUE	GC1	777	Women	White	28	0	1	1	0	1	1	1	1	1	1	1	1	1	1	0	1	1	0	0	1	1	0	1	1	1	1	1	1	1	0	1	1	0	1	0	1	1	1	0	1	1	1	0	1
CLUE	GC1	778	Women	Black	25	0	1	0	0	1	1	1	0	0	1	1	0	0	1	0	1	1	0	0	1	1	0	1	1	1	1	1	0	1	1	0	0	1	1	1	1	0	1	0	1	0	1	0	1
CLUE	GC1	779	Women	White	28	0	1	0	1	1	1	1	0	0	1	1	1	1	1	0	1	1	0	1	1	1	1	1	0	1	1	1	1	0	0	1	1	1	1	1	1	1	1	1	1	1	1	1	1
CLUE	GC1	780	Men	White	20	1	1	1	1	1	1	1	1	1	1	1	1	1	1	1	1	0	0	1	1	1	0	1	0	1	1	1	0	0	0	1	1	1	1	0	1	0	1	0	0	0	1	0	1
CLUE	GC1	781	Men	Black	28	0	1	0	1	1	1	1	1	1	1	1	1	1	0	1	0	1	0	0	1	1	1	1	1	1	1	0	1	1	1	1	1	1	1	1	0	1	1	0	1	1	1	0	1
CLUE	GC1	782	Men	White	25	0	1	1	1	1	1	1	1	1	0	1	1	1	1	1	1	1	0	0	1	1	0	1	0	0	1	1	0	0	1	1	0	1	0	1	1	0	0	1	1	0	1	0	1
CLUE	GC1	783	Women	White	18	1	1	0	1	1	1	1	0	1	1	1	1	1	1	1	1	0	0	0	1	1	0	1	1	1	1	0	0	0	0	1	1	0	1	0	1	0	1	1	0	1	1	1	1
CLUE	GC1	784	Men	White	29	0	1	1	1	1	1	1	1	1	1	1	1	1	1	1	1	1	0	1	1	1	0	1	0	1	1	1	0	1	1	1	1	0	1	1	1	1	1	0	1	0	1	1	1
CLUE	GC1	785	Women	White	30	0	1	1	1	1	1	1	1	1	1	1	1	1	1	1	1	1	0	1	1	1	0	1	1	1	1	1	1	1	1	1	1	0	1	1	0	1	1	0	0	1	1	1	1
CLUE	GC1	786	Women	Black	16	1	1	1	0	0	1	0	1	0	0	1	0	0	1	0	1	0	0	0	0	0	1	1	1	1	1	1	1	1	0	1	0	0	1	0	0	0	1	0	1	1	0	0	1
CLUE	GC1	787	Women	White	27	0	1	1	1	1	1	1	1	0	1	1	1	1	1	0	1	1	0	1	1	1	1	1	0	1	1	1	1	1	1	1	1	1	1	1	1	1	1	1	0	1	1	1	1
CLUE	GC1	788	Women	White	23	1	1	1	0	1	1	1	1	1	1	1	1	0	1	1	1	0	0	1	1	1	0	1	1	1	1	1	0	0	1	1	1	0	1	1	0	0	1	0	1	0	1	1	1
CLUE	GC1	789	Women	White	31	0	1	1	0	1	1	1	1	0	1	1	1	1	1	1	1	1	0	1	1	1	0	1	1	1	1	1	0	1	1	1	1	0	1	1	1	1	1	1	1	1	1	1	1
CLUE	GC1	790	Men	White	30	0	1	1	1	1	1	1	1	1	1	1	1	1	1	0	1	1	0	0	1	1	0	1	0	1	0	1	0	0	0	1	1	1	1	1	1	1	1	0	1	1	1	0	1
CLUE	GC1	791	Women	Black	20	1	1	1	1	1	1	0	0	1	1	0	1	0	1	0	1	0	0	0	1	0	0	1	0	1	0	0	0	1	0	0	1	0	0	0	1	1	1	1	0	1	1	0	1
CLUE	GC1	792	Men	White	28	0	1	0	1	1	1	1	1	1	0	1	1	1	1	1	1	0	0	0	1	1	0	1	1	0	1	1	0	0	0	0	1	1	1	1	1	1	0	0	1	0	1	0	1
CLUE	GC1	793	Men	White	36	0	1	1	1	1	1	1	1	1	1	1	1	1	1	1	1	0	1	1	1	1	1	1	1	1	1	1	0	0	1	1	1	1	1	1	1	1	1	1	1	1	1	1	1
CLUE	GC1	794	Women	White	32	0	1	1	0	1	1	0	1	0	1	1	1	1	1	1	1	1	0	0	0	1	0	1	1	1	1	0	0	1	0	1	1	0	1	1	0	0	1	0	1	1	1	0	1
CLUE	GC1	795	Men	White	27	0	1	0	0	1	1	1	1	1	1	1	1	1	1	1	1	1	0	0	1	1	0	1	1	1	1	0	0	0	1	1	1	1	1	1	1	1	1	0	1	1	1	1	0
CLUE	GC1	796	Women	LatinX	23	1	1	0	0	1	1	1	1	1	1	0	0	0	1	1	0	1	0	1	0	1	0	0	0	0	0	1	0	1	0	0	1	1	0	1	0	0	1	0	0	1	1	1	1
CLUE	GC1	797	Women	Black	16	1	1	0	0	1	1	1	0	0	0	1	1	1	1	0	1	1	0	0	0	1	0	0	0	1	0	0	0	0	0	0	1	1	1	0	0	0	0	0	0	0	1	1	1
CLUE	GC1	798	Men	Black	30	0	1	1	1	1	1	1	1	1	1	1	1	1	1	1	1	0	0	1	1	1	1	1	1	1	1	1	0	1	1	1	1	1	1	1	1	1	1	1	1	1	1	1	1
CLUE	GC1	799	Women	White	29	0	1	1	0	1	1	1	1	0	1	0	1	1	1	1	1	0	0	0	1	1	0	1	1	1	1	1	1	1	0	0	1	0	1	0	1	1	1	1	1	0	1	1	1
CLUE	GC1	800	Women	Black	26	0	1	1	0	0	0	1	1	1	1	1	1	0	1	1	1	1	0	1	1	1	0	0	0	1	1	1	0	1	1	1	1	1	1	1	1	0	1	1	1	1	1	0	1
CLUE	GC1	801	Women	White	25	0	1	1	1	1	1	1	1	1	1	1	1	1	1	1	1	1	0	0	1	1	0	1	0	1	0	0	0	1	0	1	1	0	1	1	1	1	1	1	0	1	1	0	1
CLUE	GC1	802	Women	White	26	0	0	0	0	1	1	1	1	1	1	1	1	1	1	1	1	1	0	1	1	1	0	1	0	1	1	1	0	0	1	1	1	1	1	1	1	0	1	1	1	0	1	0	1
CLUE	GC1	803	Women	White	29	0	1	0	1	1	1	1	1	1	1	0	1	1	1	1	1	0	0	1	1	1	0	1	1	1	1	1	0	1	0	1	1	0	1	1	1	1	1	1	1	1	1	1	1
CLUE	GC1	804	Women	White	23	1	1	1	1	1	0	0	1	1	1	1	1	1	1	1	1	1	0	1	1	1	0	1	1	1	0	0	1	1	0	0	1	1	0	1	1	1	1	0	1	1	1	0	1
CLUE	GC1	805	Men	Multiracial	26	0	1	0	0	1	1	1	1	0	1	1	1	1	1	0	1	0	0	0	1	1	0	1	1	1	1	1	1	0	0	1	1	1	1	1	1	1	1	1	1	1	0	0	1
CLUE	GC1	806	Women	White	35	0	1	1	1	1	1	1	1	1	1	1	1	1	1	1	1	1	0	1	1	1	1	1	1	1	1	1	1	1	1	1	1	1	1	1	1	0	1	1	1	1	1	1	1
CLUE	GC1	807	Men	LatinX	27	0	1	1	1	1	1	1	1	1	1	1	1	1	1	1	1	1	0	1	1	1	1	1	1	1	1	1	1	1	1	1	1	0	1	1	1	1	1	1	1	1	1	0	1
CLUE	GC1	808	Men	LatinX	26	0	1	1	1	1	1	1	1	1	1	1	0	1	1	1	1	0	0	1	1	1	0	1	0	1	1	0	1	1	1	1	1	1	0	1	1	1	1	0	1	1	1	1	1
CLUE	GC1	809	Women	White	26	0	1	1	0	1	1	1	1	0	1	1	1	1	1	1	1	1	0	0	1	1	0	1	1	1	1	0	0	1	0	0	0	1	0	0	1	1	0	1	0	0	1	0	1
CLUE	GC1	810	Men	White	22	1	1	0	0	0	0	0	0	1	0	1	1	1	1	1	1	1	1	1	0	0	0	1	1	1	1	1	0	1	0	0	0	0	1	0	1	0	0	0	1	1	0	0	1
CLUE	GC1	811	Women	Black	20	1	1	0	0	0	1	1	0	1	0	0	1	0	1	1	1	1	0	1	0	1	0	0	0	0	0	1	0	0	0	1	0	0	1	0	1	0	0	0	0	0	1	0	1
CLUE	GC1	812	Women	White	29	0	1	1	1	1	1	1	1	1	1	1	1	1	1	1	1	0	1	1	1	1	0	1	1	1	1	0	0	0	1	0	1	1	1	1	1	1	1	0	1	1	1	1	1
CLUE	GC1	813	Women	Black	22	1	1	1	1	0	1	1	1	0	1	0	1	0	1	0	0	1	0	0	0	1	0	1	0	1	0	0	0	0	0	0	1	1	1	0	1	1	1	1	1	0	0	0	1
CLUE	GC1	814	Women	White	22	1	1	1	1	1	1	1	0	1	1	1	1	0	1	1	1	1	0	1	0	1	0	1	0	1	1	1	0	0	1	0	1	1	1	1	0	1	1	0	0	0	1	0	0
CLUE	GC1	815	Men	Asian	27	0	1	1	1	1	1	1	1	1	1	1	1	1	1	1	1	1	0	1	1	1	0	1	1	1	1	0	1	1	0	1	1	0	0	1	0	0	1	0	1	1	1	0	1
CLUE	GC1	816	Men	White	28	0	1	1	1	1	1	1	1	1	1	1	1	1	1	1	1	0	0	1	1	1	0	0	1	1	1	1	1	1	1	1	1	1	1	1	1	1	1	0	1	1	1	1	1
CLUE	GC1	817	Women	LatinX	17	1	1	0	0	0	0	0	0	0	0	0	1	0	1	0	1	1	1	1	1	1	0	0	0	0	0	0	0	0	0	0	1	1	1	0	0	0	0	0	0	0	1	0	1
CLUE	GC1	818	Men	White	30	0	1	0	1	1	1	0	0	1	1	1	1	0	1	1	1	1	0	1	0	0	0	1	0	1	1	1	0	0	1	1	1	1	1	1	1	1	1	1	1	1
CLUE	GC1	819	Men	White	30	0	1	1	1	0	1	1	0	0	0	1	1	1	1	1	1	0	1	0	0	1	0	1	0	1	0	0	0	0	1	0	0	1	1	1	1	1	1	1	1	1	1	1	1
CLUE	GC1	820	Women	White	25	0	1	1	1	1	1	1	1	1	1	1	1	1	1	0	1	1	0	0	1	1	0	1	0	1	0	0	0	1	1	1	1	0	1	1	1	1	1	1	1	0	1	1	1
CLUE	GC1	821	Men	White	26	0	1	1	1	1	1	1	1	1	1	1	1	0	1	0	0	0	0	1	1	1	0	1	0	1	0	1	0	0	1	1	1	0	1	1	1	1	1	0	0	0	1	0	1
CLUE	GC1	822	Women	Black	23	1	1	1	0	1	1	1	1	1	1	1	1	1	1	0	1	1	0	1	1	1	0	1	1	1	1	0	1	0	0	1	1	1	1	1	1	0	1	0	1	1	1	1	1
CLUE	GC1	823	Men	LatinX	27	0	1	1	1	1	1	1	0	1	1	1	1	1	1	1	1	0	0	0	1	1	1	1	1	1	1	1	0	1	1	1	1	1	1	1	1	1	1	0	1	1	1	0	1
CLUE	GC1	824	Women	Black	23	1	1	0	0	1	1	1	1	0	1	0	1	1	0	0	0	0	0	0	1	1
CLUE	GC1	825	Women	White	25	0	1	0	1	1	1	1	0	1	1	1	1	1	1	1	1	1	0	1	1	1	0	1	1	1	0	0	0	0	1	1	1	1	1	0	1	0	1	1	0	0	1	1	0
CLUE	GC1	826	Men	White	28	0	1	1	1	1	1	1	1	1	1	1	1	1	1	1	1	1	1	1	1	1	1	1	1	1	1	1	1	0	0	1	1	1	1	1	1	1	1	0	1	1	1	1	1
CLUE	GC1	827	Men	LatinX	18	1	1	1	1	1	1	1	1	1	1	1	1	1	1	1	0	1	0	0	1	1	0	1	0	1	0	0	1	0	1	1	1	0	1	0	0	0	1	0	0		1	0	1
CLUE	GC1	828	Women	White	25	0	1	1	1	0	1	1	0	0	1	1	1	1	1	0	1	0	0	0	1	1	0	0	0	1	0	1	0	1	0	1	1	0	1	1	1	1	1	1	1	0	1	1	1
CLUE	GC1	829	Men	Black	17	1	1	0	0	0	1	0	0	0	1	1	1	1	1	1	0	1	0	0	1	1	0	0	0	1	1	0	0	0	0	0	1	0	1	1	0	1	1	0	1	0	1	0	1
CLUE	GC1	830	Women	Black	22	1	1	1	1	1	1	1	1	1	1	1	1	1	1	0	1	1	0	1	1	1	1	1	1	1	1	0	0	1	0	1	1	1	1	1	1	0	1	1	0	1	1	1	1
CLUE	GC1	831	Men	White	17	1	1	0	1	1	1	1	1	1	1	1	1	1	1	1	1	1	0	1	1	1	0	1	0	1	1	0	0	1	1	1	1	1	1	1	1	1	1	0	1	0	1	0	0
CLUE	GC1	832	Men	White	26	0	1	1	1	1	1	0	1	1	1	1	1	0	1	1	1	1	0	1	1	1	0	1	1	1	1	1	0	1	0	0	1	1	1	1	0	0	1	0	1	1	1	0	0
CLUE	GC1	833	Women	White	20	1	1	0	0	1	0	1	0	0	0	0	1	0	1	0	1	0	0	1	0	1	0	1	0	1	0	0	1	0	0	0	1	1	1	0	1	0	1	0	1	0	1	0	1
CLUE	GC1	834	Men	White	34	0	1	1	1	1	1	1	1	1	1	0	1	1	1	1	1	0	0	0	1	1	1	1	1	1	1	1	0	0	1	0	1	0	1	1	1	1	1	1	0	1	1	0	1
CLUE	GC1	835	Women	Black	23	1	1	1	1	1	1	1	0	0	1	0	0	0	1	1	1	1	0	0	1	1	0	1	0	1	0	0	0	0	1	0	1	1	0	0	1	1	1	1	0	1	0	0	0
CLUE	GC1	836	Men	White	16	1	1	0	0	1	1	1	0	1	1	1	1	1	1	0	1	1	0	1	1	1	0	1	0	0	1	1	0	0	1	0	0	1	1	1	1	1	0	1	1	1	1	0	1
CLUE	GC1	837	Men	White	24	0	1	1	0	0	1	1	1	1	0	1	1	1	1	1	1	1	0	1	1	1	0	1	0	1	1	1	0	1	0	1	0	1	1	1	1	1	1	0	1	1	1	1	1
CLUE	GC1	838	Women	LatinX	16	1	1	1	0	1	1	1	1	1	1	1	1	0	1	1	1	1	0	1	1	1	0	0	0	1	1	0	0	0	0	1	0	0	0	0	1	0	0	0	0	0	1	1	1
CLUE	GC1	839	Men	White	28	0	1	0	1	0	1	1	1	1	1	1	1	0	1	1	1	1	0	1	0	1	0	1	1	1	1	1	0	1	1	1	1	1	1	1	1	1	1	0	1	0	1	1	1
CLUE	GC1	840	Men	International			1	0	0	1	1	1	1	0	0	1	1	1	1	1	0	0	0	0	1	1	0	1	1	0	0	1	0	1	1	0	1	0	0	1	0	0	1	0	1	0	1	0	1
CLUE	GC1	841	Men	White	35	0	1	0	1	1	1	1	1	1	1	1	1	1	1	1	1	1	1	1	1	1	1	1	1	1	1	1	1	0	1	1	1	1	1	1	1	1	1	0	1	1	1	1	1
CLUE	GC1	842	Men	International	33	0	1	1	0	1	1	1	1	0	1	1	0	0	1	0	1	0	0	0	1	1	1	1	0	1	0	0	1	0	1	0	1	0	1	0	1	1	1	0	0	0	1	0	1
CLUE	GC1	843	Men	White	28	0	1	1	1	1	1	1	0	1	1	1	1	1	1	1	1	1	0	0	1	1	1	0	1	1	1	0	0	1	0	1	1	0	1	1	1	1	1	1	1	1	1	0	1
CLUE	GC1	844	Men	White	30	0	1	1	0	1	1	1	1	1	1	1	1	1	1	1	1	1	1	1	1	1	1	1	1	1	1	1	0	0	1	1	1	1	1	1	1	1	1	1	1	1	1	1	1
CLUE	GC1	845	Men	White	29	0	1	1	1	1	1	1	1	1	1	1	1	1	1	1	1	0	0	1	1	1	1	1	0	1	1	1	0	1	1	1	1	0	1	1	1	1	1	1	1	0	1	1	1
CLUE	GC1	846	Men	White	27	0	1	1	1	1	0	1	0	1	1	1	1	1	1	0	1	1	0	0	1	1	1	1	1	1	1	0	0	1	0	1	1	1	1	1	1	1	1	1	1	1	1	0	1
CLUE	GC1	847	Women	LatinX	29	0	1	1	0	1	1	0	1	1	1	1	1	1	1	1	1	0	0	0	1	1	0	1	1	1	1	1	0	0	1	1	1	0	1	1	1	1	1	1	1	1	1	1	1
CLUE	GC1	848	Women	White	25	0	1	1	0	1	1	0	1	1	1	1	0	1	1	1	1	0	0	0	1	1	0	1	0	1	0	0	0	0	0	0	1	0	1	0	0	0	1	0	0	0	1	0	1
CLUE	GC1	849	Women	White	18	1	1	1	1	1	1	1	0	1	1	0	1	0	1	0	0	1	0	0	0	1	0	0	0	1	1	0	0	1	0	1	1	0	0	1	1	1	1	0	0	1	1	1	1
CLUE	GC1	850	Women	Black	19	1	0	0	1	1	1	0	1	1	1	1	1	1	1	1	1	1	0	1	1	1	0	1	1	1	1	0	0	1	0	1	1	1	0	0	0	0	1	0	1	0	1	1	1
CLUE	GC1	851	Women	White	26	0	1	1	1	1	1	1	1	1	1	1	1	1	1	1	1	1	0	0	1	1	1	0	1	1	1	1	0	1	0	0	1	0	1	1	0	1	1	0	1	0	1	0	1
CLUE	GC1	852	Men	White	24	0	1	0	1	1	1	1	1	1	1	1	1	1	1	1	1	0	0	0	1	1	0	1	1	1	1	1	1	1	1	0	1	0	1	1	1	1	1	1	1	0	1	0	1
CLUE	GC1	853	Women	White	27	0	1	1	1	1	1	1	1	1	1	1	1	1	1	1	1	0	1	0	1	1	0	1	0	1	1	0	1	1	0	0	1	0	1	1	1	1	1	0	1	1	1	1	1
CLUE	GC1	854	Men	White	25	0	1	1	0	1	1	1	1	0	1	1	1	1	1	1	1	0	0	1	1	1	0	1	0	1	1	0	0	1	1	1	1	1	1	1	1	0	1	1	0	1	1	0	1
CLUE	GC1	855	Women	White	26	0	1	1	1	1	1	1	1	1	1	1	1	1	1	1	1	1	1	1	1	1	0	1	1	1	1	0	1	1	0	1	1	0	1	0	1	1	1	0	1	1	1	1	1
CLUE	GC1	856	Men	White	25	0	0	1	1	1	1	1	1	1	1	1	1	1	1	0	1	1	0	0	1	1	0	1	0	0	1	0	0	1	0	0	1	0	1	1	0	1	1	1	0	1	1	0	1
CLUE	GC1	857	Men	White	32	0	1	1	1	1	1	1	1	1	1	1	1	1	1	1	1	1	0	1	1	1	1	1	1	1	1	1	0	0	1	1	1	1	1	1	0	1	1	0	1	1	1	0	1
CLUE	GC1	858	Men	White	19	1	1	1	0	1	1	0	1	1	1	0	1	0	1	0	1	1	0	0	1	1	0	1	0	0	0	1	1	1	0	0	0	1	0	1	0	0	1	0	0	0	1	1	1
CLUE	GC1	859	Men	Multiracial	24	0	1	0	1	1	1	0	0	1	0	1	1	1	1	1	1	1	0	0	1	1	0	1	1	1	1	1	0	0	0	0	1	1	0	1	0	1	1	0	0	0	1	0	1
CLUE	GC1	860	Men	International	35	0	1	0	1	1	1	1	1	1	1	1	1	1	1	1	1	0	0	1	0	1	1	1	1	1	1	1	1	1	1	1	1	1	1	1	1	1	1	1	1	1	1	1	1
CLUE	GC1	861	Men	White	24	0	1	0	1	1	1	0	1	0	0	1	1	1	1	1	1	0	0	1	1	0	0	1	0	0	1	0	0	1	0	0	1	0	1	1	1	1	1	0	0	0	1	1	1
CLUE	GC1	862	Men	White	34	0	1	0	0	1	1	1	1	1	1	1	1	0	1	0	1	1	0	1	0	1	0	1	1	1	1	0	1	1	1	1	1	1	1	1	1	0	1	0	0	0	1	1	1
CLUE	GC1	863	Women	Multiracial	23	1	0	1	1	1	1	1	1	0	1	1	0	0	0	0	1	1	0	1	1	1	0	0	1	1	1	1	0	1	0	1	1	1	1	1	1	1	1	0	1	1	1	0	1
CLUE	GC1	864	Women	Asian	21	1	0	0	0	1	1	0	0	1	1	0	1	0	1	1	1	0	0	1	1	1	0	1	0	0	0	0	0	0	0	0	0	1	0	0	0	0	0	0	0	0
CLUE	GC1	865	Women	Black	16	1	1	0	0		1	1	0	0	0	1	0	1	1	0	1	1	0	0	1	1	0	0	0	0	0		0	0	0	0	0	0	0	0	0	1	1	0	0	0	0	0	1
CLUE	GC1	866	Men	White			1	1	1	1	1	1	1	1	1	1	1	1	1	0	1	1	1	1	1	1	1	0	0	1	0	1	1	0	0	0	1	1	0	1	1	0	1	1	0	1	1	0	1
CLUE	GC1	867	Women	White	28	0	1	1	0	1	1	1	1	0	1	1	1	1	1	1	1	1	0	0	0	1	0	1	1	1	1	1	0	0	1	0	1	1	1	1	1	1	1	1	1	1	1	1	1
CLUE	GC1	868	Men	Asian	22	1	1	1	1	1	1	1	1	0	1	1	1	1	1	1	1	1	1	1	0	1	0	1	0	1	1	1	0	0	0	1	1	1	1	0	0	0	0	1	1	1	1	1	1
CLUE	GC1	869	Men	White	35	0	1	1	0	1	1	1	1	1	1	1	1	1	1	1	1	1	0	0	1	1	1	1	1	1	1	1	0	1	0	1	1	0	1	1	1	1	1	1	1	0	1	1	1
CLUE	GC1	870	Men	Black	23	1	1	0	1	1	0	1	1	1	1	1	1	1	1	1	1	0	0	1	1	1	0	1	1	1	0	1	0	0	0	1	1	0	1	0	1	1	1	1	1	0	1	0	1
CLUE	GC1	871	Women	Black	16	1	0	0	1	0	1	0	0	0	1	1	1	1	1	0	1	1	0	0	0	1	0	0	0	1	0	0	0	0	0	0	1	1	1	0	1	1	0	1	1	0	1	1	1
CLUE	GC1	872	Women	Black	22	1	1	0	0	1	1	0	0	1	1	1	1	1	1	0	1	0	1	0	1	1	0	1	1	1	1	1	1	1	1	0	1	0	1	0	1	1	1	1	1	0	1	0	1
CLUE	GC1	873	Women	White	24	0	1	1	0	1	1	1	1	1	1	1	1	1	1	0	1	1	0	1	0	1	0	1	0	1	1	1	1	1	0	1	0	1	1	1	1	1	1	0	1	1	1	1	1
CLUE	GC1	874	Women	LatinX	17	1	1	1	1	0	1	1	1	1	0	0	0	1	1	0	1	0	0	1	0	1	0	0	0	0	0	0	0	0	0	0	1	0	1	0	0	0	1	0	1	0	1	0	1
CLUE	GC1	875	Men	Multiracial	30	0	1	0	0	1	1	1	1	1	1	1	1	0	1	1	1	0	0	1	1	1	1	1	1	1	1	0	1	1	1	1	1	1	1	1	1	1	1	1	1	1	1	0	1
CLUE	GC1	876	Men	Asian	26	0	1	0	1	0	1	0	1	0	1	1	1	1	1	1	1	1	0	0	1	0	0	1	0	1	1	0	0	1	1	0	1	1	1	1	1	0	1	0	1	0	1	0	1
CLUE	GC1	877	Women	LatinX	18	1	1	1	1	1	1	1	0	0	0	1	0	0	1	1	1	1	0	1	1	1	0	1	0	1	0	0	0	1	0	0	1	1	1	0	1	0	0	1	0	1	1	0	1
CLUE	GC1	878	Women	International			1	0	1	1	1	1	1	0	1	1	1	0	0	0	0	1	0	0	1	1	0	1	1	1	1	1	1	0	1	0	0	1	1	1	0	0	1	1	0	0	1	0	1
CLUE	GC1	879	Women	LatinX	17	1	1	0	0	0	1	0	0	0	0	1	1	1	1	0	1	1	0	0	1	1	0	0	0	0	0	0	1	0	0	1	1	0	0	0	1	1	0	0	0	0	0	0	1
CLUE	GC1	880	Men	White	20	1	1	0	1	1	1	1	0	0	1	1	1	1	1	0	1	1	0	0	1	1	1	0	0	1	1	1	1	0	1	0	1	1	1	1	1	1	0	0	1	1	1	0	1
CLUE	GC1	881	Women	Asian	25	0	1	1	1	1	1	0	1	1	1	1	1	1	1	0	1	0	0	0	1	1	0	1	0	1	0	0	0	0	0	0	1	1	1	1	0	1	1	0	1	0	1	0	1
CLUE	GC1	882	Women	White	23	1	1	1	1	1	1	0	1	0	1	1	1	1	1	0	1	0	0	0	1	1	0	1	0	1	0	0	0	0	0	0	1	1	1	0	0	1	1	1	0	0	1	0	1
CLUE	GC1	883	Men	Black	20	1	1	1	1	1	1	1	1	1	0	1	1	0	1	0	1	0	0	1	1	1	0	0	0	1	0	1	0	0	1	1	1	1	0	0	1	0	1	1	0	0	1	0	1
CLUE	GC1	884	Women	White	26	0	1	1	1	1	1	1	1	1	1	1	1	1	1	1	1	0	0	1	1	1	0	0	1	1	1	1	0	1	1	1	1	1	1	1	1	1	1	1	0	1	1	1	1
CLUE	GC1	885	Women	White	25	0	1	1	1	1	1	1	1	1	1	1	1	1	1	1	1	1	1	1	1	1	0	1	1	1	1	1	0	1	0	1	1	1	1	1	1	1	1	0	0	1	1	1	1
CLUE	GC1	886	Women	International	28	0	1	0	0	1	1	0	1	1	0	1	1	1	1	1	1	0	0	0	1	1	0	1	1	1	1	1	1	1	0	0	1	1	1	0	1	0	1	0	1	1	1	0	0
CLUE	GC1	887	Women	LatinX	19	1	1	1	1	1	1	1	0	0	1	1	0	1	1	1	1	1	0	1	1	1	1	1	0	0	1	0	0	1	0	0	0	0	0	1	1	0	1	0	0	0	1	0	1
CLUE	GC1	888	Men	White	33	0	1	1	1	1	1	1	1	1	1	1	1	1	1	1	1	0	0	1	1	1	1	0	1	1	1	0	1	1	1	1	1	1	0	1	0	1	1	0	1	1	1	0	0
CLUE	GC1	889	Men	White	24	0	1	1	1	0	1	1	1	0	1	1	1	1	1	0	1	0	0	0	0	1	1	1	0	1	1	0	0	0	1	1	1	0	0	1	1	1	1	0	1	0	1	1	1
CLUE	GC1	890	Men	White	28	0	1	0	0	1	1	1	1	1	1	1	1	1	1	1	1	0	0	1	1	1	0	1	1	1	1	1	0	1	1	1	1	1	1	1	1	1	1	1	1	1	1	0	1
CLUE	GC1	891	Men	Asian	30	0	1	1	1	1	1	1	1	1	1	1	1	1	1	0	1	1	0	0	1	1	0	1	1	1	1	0	0	0	0	1	1	0	1	0	1	0	1	0	1	0	1	1	1
CLUE	GC1	892	Women	International			0	1	0	0	1	0	1	1	1	1	1	1	1	1	1	0	0	1	1	1	0	1	0	1	0	0	0	1	1	0	1	0	1	0	0	1	1	0	0	0	1	0	1
CLUE	GC1	893	Women	White	31	0	1	1	1	1	1	1	1	1	1	1	1	1	1	0	1	1	0	0	1	1	1	1	1	1	1	1	1	1	1	0	1	1	1	1	0	1	1	1	0	1	1	0	1
CLUE	GC1	894	Men	LatinX	25	0	1	1	1	1	1	1	1	1	1	1	0	1	1	0	1	0	0	0	1	1	0	1	0	1	1	0	0	0	0	0	0	0	1	1	1	1	1	1	1	0	1	0	1
CLUE	GC1	895	Women	White	21	1	1	1	0	1	1	0	0	1	1	1	1	1	1	1	1	1	0	0	1	1	0	1	0	1	1	0	1	1	0	1	1	1	1	1	1	1	1	0	1	1	1	0	1
CLUE	GC1	896	Men	White			1	1	1	1	1	1	1	0	1	1	1	1	1	0	1	1	0	1	1	1	0	0	1	1	1	0	0	1	1	1	1	0	1	1	0	1	0	0	1	1	1	0	1
CLUE	GC1	897	Women	White	23	1	1	1	0	1	1	1	1	1	1	1	1	0	1	0	1	0	0	1	1	1	0	1	0	1	1	1	0	0	0	1	1	1	1	1	1	1	0	1	0	1	1	1	1
CLUE	GC1	898	Men	White	20	1	0	1	0	1	1	1	1	1	0	1	0	0	1	0	1	1	0	0	0	1	0	0	0	0	1	0	1	0	1	0	1	1	1	0	1	0	1	1	0	0	1	0	1
CLUE	GC1	899	Women	Black	18	1	1	0	1	1	1	0	1	0	1	1	1	0	1	1	1	1	0	0	0	1	0	0	0	0	0	1	0	0	0	0	0	0	1	1	0	0	0	0	0	0	1	0	1
CLUE	GC1	900	Women	Multiracial	26	0	1	1	1	1	1	1	1	0	1	1	1	1	1	0	0	0	0	0	1	1	0	1	0	1	1	1	0	0	0	1	1	0	1	1	0	1	1	0	1	0	1	0	1
CLUE	GC1	901	Men	White	30	0	1	1	1	1	1	1	1	1	1	1	1	1	1	1	1	1	0	1	1	1	1	1	1	1	1	1	0	0	1	1	1	1	1	1	1	1	1	1	1	1	1	1	1
CLUE	GC1	902	Men	White	31	0	1	0	1	1	0	1	1	1	0	0	1	0	1	1	1	1	0	0	1	1	1	1	1	1	1	1	1	1	1	1	1	1	1	1	1	1	1	1	1	1	1	1	1
CLUE	GC1	903	Women	White	17	1	1	1	1	1	1	1	1	0	1	1	1	0	1	1	1	0	1	0	1	1	0	0	1	1	1	0	1	1	0	1	1	1	0	1	0	1	1	1	1	1	1	1	1
CLUE	GC1	904	Women	White	27	0	1	1	0	1	1	1	1	1	1	1	1	1	1	1	1	1	0	1	1	1	0	1	1	1	1	1	1	0	1	1	1	1	1	0	0	1	1	0	1	1	1	1	1
CLUE	GC1	905	Men	White	26	0	1	0	0	1	1	1	1	1	1	1	1	0	1	1	1	1	0	1	0	0	0	0	1	1	1	0	0	1	1	1	1	0	1	1	1	1	1	1	1	1	1	1	1
CLUE	GC1	906	Men	White	26	0	1	1	0	1	1	1	1	1	1	1	1	1	1	1	1	1	0	0	1	1	0	1	0	1	1	1	0	0	0	1	1	0	1	1	0	1	1	0	1	1	1	1	1
CLUE	GC1	907	Women	White	27	0	1	1	1	1	1	1	1	1	1	1	1	1	1	1	1	1	1	1	1	1	0	1	1	1	1	1	1	1	1	1	1	1	1	1	1	1	1	1	1	1	1	1	1
CLUE	GC1	908	Women	White	17	1	1	1	0	0	1	1	1	0	0	1	0	0	1	0	1	0	0	1	1	1	0	1	0	1	1	0	0	1	0	1	1	1	1	0	1	0	1	1	0	0	1	1	1
CLUE	GC1	909	Men	White	32	0	1	1	0	1	1	1	1	1	1	1	1	1	1	1	1	1	1	1	1	0	1	1	1	1	1	1	0	0	1	1	1	0	1	1	1	1	1	1	1	1	1	1	1
CLUE	GC1	910	Women	White	24	0	1	1	1	1	1	1	1	1	1	1	0	1	1	1	1	0	0	1	1	1	0	1	1	1	1	0	1	0	1	1	1	1	1	1	1	1	1	1	1	1	1	1	1
CLUE	GC1	911	Women	LatinX	24	0	1	0	1	1	1	0	1	1	0	1	0	1	1	1	1	1	0	0	1	1	0	0	1	1	0	1	1	1	0	0	0	1	1	1	1	1	1	1	1	0	1	1	1
CLUE	GC1	912	Women	White	25	0	1	0	1	1	1	1	1	1	1	1	1	1	1	1	1	1	0	1	1	1	0	1	1	1	0	0	1	0	0	1	1	1	1	1	0	1	1	1	1	1	1	1	0
CLUE	GC1	913	Men	White	28	0	1	0	0	1	1	1	1	1	1	1	1	1	1	1	0	1	0	0	1	1	1	1	1	1	1	1	0	1	1	0	0	1	1	0	1	1	1	0	1	1	1	1	1
CLUE	GC1	914	Men	White	30	0
CLUE	GC1	915	Women	White	25	0	1	0	1	0	1	1	1	0	1	1	1	1	1	0	0	0	0	1	1	1	1	1	0	1	1	1	0	0	1	1	0	0	1	1	1	1	1	0	0	1	1	0	1
CLUE	GC1	916	Women	Multiracial	27	0	1	1	1	1	1	1	1	1	1	1	1	1	1	0	1	0	0	1	1	1																					1	0	1
CLUE	GC1	917	Men	LatinX	17	1	1	0	1	0	1	1	0	1	0	0	1	0	1	0	1	1	0	1	1	1	0	1	0	1	1	0	0	0	0	0	0	1	1	0	0	0	0	1	0	0	1	1	1
CLUE	GC1	918	Women	White	29	0	1	1	0	1	0	1	1	1	1	1	1	1	1	1	1	1	0	0	1	1	0	1	0	1	1	1	0	0	0	1	1	1	1	1	1	1	1	1	1	1	1	0	1
CLUE	GC1	919	Men	White	30	0	1	1	0	0	1	1	1	1	1	1	1	1	1	1	1	1	0	0	1	1	0	1	1	1	0	1	1	0	1	0	1	0	1	1	1	1	1	1	0	0	1	0	1
CLUE	GC1	920	Women	Asian	29	0	1	0	0	1	1	1	1	0	0	1	0	1	1	0	1	0	0	0		1	0	1	0	1	1	0	0	0	1	1	1	0	0	0	1	1	1	1	0	0	1	1	1
CLUE	GC1	921	Women	White	29	0	1	1	1	1	1	0	1	1	1	1	1	1	1	1	1	1	0	1	1	0	1	1	1	1	1	1	1	1	1	1	1	0	1	1	0	1	1	1	1	1	1	1	1
CLUE	GC1	922	Women	White	18	1	1	1	1	0	1	1	1	1	1	1	0	1	1	1	1	1	0	0	0	1	0	0	0	1	1	1	0	1	0	0	1	0	0	0	1	1	0	0	0	0	1	0	0
CLUE	GC1	923	Men	White	26	0	1	0	1	1	1	1	1	0	1	1	1	1	1	1	1	1	0	0	1	0	1	1	0	1	0	0	0	1	0	1	1	1	1	1	0	1	0	0	1	1	1	0	1
CLUE	GC1	924	Men	White	29	0	1	1	1	1	1	1	1	1	1	1	1	1	1	0	1	0	0	1	1	1	1	1	1	1	1	1	1	1	1	1	1	1	1	1	1	1	1	1	1	1	1	1	1
CLUE	GC1	925	Men	International			1	0	1	1	1	0	1	1	1	1	0	0	0	1	1	1	0	0	0	1	1	1	1	1	0	0	0	0	1	0	1	1	1	0	1	0	1	0	0	0	1	1	1
CLUE	GC1	926	Women	International	31	0	1	0	0	1	1	1	1	1	1	1	1	1	1	1	0	1	0	1	1	1	0	1	1	1	0	1	1	1	1	1	1	1	1	1	1	1	1	1	1	0	1	1	1
CLUE	GC1	927	Men	Black	23	1	1	0	1	1	1	1	0	0	1	1	1	1	1	0	1	1	0	1	1	1	0	1	0	1	0	1	0	0	1	1	1	1	1	0	0	0	1	1	0	1	1	1	1
CLUE	GC1	928	Men	White	30	0	1	1	1	1	0	1	1	0	1	1	1	1	1	1	1	1	0	1	1	1	0	1	0	1	1	1	0	0	1	1	1	1	1	1	1	1	1	1	1	1	1	1	1
CLUE	GC1	929	Women	White	21	1	1	1	1	1	1	0	1	1	1	1	1	1	1	1	1	1	0	0	1	1	0	1	1	1	1	1	0	1	0	1	1	0	1	1	1	1	1	1	1	1	1	0	1
CLUE	GC1	930	Men	LatinX	30	0	1	1	1	1	1	1	1	1	1	1	1	1	1	1	1	0	0	0	1	1	1	1	1	1	1	1	1	1	1	0	1	1	1	1	1	1	1	1	1	1	1	1	1
CLUE	GC1	931	Women	International	30	0	1	1	1	1	1	1	1	0	1	0	1	1	1	0	1	1	0	0	1	1	0	1	0	0	1	0	0	1	1	0	1	1	1	1	0	1	1	0	0	0
CLUE	GC1	932	Women	White			1	1	0	1	1	0	1	0	1	0	1	1	1	0	1	1	0	0	0	1	0	0	1	1	1	1	0	1	0	1	0	1	1	0	1	1	1	0	0	0	1	0	1
CLUE	GC1	933	Men	White	27	0	1	1	1	1	1	0	1	0	1	1	1	1	1	1	1	0	0	0	1	1	0	1	1	1	1	0	1	0	0	1	1	1	1	1	1	1	1	0	1	0	1	0	1
CLUE	GC1	934	Women	Multiracial	28	0	1	1	0	1	1	1	1	1	1	1	1	1	1	1	1	1	0	1	1	1	1	1	1	1	1	1	0	1	1	1	1	1	1	1	0	1	1	1	1	1	1	1	1
CLUE	GC1	935	Men	Asian	35	0	1	1	0	1	1	1	1	1	1	1	1	1	1	1	1	0	1	0	1	1	0	1	1	1	1	0	0	0	1	0	1	1	1	1	0	1	1	1	0	1	1	0	1
CLUE	GC1	936	Women	White	27	0	1	1	1	1	1	1	1	1	1	1	1	1	1	1	1	1	0	1	1	1	0	1	0	1	1	1	0	1	0	0	1	1	0	1	1	1	1	0	1	1	1	1	1
CLUE	GC1	937	Women	White	28	0	1	1	1	1	1	1	1	1	1	1	1	1	1	1	1	1	0	1	1	1	1	1	1	1	0	1	1	1	1	1	1	1	1	1	0	1	1	1	1	1	1	1	1
CLUE	GC1	938	Men	International	28	0	1	0	1	1	1	1	1	1	1	1	0	1	0	1	1	1	0	0	0	0	1	1	1	1	0	1	0	0	1	0	1	1	1	1	1	0	1	0	0	1	1	1	1
CLUE	GC1	939	Women	White	26	0	1	1	0	1	1	1	1	1	1	1	1	1	1	0	1	1	0	0	1	1	0	1	1	1	1	0	0	1	0	1	0	1	1	1	1	0	1	1	0	0	1	0	1
CLUE	GC1	940	Men	White	28	0	1	1	1	1	1	1	0	1	1	1	1	1	1	1	1	1	0	0	1	1	0	1	1	1	1	1	0	1	1	1	1	1	1	1	1	1	1	1	1	1	1	1	1
CLUE	GC1	941	Men	White	27	0	1	0	1	1	1	1	1	1	1	1	1	1	1	1	1	1	0	0	1	1	0	0	0	1	1	0	1	1	0	0	1	0	1	1	1	0	1	0	0	1	1	1	1
CLUE	GC1	942	Men	White	29	0	1	0	1	1	1	1	1	1	1	1	1	0	1	1	1	0	0	0	0	1	1	1	1	1	1	1	1	0	1	1	1	1	1	1	1	1	1	0	1	1	1	0	1
CLUE	GC1	943	Men	White	23	1	1	0	1	1	1	1	1	0	0	1	1	1	1	1	1	1	1	1	1	1	1	1	0	1	1	0	1	1	0	1	1	0	1	1	1	1	1	1	1	1	1	1	1
CLUE	GC1	944	Men	White	30	0	1	1	1	1	1	1	1	1	1	1	1	1	1	1	1	1	0	0	1	1	1	1	1	1	1	1	0	0	1	1	1	0	1	1	1	1	1	0	1	1	1	1	1
CLUE	GC1	945	Men	White	28	0	1	1	1	1	1	1	1	0	1	1	1	1	1	1	0	0	0	0	1	1	0	1	0	1	1	0	1	0	0	0	1	1	1	1	0	1	1	1	1	0	1	1	1
CLUE	GC1	946	Women	White	29	0	1	1	1	1	1	1	1	1	1	1	1	1	1	1	1	1	1	0	1	1	0	1	1	1	1	1	1	1	0	1	1	0	1	1	1	0	1	1	0	1	1	0	1
CLUE	GC1	947	Men	White	31	0	1	1	1	0	1	1	1	0	1	1	1	1	1	1	1	1	1	0	1	1	0	1	1	1	1	1	0	0	1	1	1	1	1	1	1	0	1	0	1	0	1	0	1
CLUE	GC1	948	Men	Multiracial	28	0	0	0	1	1	1	1	1	1	1	1	1	1	1	1	1	1	0	1	1	1	1	1	1	1	1	1	1	1	1	1	1	1	1	1	1	1	1	1	1	1	1	1	1
CLUE	GC1	949	Men	LatinX	25	0	1	1	0	1	1	0	1	1	1	1	1	1	1	1	1	0	0	0	1	1	0	1	0	1	1	1	0	0	0	1	1	1	1	0	1	1	1	1	0	0	1	0	1
CLUE	GC1	950	Men	White	23	1	1	1	1	1	1	1	1	1	1	1	1	1	1	1	1	1	0	1	1	1	0	0	1	1	1	1	0	0	1	1	1	1	1	1	1	1	1	0	1	1	1	1	1
CLUE	GC1	951	Women	Multiracial	24	0	1	1	0	0	1	1	1	1	1	1	1	1	1	1	1	0	0	0	1	1	1	1	0	0	0	0	1	0	1	1	1	0	1	0	0	0	1	0	0	0	0	0	1
CLUE	GC1	952	Women	White	25	0	1	1	1	1	1	1	1	1	1	1	1	1	1	1	1	1	1	0	1	1	1	1	1	1	1	0	1	1	1	1	1	1	1	1	0	1	1	0	1	1	1	1	1
CLUE	GC1	953	Men	White	29	0	1	1	1	1	1	1	1	1	1	1	1	1	1	1	1	0	0	0	1	0	1	0	1	1	1	1	1	1	1	1	1	1	1	1	1	1	1	1	1	1	1	0	1
CLUE	GC1	954	Women	White	28	0	1	1	0	1	1	1	1	1	1	1	1	1	1	1	1	0	0	1	1	1	0	1	1	1	1	1	0	1	0	0	1	0	1	1	1	1	1	0	1	1	1	1	1
CLUE	GC1	955	Men	LatinX	28	0	1	1	1	1	1	1	1	0	1	1	1	1	1	1	1	0	0	0	1	1	0	1	1	1	1	1	0	1	0	1	1	0	1	1	0	1	0	0	0	1	1	0	1
CLUE	GC1	956	Women	White	29	0	1	1	1	1	1	1	1	1	1	1	1	1	1	1	0	0	1	1	1	1	0	1	0	1	1	1	0	0	0	0	1	1	1	1	1	1	1	1	1	1	1	1	1
CLUE	GC1	957	Men	White	28	0	1	1	0	1	1	1	1	1	1	1	1	1	1	1	1	1	0	0	1	1	1	1	0	1	1	0	1	1	1	1	1	1	1	1	1	1	1	1	1	1	1	1	0
CLUE	GC1	958	Men	White	31	0	1	1	1	1	1	0	1	1	1	1	1	1	1	1	1	0	0	1	1	1	1	1	1	1	1	1	0	1	1	1	1	1	1	1	1	0	1	1	1	1	1	1	1
CLUE	GC1	959	Women	White	27	0	1	1	1	1	1	1	0	1	1	1	1	1	1	1	1	1	1	1	1	1	0	1	1	1	1	0	1	0	0	1	1	1	1	1	1	1	1	1	1	1	1	1	1
CLUE	GC1	960	Men	International	28	0	1	0	1	1	1	1	1	1	1	1	1	0	1	0	1	1	0	1	1	1	0	1	0	1	1	1	1	0	0	0	1	1	1	1	0	1	1	1	0	0	1	0	1
CLUE	GC1	961	Women	White	28	0	1	1	1	1	1	1	1	1	1	1	1	1	1	1	1	1	1	1	1	1	1	1	1	1	1	1	1	0	1	1	1	1	1	1	1	1	1	1	1	1	1	1	1
CLUE	GC1	962	Women	White	24	0	1	1	1	1	1	1	1	1	1	1	1	1	1	0	1	1	0	1	1	1	0	1	0	1	1	1	0	0	0	0	1	0	1	0	1	1	0	0	1	1	1	1	1
CLUE	GC1	963	Men	International	32	0	1	0	1	1	1	0	1	1	1	0	1	1	0	0	0	0	0	0	0	0	0	1	0	1	0	1	0	0	1	0	1	1	1	1	0	0	1	0	0	0	1	0	1
CLUE	GC1	964	Men	International	30	0	1	0	1	1	1	1	1	1	1	0	0	1	1	1	1	0	0	1	0	0	0	1	1	1	0	1	0	1	1	1	0	1	1	1	1	1	0	1	0	0	1	0	0
CLUE	GC1	965	Men	White	29	0	1	1	1	1	1	1	1	1	1	1	1	1	1	1	1	1	0	1	1	1	0	1	0	0	1	0	1	1	1	1	1	1	1	1	1	0	1	0	1	1	1	0	1
CLUE	GC1	966	Women	Black	16	1	1	0	0	1	1	0	1	0	1	0	1	1	1	1	1	1	1	0	1	1	0	0	1	1	0	0	0	1	1	0	0	1	1	0	0	0	1	0	0	0	1	0	1
CLUE	GC1	967	Women	LatinX	25	0	1	1	0	0	1	1	1	1	0	1	1	1	1	1	1	0	0	1	1	1	0	0	1	1	0	1	0	1	0	1	0	1	1	0	1	0	1	0	0	0	1	1	1
CLUE	GC1	968	Women	White	25	0	1	1	1	1	1	1	1	1	1	1	1	1	1	0	1	0	0	0	1	1	0	0	1	1	1	1	0	1	1	0	1	1	1	1	1	1	1	1	1	1	1	0	1
CLUE	GC1	969	Women	White	24	0	1	1	1	1	1	1	1	1	1	1	1	1	1	1	1	1	0	1	1	1	0	0	1	1	1	1	0	1	0	1	1	1	1	1	1	1	1	1	1	1	1	1	1
CLUE	GC1	970	Women	White	28	0	1	1	1	1	1	1	1	1	1	1	1	1	1	1	1	1	1	1	1	1	1	1	1	1	1	1	1	1	1	1	1	1	1	1	1	1	1	0	1	1	1	1	1
CLUE	GC1	971	Women	Asian	26	0	1	1	1	0	1	1	1	0	1	1	1	1	1	1	1	0	0	0	0	1	0	0	0	1	0	0	0	0	0	0	1	1	0	0	0	1	1	1	1	0	1	0	1
CLUE	GC1	972	Women	White	26	0	1	1	0	1	1	1	1	1	1	1	1	1	1	1	1	1	0	1	1	1	1	1	1	1	1	0	1	0	1	0	1	0	1	1	1	1	0	1	1	1	1	0	1
CLUE	GC1	973	Men	International			1	0	1	1	1	1	0	1	1	1	1	1	1	1	1	0	0	1	1	1	1	1	1	1	0	0	0	0	1	0	1	1	1	1	1	1	1	0	0	1	0	1	1
CLUE	GC1	974	Men	White	26	0	1	0	1	1	1	1	1	1	1	1	1	0	1	1	1	0	0	0	1	1	0	1	0	0	1	0	0	0	0	1	1	1	1	1	1	1	1	1	1	1	1	0	1
CLUE	GC1	975	Men	Asian	30	0	1	1	1	1	1	1	1	1	0	1	1	1	1	1	1	0	0	1	1	1	0	1	1	1	1	1	0	0	1	0	1	1	1	1	0	1	1	1	1	0	1	1	1
CLUE	GC1	976	Women	Black	17	1	1	1	0	1	1	1	1	1	1	1	1	1	1	0	1	1	0	0	0	1	0	1	0	1	1	0	0	1	0	0	0	0	1	0	0	1	0	0	0	0	1	0	1
CLUE	GC1	977	Women	White	19	1	1	1	1	1	1	1	1	1	1	0	1	0	1	1	1	0	0	0	0	1	0	1	0	1	1	0	0	0	0	0	1	1	1	1	1	1	0	1	0	1	1	1	1
CLUE	GC1	978	Women	White	23	1	1	1	1	1	1	1	1	1	1	1	1	1	1	0	1	1	0	1	1	1	0	0	1	1	1	0	0	1	1	1	1	1	1	0	1	1	0	0	1	1	1	1	0
CLUE	GC1	979	Women	Black	19	1	1	1	0	1	1	1	1	1	1	1	1	1	0	1	1	1	0	0	1	1	0	0	0	1	1	0	0	0	0	0	1	0	0	1	0	1	1	1	1	1	1	1	1
CLUE	GC1	980	Women	White	26	0	1	1	0	1	0	1	1	0	1	1	0	1	1	1	0	0	0	1	1	1	0	1	1	1	1	0	0	1	1	1	1	1	1	1	1	1	1	1	1	1	1	1	1
CLUE	GC1	981	Men	White	22	1	1	0	0	1	0	1	0	1	0	1	0	0	0	0	1	0	0	0	0	0	0	0	0	0	1	0	0	0	0	0	0	0	1	0	1	1	1	0	1	0	1	0	1
CLUE	GC1	982	Men	White	25	0	1	1	0	1	1	1	1	1	1	1	1	0	1	1	1	0	0	1	1	1	0	1	1	1	1	1	0	0	0	1	1	1	1	1	1	1	1	1	1	1	1	1	1
CLUE	GC1	983	Men	International	32	0	1	1	1	0	1	1	1	1	1	1	1	0	1	1	1	1	0	1	1	1	1	1	1	1	1	1	1	0	1	1	0	1	1	1	1	1	1	0	1	1	1	1	1
CLUE	GC1	984	Men	White	27	0	1	1	1	1	1	1	1	1	1	1	1	1	1	1	1	0	0	1	1	1	1	1	1	1	1	1	0	0	1	1	1	1	1	1	1	0	1	0	1	1	1	0	1
CLUE	GC1	985	Women	White	30	0	1	1	1	1	1	1	1	1	1	1	1	1	1	1	1	1	0	1	1	1	0	1	1	1	1	1	0	1	1	1	0	1	1	1	1	1	1	1	1	1	1	1	1
CLUE	GC1	986	Men	White	31	0	1	1	1	1	0	1	1	0	1	1	1	1	1	1	1	1	0	1	1	1	0	1	0	1	0	0	0	0	0	1	1	1	0	1	1	0	0	1	0	1	1	1	1
CLUE	GC1	987	Men	International	27	0	1	0	1	1	1	0	0	1	1	1	1	0	1	0	1	1	0	0	0	0	1	1	1	0	0	1	1	1	1	0	1	1	1	0	1	0	1	0	0	0	1	0	0
CLUE	GC1	988	Women	White	25	0	1	1	0	0	1	1	0	1	0	1	1	0	0	1	1	1	0	1	0	1	0	1	0	1	0	1	0	1	0	0	1	1	1	1	1	1	1	1	1	0	1	0	1
CLUE	GC1	989	Women	White	29	0	1	0	0	1	1	1	1	0	1	1	1	1	1	1	1	0	1	0	1	1	0	1	1	1	1	1	0	0	0	1	0	1	1	1	1	1	1	1	1	1	1	1	1
CLUE	GC1	990	Women	Multiracial			1	1	1	1	0	1	1	1	1	1	1	1	1	0	1	0	0	0	0	1	0	1	1	1		1	0	1	1	0	1	1	1	0	1	0	1	1	1	1	1	1	1
CLUE	GC1	991	Women	White	25	0	1	1	0	1	1	1	1	1	1	1	1	0	0	0	1	1	0	0	1	1	0	1	1	1	1	0	1	1	1	1	1	1	1	1	1	0	1	1	1	1	1	1	1
CLUE	GC1	992	Women	White	25	0	1	0	0	1	1	0	0	0	1	1	0	1	1	0	1	1	1	0	1	1	0	1	0	1	1	0	0	1	0	1	0	0	0	0	0	1	1	1	0	0	1	1	1
CLUE	GC1	993	Men	White	27	0	1	0	1	1	0	1	1	1	1	1	1	0	1	1	1	0	0	1	0	1	0	0	1	0	0	1	0	0	0	0	1	1	1	1	1	0	1	1	1	1	1	0	0
CLUE	GC1	994	Women	Black	18	1	1	1	1	0	1	0	1	1	0	1	1	0	1	1	1	0	0	1	0	1	0	1	0	1	1	0	0	1	0	0	0	0	0	1	1	0	1	0	0	0	1	0	1
CLUE	GC1	995	Men	White	31	0	1	0	1	1	1	1	1	1	1	1	1	1	1	1	1	0	1	1	0	1	0	1	1	1	1	1	0	0	1	0	1	0	1	1	1	1	1	1	0	1	1	1	1
CLUE	GC1	996	Men	LatinX	26	0	1	1	0	0	1	1	1	0	1	0	1	1	1	1	1	0	0	0	1	1	0	1	1	1	1	0	0	1	1	0	1	1	1	1	1	0	1	0	0	0	0	1	1
CLUE	GC1	997	Men	White	27	0	1	1	0	1	1	1	1	1	1	1	1	1	0	1	1	1	0	1	1	1	1	1	1	1	1	0	0	0	1	0	1	1	1	1	1	0	1	1	1	1	1	0	1
CLUE	GC1	998	Men	White	25	0	1	1	0	1	1	1	0	0	0	0	1	0	1	0	0	0	0	0	0	0	0	0	0	1	0	0	0	1	1	0	1	1	0	0	1	1	0	1	0	0	1	0	1
CLUE	GC1	999	Women	White	24	0	1	1	0	1	1	1	1	1	1	0	1	1	1	1	1	0	1	0		1	0	1	0	1	1	1	0	0	0	0	0	1	1	1	1	0	1	1	0	1	1	0	1
CLUE	GC1	1000	Men	White	23	1	1	0	1	0	0	1	0	0	1	1	1	1	1	0	1	0	0	0	1	1	0	0	0	1	1	0	0	1	1	0	1	0	1	0	0	1	0	1	1	0	1	0	1
CLUE	GC1	1001	Men	International			1	1	1	0	1	1	0	1	0	1	0	0	1	1	1	0	0	0	0	1	0	1	1	1	1	1	0	0	0	0	0	0	1	0	0	0	1	0	0	0	1	1	1
CLUE	GC1	1002	Men	International	28	0	1	0	1	1	1	1	0	0	1	0	1	1	1	0	1	0	0	0	1	1	1	1	0	1	0	0	0	0	0	0	1	0	1	0	0	0	1	0	0	0	1	0	1
CLUE	GC1	1003	Men	White	26	0	1	1	1	1	1	1	0	1	1	1	1	1	1	1	1	1	0	1	0	1	0	1	1	1	1	0	0	0	1	1	1	0	1	1	1	1	1	1	0	0	1	1	1
CLUE	GC1	1004	Women	White	24	0	1	1	1	1	1	1	1	1	1	0	0	1	1	1	1	1	1	1	1	1	1	1	1	1	1	1	0	1	1	1	1	1	1	1	1	1	1	1	1	1	1	1	1
CLUE	GC1	1005	Women	White	26	0	1	1	1	1	1	1	1	1	1	1	1	1	1	1	1	0	0	0	1	1	0	1	1	1	1	0	1	0	1	1	1	1	1	1	1	1	1	0	0	1	1	0	1
CLUE	GC1	1006	Men	White	26	0	0	1	1	1	1	1	1	1	1	1	1	1	1	0	0	0	1	1	1	1	0	1	1	1	1	1	0	1	1	1	1	0	1	1	1	1	1	0	0	0	1	0	1
CLUE	GC1	1007	Men	White	27	0	1	1	1	1	1	1	1	1	1	1	1	1	1	0	1	0	0	1	1	1	0	1	1	1	1	0	0	0	1	0	1	0	1	1	1	0	1	1	0	1	1	1	1
CLUE	GC1	1008	Women	Multiracial	33	0	1	1	1	1	1	1	1	1	1	1	1	1	1	1	1	1	0	0		1	1	1	1	1	1	1	1	1	0	1	1	1	1	1	0	1	1	0	1	1	1	1	1
CLUE	GC1	1009	Women	Asian	27	0	1	0	0	0	1	1	1	0	1	1	0	0	1	1	1	0	0	0	1	1	0	1	0	1	1	0	0	0	0	1	1	0	1	0	1	0	1	1	0	0	1	1	1
CLUE	GC1	1010	Women	White	21	1	1	0	1	0	1	1	1	1	1	0	1	1	1	0	1	1	0	0	0	1	0	0	0	1	0	1	0	0	0	0	1	0	0	0	1	1	1	1	0	0	1	0	1
CLUE	GC1	1011	Women	Multiracial	33	0	1	1	1	1	1	1	1	1	1	1	1	1	1	1	1	1	0	1	1	1	1	1	0	1	1	1	0	1	1	1	1	1	1	1	1	1	1	0	1	1	1	1	1
CLUE	GC1	1012	Women	White	27	0	1	1	1	1	1	1	1	1	1	1	1	1	1	0	1	1	0	0	0	1	1	1	1	1	1	0	0	1	0	1	1	0	1	1	1	1	1	1	1	1	1	1	1
CLUE	GC1	1013	Women	White	27	0	1	1	1	1	1	1	1	1	1	1	1	1	1	1	1	0	0	0	1	1	0	0	1	1	1	1	1	1	0	1	1	1	1	1	1	1	1	0	1	1	1	1	1
CLUE	GC1	1014	Women	Black	17	1	0	0	1	1	1	0	0	0	0	1	1	0	1	0	0	1	0	0	1	0	0	1	0	0	0	0	1	0	1	0	1	1	1	0	0	1	1	1	0	0	1	0	1
CLUE	GC1	1015	Men	Asian	22	1	1	0	0	1	1	0	1	0	0	1	1	1	1	1	0	0	0	0	0	1	0	1	1	1	1	0	0	1	0	0	1	0	1	1	1	1	1	1	1	0	1	0	1
CLUE	GC1	1016	Men	International	29	0	1	1	1	0	1	0	1	1	0	1	1	1	1	1	1	1	0	0	0	1	0	0	0	1	1	1	1	1	1	0	0	0	1	0	1	0	0	0	1	0	1	1	1
CLUE	GC1	1017	Men	White	28	0	1	0	1	1	1	1	1	1	1	1	1	1	1	1	1	1	0	1	1	1	0	1	1	1	1	1	1	1	0	1	1	0	1	1	1	1	1	0	1	1	1	0	1
CLUE	GC1	1018	Men	White	27	0	1	0	0	1	1	1	1	1	1	1	1	1	1	1	1	0	0	1	1	1	0	1	0	1	1	1	0	1	0	1	1	0	1	1	0	1	1	0	1	1	1	0	1
CLUE	GC1	1019	Men	White	26	0	1	1	1	1	1	1	1	0	1	1	1	0	1	1	1	0	0	1	1	1	1	1	1	1	1	1	0	1	1	1	1	0	1	1	1	1	1	0	1	1	1	1	1
CLUE	GC1	1020	Women	White	27	0	0	1	0	1	1	1	0	1	0	1	1	1	1	1	0	0	0	0	0	1	0	1	0	1	1	1	0	1	0	1	0	0	0	1	0	1	1	1	1	1	1	1	1
CLUE	GC1	1021	Men	White	27	0	1	1	0	1	1	1	1	1	1	1	1	1	1	1	1	1	0	0	1	1	0	1	0	1	1	1	0	0	0	1	1	1	1	1	1	1	1	0	1	1	1	0	1
CLUE	GC1	1022	Women	White	24	0	1	0	1	1	1	1	1	1	1	1	1	1	1	1	1	1	0	0	1	1	0	1	0	1	1	0	0	1	0	1	1	0	0	0	0	1	1	0	0	0	1	1	1
CLUE	GC1	1023	Women	White			1	1	1	0	1	1	0	0	1	1	1	0	1	0	1	1	0	0	0	1	0	0	0	0	1	0	0	1	0	1	1	1	1	1	1	0	1	0	0	0	0	0	0
CLUE	GC1	1024	Men	International			1	0	0	1	1	1	1	1	1	1	1	0	1	0	1	1	0	1	1	1	0	1	1	1	0	1	1	1	1	0	1	1	1	1	1	0	1	0	1	0	1	0	1
CLUE	GC1	1025	Men	International			1	0	1	1	1	1	1	1	1	1	1	1	1	1	1	1	0	1	1	1	1	1	0	1	1	1	0	1	1	1	1	1	1	0	0	0	1	0	1	0	1	1	1
CLUE	GC1	1026	Women	White	22	1	1	1	0	0	1	1	1	0	1	1	1	0	1	1	1	1	0	1	1	1	0	1	0	1	1	0	0	1	0	0	1	1	1	0	0	0	0	1	0	0	1	0	1
CLUE	GC1	1027	Women	Black	21	1	1	0	1	0	1	0	1	0	0	1	1	1	1	1	1	1	0	0	1	0	0	1	0	1	1	0	1	1	1	0	1	1	1	1	1	0	1	1	1	0	1	1	1
CLUE	GC1	1028	Women	White	23	1	1	1	1	1	1	1	1	1	1	1	1	1	1	1	1	1	0	1	1	1	0	1	1	1	1	1	1	1	1	1	1	1	1	1	1	1	1	1	1	1	1	0	0
CLUE	GC1	1029	Men	International	32	0	1	0	0	1	1	1	1	1	1	1	1	0	1	1	1	0	1	1	1	1	0	1	1	1	0	0	0	0	1	0	1	0	0	1	1	0	1	0	0	0	1	0	1
CLUE	GC1	1030	Men	White	35	0	1	0	1	1	1	1	0	1	1	1	1	1	1	1	1	1	0	1	1	1	1	1	1	1	1	1	0	1	1	1	1	1	1	1	1	1	1	0	1	1	1	0	1
CLUE	GC1	1031	Men	White	30	0	1	1	1	1	1	1	1	1	1	1	1	1	1	1	1	0	0	1	1	1	0	1	1	1	1	1	1	1	1	1	1	1	1	1	1	1	1	1	1	1	1	1	1
CLUE	GC1	1032	Men	White	25	0	1	1	0	1	1	1	1	1	1	1	1	1	1	1	1	1	0	1	1	1	0	1	1	1	1	0	1	1	1	1	1	1	1	1	1	0	1	1	1	1	1	1	1
CLUE	GC1	1033	Women	Black	28	0	1	0	0	1	1	0	1	0	1	1	1	1	1	0	1	1	0	0	1	1	0	1	0	1	0	1	1	0	0	1	0	1	1	1	0	1	1	0	0	0	1	0	1
CLUE	GC1	1034	Women	International			1	0	1	1	1	0	1	1	1	1	1	1	0	0	1	0	0	0	0	1	0	1	1	1	1	1	1	1	1	1	1	1	1	1	0	1	1	1	0	0	1	0	1
CLUE	GC1	1035	Women	White	28	0	1	0	0	1	0	0	1	1	1	1	1	0	1	1	0	1	0	0	1	1	1	1	0	1	1	0	0	1	0	0	1	0	1	1	1	1	1	0	0	1	1	0	1
CLUE	GC1	1036	Women	White	26	0	0	0	0	1	1	0	0	0	1	1	1	1	0	1	1	1	0	1	1	1	0	1	0	1	0	0	0	1	1	1	1	1	1	0	1	1	1	1	1	1	1	1	1
CLUE	GC1	1037	Women	Black	16	1																					0	0	0	1	0	0	1	0	0	0	0	1	0	0	0	0	0	0	0	0	1	1	1
CLUE	GC1	1038	Men	White	29	0	1	1	1	1	1	1	1	0	1	1	1	1	1	1	1	1	0	1	1	1	1	1	1	1	0	0	0	0	1	1	1	1	1	1	1	1	1	1	1	1	1	0	1
CLUE	GC1	1039	Men	White	28	0	1	1	1	1	1	1	1	0	1	1	1	1	1	1	1	0	1	1	1	1	1	1	0	1	1	1	0	1	0	0	1	1	1	1	1	1	1	0	1	1	1	0	1
CLUE	GC1	1040	Men	White	32	0	1	1	1	1	1	1	1	1	1	1	1	1	1	1	1	1	1	1	1	1	1	1	1	1	0	1	0	1	1	1	1	1	1	1	1	1	1	1	1	1	1	1	1
CLUE	GC1	1041	Women	White	19	1	1	1	1	1	1	1	1	1	1	1	1	1	1	1	1	1	0	1	1	1	1	1	0	1	1	1	1	1	0	1	1	1	1	1	0	1	1	1	1	1	1	0	1
CLUE	GC1	1042	Women	White	29	0	1	1	1	0	1	0	1	1	1	1	1	1	1	1	1	1	0	0	1	1	0	1	0	1	1	1	0	0	0	1	1	0	1	0	0	1	0	1	1	0	1	0	1
CLUE	GC1	1043	Men	LatinX	28	0	1	1	0	1	1	1	1	1	1	1	1	1	1	1	1	1	0	1	1	1	0	1	1	1	1	1	0	0	0	1	1	0	1	1	1	1	1	0	1	1	1	0	1
CLUE	GC1	1044	Men	International			1	0	1	1	1	0	0	1	1	1	1	0	1	0	1	0	0	0	0	0	1	1	1	1	0	0	1	0	1	1	0	1	1	0	1	1	1	0	0	0	1	0	1
CLUE	GC1	1045	Women	White	24	0	1	1	1	1	1	1	1	1	1	1	1	1	1	1	1	0	0	1	1	1	0	1	1	1	1	0	0	1	1	1	0	1	1	0	1	1	1	0	1	1	1	1	1
CLUE	GC1	1046	Men	Asian	33	0	1	1	0	1	1	1	1	1	1	1	1	0	1	0	1	1	0	0	0	1	0	1	1	1	1	1	0	1	1	1	0	0	1	1	1	0	1	0	0	1	1	0	1
CLUE	GC1	1047	Women	White	18	1	1	0	1	1	1	1	1	1	1	1	1	1	1	1	1	1	0	0	1	1	0	1	1	1	1	0	0	0	0	1	1	0	1	1	1	1	1	1	1	0	1	0	1
CLUE	GC1	1048	Women	LatinX	23	1	1	1	0	1	1	1	1	0	1	1	1	1	1	0	1	1	0	0	1	1	0	1	0	1	1	0	0	1	0	1	1	0	1	0	1	1	0	0	0	0	1	0	1
CLUE	GC1	1049	Men	Asian	35	0	1	1	1	1	1	1	1	1	1	1	1	1	1	1	1	1	0	0	1	1	0	1	0	1	1	0	0	1	1	1	1	0	1	1	1	1	1	1	0	1	1	1	1
CLUE	GC1	1050	Men	White	31	0	1	0	1	1	1	1	1	0	1	0	1	1	0	1	0	1	0	1	1	1	0	1	1	1	1	0	1	0	1	0	0	1	1	0	0	1	1	0	1	1	1	1	1
CLUE	GC1	1051	Women	White	22	1	1	1	1	1	1	1	1	0	0	1	1	0	1	1	1	0	0	0	0	1	0	0	0	1	1	0	0	0	0	1	1	0	1	0	1	1	0	1	1	0	1	0	1
CLUE	GC1	1052	Women	White	26	0	1	1	1	1	1	1	1	1	1	1	1	1	1	1	1	1	0	0	1	0	0	1	0	1	0	1	0	1	0	0	1	0	1	1	0	1	1	1	1	0	1	1	1
CLUE	GC1	1053	Women	White	27	0	0	1	0	1	1	1	1	1	1	1	1	1	1	1	1	0	1	1	1	1	0	1	1	1	1	1	0	0	0	1	1	1	1	1	1	1	1	0	1	1	1	1	1
CLUE	GC1	1054	Women	Not Reported	29	0	1	1	0	1	1	1	1	0	1	1	0	0	1	1	1	1	0	0	1	1	0	0	0	1	1	0	0	0	1	0	1	1	1	0	0	1	1	1	0	0	1	0	1
CLUE	GC1	1055	Men	White	28	0	1	0	1	1	1	1	1	1	1	1	1	0	1	0	1	1	0	0	0	1	1	1	1	1	1	1	1	0	1	1	1	0	1	1	1	1	1	0	0	1	1	1	1
CLUE	GC1	1056	Women	White	25	0	1	1	1	1	1	1	1	1	1	1	1	1	1	1	1	1	1	0	1	1	1	1	1	1	1	1	1	1	1	1	1	0	1	1	1	1	1	1	1	1	1	1	1
CLUE	GC1	1057	Men	White	28	0	1	1	1	1	1	1	1	1	1	1	0	1	1	0	1	0	1	1	0	1	0	1	0	1	0	0	0	0	0	1	0	1	0	0	1	1	1	0	1	1	1	1	1
CLUE	GC1	1058	Women	White	19	1	1	1	0	0	1	1	1	0	1	1	1	1	0	1	1	1	0	0	0	0	0	0	0	1	0	0	0	0	0	1	1	1	1	0	0	0	0	1	0	0	0	0	1
CLUE	GC1	1059	Men	White	35	0	1	0	1	1	1	1	1	1	1	0	0	0	1	1	1	0	0	1	1	1	1	1	1	1	1	1	1	1	1	1	1	1	1	1	1	1	1	0	1	1	1	1	1
CLUE	GC1	1060	Women	White	20	1	1	1	1	1	1	1	0	1	1	1	1	0	1	0	1	0	0	1	0	1	0	0	0	1	1	0	1	1	0	0	1	0	1	1	0	1	1	1	0	0	1	0	1
CLUE	GC1	1061	Women	Asian	28	0	1	1	1	1	1	1	1	1	1	1	0	0	1	1	1	1	0	0	1	1	0	1	0	1	0	0	0	0	1	1	1	0	1	0	1	1	0	0	0	0	1	0	1
CLUE	GC1	1062	Women	White	30	0	1	1	1	1	1	1	1	1	1	1	1	1	1	1	1	0	0	1	1	1	1	1	1	1	1	0	1	1	1	1	1	1	1	1	1	1	1	0	1	1	1	1	1
CLUE	GC1	1063	Women	Multiracial	25	0	1	1	1	0	1	1	1	0	1	1	1	1	1	1	1	1	0	1	1	1	0	0	0	1	1	0	1	1	0	1	1	0	1	1	1	1	0	0	1	0	0	1	1
CLUE	GC1	1064	Women	White	25	0	1	1	0	1	1	1	1	1	1	1	1	1	1	1	1	1	0	1	1	1	0	0	1	1	0	0	0	0	0	1	1	0	0	0	1	1	0	1	0	1	1	1	1
CLUE	GC1	1065	Women	White	23	1	1	1	0	1	1	1	1	0	0	1	1	1	1	1	1	1	0	0	1	1	0	1	0	0	0	1	0	0	0	1	1	0	0	0	0	0	0	0	0	0	1	0	1
CLUE	GC1	1066	Women	White	25	0	1	0	1	1	1	1	0	0	1	1	1	0	1	0	1	1	0	0	0	0	0	1	0	0	0	0	0	0	0	0	1	1	1	0	1	1	1	0	1	1	1	1	1
CLUE	GC1	1067	Men	International	19	1																					0	1	0	0	0	1	0	0	0	0	0	1	0	1	1	0	0	0	1	0	1	0	1
CLUE	GC1	1068	Women	White	25	0	1	1	1	1	1	1	1	1	1	1	1	1	1	1	0	1	1	1	1	1	0	1	1	1	1	1	1	1	1	1	1	1	1	0	1	1	1	0	1	0	1	0	1
CLUE	GC1	1069	Women	White	24	0	1	1	0	0	1	1	0	1	1	1	1	1	1	0	1	1	0	0	0	1	1	1	1	1	1	1	0	1	0	1	1	1	1	0	1	1	1	1	1	0	1	1	1
CLUE	GC1	1070	Men	Asian	28	0	0	1	0	1	1	1	1	1	1	1	1	0	1	0	1	0	0	0	1	1	0	1	1	1	1	1	0	0	1	1	1	0	1	0	0	1	1	1	1	0	1	1	1
CLUE	GC1	1071	Men	White	33	0	1	1	1	1	1	1	1	1	1	1	1	1	1	1	1	1	0	1	0	1	1	1	1	1	1	1	0	1	1	0	1	1	1	1	1	1	1	0	1	1	1	1	1
CLUE	GC1	1072	Women	White	28	0	1	1	0	0	1	1	0	1	1	1	0	0	1	0	1	0	0	1	1	1	0	1	1	1	1	0	0	1	1	0	1	0	1	1	0	1	1	0	1	0	1	0	1
CLUE	GC1	1073	Women	White	29	0	1	1	1	1	1	1	1	0	1	1	1	1	1	1	1	1	0	1	1	1	0	1	1	1	1	1	1	1	0	1	1	1	1	1	1	1	1	1	1	1	1	1	1
CLUE	GC1	1074	Women	White	25	0	1	1	1	1	1	1	1	1	1	1	1	1	1	1	1	1	0	1	1	1	0	1	1	1	1	0	0	1	0	1	1	1	1	1	1	1	1	0	1	1	1	0	1
CLUE	GC1	1075	Women	White			1	1	0	1	1	1	0	0	1	1	1	0	1	1	1	0	0	1	1	1	1	1	0	1	1	1	0	0	0	0	0	0	0	1	1	1	1	0	0	0	1	1	0
CLUE	GC1	1076	Women	LatinX	23	1	1	1	1	1	1	1	1	1	1	1	1	1	1	0	1	1	0	1	1	1	0	1	0	1	1	1	0	1	1	1	1	1	1	1	1	1	1	1	0	1	1	0	1
CLUE	GC1	1077	Women	LatinX	27	0	1	0	0	0	1	1	1	0	1	1	1	1	1	1	1	0	0	1	0	1	0	1	1	1	0	0	0	1	0	0	0	0	1	1	0	1	1	0	0	1	1	0	1
CLUE	GC1	1078	Men	White	26	0	1	1	1	1	1	0	0	1	1	1	0	0	1	1	1	0	0	1	1	1	0	1	1	1	1	0	0	1	0	1	1	1	1	1	1	1	0	0	0	1	1	0	1
CLUE	GC1	1079	Women	White	31	0	0	1	1	0	1	0	1	1	1	1	1	1	1	0	1	1	0	1	1	1	1	1	1	1	1	1	1	0	0	1	1	0	1	0	0	1	1	1	1	1	1	1	1
CLUE	GC1	1080	Women	White	21	1	1	0	0	1	1	1	1	1	1	0	1	1	1	0	1	1	0	0	1	1	0	1	0	1	1	0	0	1	0	1	1	1	1	0	1	0	1	1	0	0	1	1	1
CLUE	GC1	1081	Men	Asian	19	1	1	1	1	0	1	0	1	0	1	1	1	1	1	1	1	0	0	0	1	1	0	0	0	1	0	0	0	0	0	1	0	1	0	1	0	1	1	0	1	1	0	0	1
CLUE	GC1	1082	Women	White	24	0	1	1	0	1	1	1	1	1	1	1	1	1	1	1	1	1	0	1	1	1	0	1	0	1	1	0	1	1	0	0	1	1	1	0	0	1	1	0	1	0	1	1	1
CLUE	GC1	1083	Men	White	35	0	1	1	1	1	1	1	1	1	1	1	1	1	1	1	1	1	0	1	1	1	1	1	1	1	1	1	0	1	1	1	1	1	1	1	1	0	1	1	1	1	1	1	1
CLUE	GC1	1084	Men	White	28	0	1	0	1	1	1	1	1	1	1	1	1	1	1	1	0	0	0	0	1	1	1	1	1	1	1	1	0	1	1	1	1	0	1	1	1	1	1	1	1	1	1	0	1
CLUE	GC1	1085	Men	White	33	0	1	1	1	1	1	1	1	1	1	1	1	1	1	1	1	1	0	1	1	1	1	1	1	1	1	0	1	1	1	1	1	1	1	1	1	1	1	1	1	1	1	1	1
CLUE	GC1	1086	Women	White	24	0	1	1	0	0	1	1	1	1	1	1	1	1	1	1	1	0	0	1	1	1	1	1	1	1	1	1	0	0	0	1	1	1	1	1	1	1	1	1	1	0	1	0	1
CLUE	GC1	1087	Men	White	28	0	1	1	1	1	1	1	1	1	1	1	0	1	1	1	1	0	0	1	1	1	0	1	1	1	1	0	0	0	1	1	1	1	0	0	1	1	1	1	1	0	1	1	1
CLUE	GC1	1088	Women	White	32	0	1	0	1	1	1	1	1	1	1	1	1	1	1	1	1	1	1	1	1	1	1	1	1	1	1	1	0	1	0	1	1	0	1	1	1	0	1	1	1	1	1	1	1
CLUE	GC1	1089	Men	White	30	0	1	1	1	1	1	1	1	1	1	1	1	1	1	1	1	1	0	0	1	1	1	1	1	1	1	1	0	0	1	1	1	0	1	1	1	1	1	0	0	0	1	1	0
CLUE	GC1	1090	Men	White	28	0	1	1	1	1	1	1	1	1	1	1	1	1	1	1	1	0	0	1	1	1	0	1	0	1	0	0	0	1	1	0	1	1	1	1	1	0	1	1	1	1	1	0	1
CLUE	GC1	1091	Men	White	29	0	1	1	0	1	1	1	1	0	1	1	1	1	1	1	0	0	0	1	1	1	0	1	1	1	1	1	0	0	1	1	1	0	1	0	1	0	0	0	0	0	1	0	1
CLUE	GC1	1092	Women	White	23	1	1	1	1	1	1	1	1	1	1	1	1	1	0	0	1	0	0	0	1	1	1	1	0	1	1	0	1	1	1	1	1	0	1	1	1	1	1	0	1	1	1	1	1
CLUE	GC1	1093	Women	White	24	0	1	1	1	1	1	1	1	1	1	1	0	1	1	1	1	1	0	0	0	1	0	0	1	1	1	1	0	1	1	1	1	1	1	1	1	0	1	1	1	0	1	1	1
CLUE	GC1	1094	Women	White	24	0	1	1	0	1	1	1	1	1	0	1	1	1	1	1	1	1	1	0	1	0	0	1	0	1	1	1	1	0	1	1	1	0	1	0	1	0	0	1	1	1	1	1	1
CLUE	GC1	1095	Men	White	28	0	1	1	0	1	0	1	1	1	1	1	1	0	1	1	1	1	0	1	1	1	1	1	1	1	1	0	1	0	1	0	1	1	1	1	1	1	1	0	0	0	1	1	1
CLUE	GC1	1096	Men	White	22	1	1	0	0	1	1	1	1	1	1	0	1	0	1	1	1	1	0	0	1	1	0	1	0	1	0	0	0	1	0	0	1	1	1	0	0	1	1	0	1	0	1	1	1
CLUE	GC1	1097	Men	Black	24	0	1	1	0	1	0	1	1	1	0	1	1	1	1	1	1	0	0	1	1	1	0	1	0	1	1	1	0	1	0	0	1	1	1	1	0	1	1	0	1	0	1	0	1
CLUE	GC1	1098	Men	Asian	33	0	1	1	1	1	1	0	0	1	1	1	1	1	1	0	1	0	0	0	1	1	0	1	1	1	1	1	1	0	1	1	1	1	1	1	0	1	1	0	1	1	1	1	0
CLUE	GC1	1099	Men	White	25	0	0	1	0	1	1	1	1	1	1	0	1	1	1	1	1	1	0	0	1	1	0	1	0	0	1	0	0	1	1	0	0	1	1	0	1	1	1	1	0	1	1	0	1
CLUE	GC1	1100	Women	Multiracial	26	0	1	1	1	0	1	1	1	1	1	1	1	0	1	1	1	1	0	0	0	1	0	1	1	1	1	1	0	1	1	1	1	1	1	1	1	0	1	1	1	1	1	1	1
CLUE	GC1	1101	Women	White	30	0	1	1	1	1	1	1	1	0	1	1	1	1	1	1	1	0	0	1	1	1	0	1	0	1	1	0	1	1	1	1	1	1	1	1	1	0	1	0	1	1	1	1	1
CLUE	GC1	1102	Women	Asian	28	0	1	0	1	1	1	1	1	0	1	1	1	1	1	1	1	0	0	1	1	1	1	1	1	1	1	1	0	1	1	1	0	0	1	1	0	1	1	1	1	0	1	1	1
CLUE	GC1	1103	Women	White	27	0	1	1	1	1	1	1	1	1	1	1	1	1	1	0	1	0	0	1	1	1	0	1	1	1	1	1	1	1	1	1	1	1	1	1	0	1	1	1	1	1	1	1	1
CLUE	GC1	1104	Men	White	28	0	1	0	0	1	1	1	0	1	0	1	1	0	1	1	1	0	1	0	1	1	1	1	1	1	1	0	1	1	1	1	1	1	1	1	1	1	1	0	1	1	1	1	1
CLUE	GC1	1105	Men	White	33	0	1	1	1	1	1	1	1	1	0	1	1	1	1	1	1	0	0	1	1	1	0	1	1	1	1	1	1	1	1	1	1	1	1	1	1	1	1	1	1	1	0	0	1
CLUE	GC1	1106	Men	White	33	0	1	1	1	1	1	1	1	1	1	1	1	1	1	1	1	0	0	1	0	1	1	1	1	1	1	1	1	0	1	1	1	0	1	1	0	1	1	0	1	1	1	1	1
CLUE	GC1	1107	Women	Black	18	1	1	1	1	1	1	0	1	1	0	1	0	0	1	0	1	1	0	0	1	1	0	0	0	1	0	0	0	0	0	0	1	0	0	0	0	0	0	0	0	0	0	0	1
CLUE	GC1	1108	Men	White	35	0	1	0	1	1	1	1	1	1	1	1	1	1	1	1	1	1	0	1	1	1	1	1	1	1	1	1	1	1	1	1	1	1	1	1	0	1	1	1	1	1	0	1	1
CLUE	GC1	1109	Men	White	29	0	1	1	1	1	1	1	1	0	0	1	1	1	1	0	1	0	0	0	0	1	0	0	0	1	1	0	0	0	0	0	0	1	1	1	1	1	1	0	1	0	1	0	1
CLUE	GC1	1110	Men	White	26	0	1	1	1	1	1	1	1	1	1	1	1	1	1	1	1	0	0	0	1	1	0	1	0	1	1	0	0	0	0	1	1	0	1	1	1	1	1	1	1	1	1	1	1
CLUE	GC1	1111	Men	White	28	0	1	1	1	1	1	1	1	0	1	1	0	0	1	1	1	1	0	1	1	1	0	1	1	1	1	1	1	0	0	1	1	0	0	1	1	0	1	0	0	1	1	0	1
CLUE	GC1	1112	Men	White	28	0	1	1	1	1	1	1	1	1	1	1	1	1	1	1	1	1	0	1	1	1	1	1	0	1	1	1	0	0	1	1	1	1	1	1	0	1	1	1	1	1	1	0	1
CLUE	GC1	1113	Women	White	27	0	1	1	1	1	1	1	1	1	1	1	1	0	1	0	1	1	0	1	1	1	1	1	0	1	1	0	0	0	1	1	1	0	1	1	1	1	1	0	0	1	1	0	1
CLUE	GC1	1114	Women	Asian	27	0	1	1	1	1	1	1	1	1	1	1	1	1	1	1	1	1	0	1	0	1	0	0	0	1	1	1	0	1	1	1	1	1	1	0	1	1	1	1	0	1	1	0	1
CLUE	GC1	1115	Women	White	33	0	1	0	0	1	1	0	1	1	1	1	1	1	1	0	1	1	0	1	1	1	0	1	1	1	1	0	1	1	1	1	1	0	0	1	1	1	1	0	1	1	1	1	1
CLUE	GC1	1116	Women	Multiracial	25	0	1	1	1	1	1	1	1	1	0	1	1	1	1	1	1	1	0	0	1	1	0	1	0	1	0	0	0	0	0	1	1	0	1	1	1	1	1	0	1	1	1	1	1
CLUE	GC1	1117	Men	White	30	0	0	1	1	1	1	1	1	1	1	1	1	0	1	1	0	0	0	0	1	1	1	1	1	1	1	0	1	1	1	1	1	1	1	1	0	1	1	1	1	1	1	1	1
CLUE	GC1	1118	Women	Asian	27	0	1	1	1	1	1	1	1	1	1	1	1	1	1	1	1	0	0	1	0	1	0	1	1	1	1	1	1	1	1	1	1	1	1	1	1	1	1	1	1	1	1	1	1
CLUE	GC1	1119	Women	White	25	0	0	1	1	1	1	1	1	1	1	1	1	1	1	0	1	1	0	1	0	1	0	0	0	1	1	1	0	1	1	0	1	1	0	0	1	0	0	0	0	1	1	0	1
CLUE	GC1	1120	Women	White	28	0	1	1	0	1	1	1	1	1	1	1	1	0	1	1	1	1	0	1	1	1	0	1	1	1	0	1	1	0	0	1	1	1	1	0	1	1	1	1	1	1	1	0	1
CLUE	GC1	1121	Men	White	32	0	1	1	1	1	1	1	0	1	1	1	1	1	1	1	1	0	0	1	1	1	1	1	1	1	1	0	1	0	1	1	1	1	1	1	1	0	1	1	1	1	1	0	1
CLUE	GC1	1122	Men	Asian	35	0	1	0	1	1	1	1	1	0	1	1	0	0	1	0	1	1	1	0	1	1	1	1	1	1	0	1	0	1	1	1	1	1	0	1	0	0	1	0	1	1	1	0	1
CLUE	GC1	1123	Women	White	32	0	1	1	0	1	1	1	1	1	1	1	0	0	1	0	1	1	0	0	1	1	0	1	1	1	0	0	1	1	1	1	1	0	1	0	0	0	1	1	0	0	0	1	1
CLUE	GC1	1124	Men	White	35	0	1	1	0	1	1	1	1	1	1	1	1	1	1	1	1	1	0	1	1	1	1	1	1	1	1	1	0	1	1	1	1	0	1	1	1	1	1	1	1	0	1	1	1
CLUE	GC1	1125	Men	Not Reported	28	0	1	1	1	1	1	1	1	1	1	0	1	0	1	0	1	0	0	0	1	1	1	1	1	1	1	0	0	1	1	1	1	0	1	1	1	0	1	0	1	1	1	1	1
CLUE	GC1	1126	Women	White	26	0	1	1	0	1	1	1	1	0	1	1	1	1	1	1	1	0	0	1	1	1	1	1	0	1	1	0	0	1	0	1	1	1	1	1	0	1	1	0	1	1	1	0	1
CLUE	GC1	1127	Men	White	34	0	1	1	1	1	1	1	1	1	0	1	1	1	1	1	1	1	1	1	1	1	1	1	1	1	1	1	1	1	1	1	1	1	1	1	1	1	1	1	1	1	1	1	1
CLUE	GC1	1128	Men	White	35	0	0	1	0	1	1	1	1	1	0	1	1	0	0	1	1	0	0	0	1	1	1	1	1	1	1	1	1	1	1	1	1	1	1	1	1	1	1	1	1	1	1	0	1
CLUE	GC1	1129	Women	White	27	0	1	1	1	1	1	1	1	1	1	1	1	1	0	1	1	1	0	1	1	1	1	1	1	1	1	0	0	0	1	1	1	1	1	1	0	1	1	1	1	1	1	1	1
CLUE	GC1	1130	Women	White	25	0	0	1	1	0	0	1	0	1	0	0	1	1	0	1	1	0	0	1	1	1	0	1	0	1	0	1	0	0	0	1	1	1	1	1	1	0	1	1	1	1	1	1	1
CLUE	GC1	1131	Men	Asian	28	0	1	0	1	0	1	1	1	1	0	1	0	1	1	1	1	1	0	0	1	1	0	1	0	1	1	1	1	1	0	1	1	1	1	1	1	0	1	1	0	1	1	0	1
CLUE	GC1	1132	Women	White	24	0	1	1	1	1	1	1	1	1	1	1	1	1	1	1	1	0	1	1	1	1	0	0	1	1	1	0	0	1	1	1	1	1	1	1	1	1	1	1	1	1	1	1	1
CLUE	GC1	1133	Women	White	20	1	1	0	0	1	1	1	1	1	1	1	1	0	1	0	1	1	0	0	1	1	1	1	0	1	1	0	0	1	1	1	1	1	1	1	1	0	1	0	1	1	1	1	1
CLUE	GC1	1134	Men	White	35	0	1	1	1	1	1	1	1	1	1	1	1	1	1	1	1	0	0	1	1	1	1	1	1	1	1	1	1	1	1	1	1	1	1	1	1	1	1	1	1	1	1	1	1
CLUE	GC1	1135	Women	White	25	0	1	1	0	1	1	1	1	1	1	1	1	0	1	1	1	0	0	1	1	1	1	1	1	1	1	0	0	0	0	1	1	1	1	1	1	1	1	1	1	1	1	1	1
CLUE	GC1	1136	Women	Multiracial	26	0	1	1	0	1	1	1	1	1	0	1	1	1	1	1	1	1	0	0	1	1	0	0	0	1	0	1	0	0	1	1	1	1	1	0	0	1	1	0	1	0	1	0	1
CLUE	GC1	1137	Women	White	22	1	0	1	0	1	1	1	1	1	1	1	1	1	1	0	1	0	0	1	1	1	0	0	1	1	1	0	0	1	1	1	0	1	1	0	1	1	1	0	0	1	1	1	1
CLUE	GC1	1138	Women	White	26	0	1	1	1	1	1	1	1	1	1	1	1	1	1	1	1	1	0	1	1	1	1	1	1	1	1	1	0	0	0	1	1	1	1	1	1	1	1	1	1	1	1	1	1
CLUE	GC1	1139	Women	White	19	1	1	1	0	1	1	1	1	1	1	1	1	1	0	1	0	0	0	0	1	1	1	1	1	1	1	0	0	1	1	1	0	0	1	0	1	0	1	1	1	0	1	1	1
CLUE	GC1	1140	Women	White	24	0	1	1	1	1	0	1	1	0	0	1	1	0	1	0	1	0	0	0	0	1	0	0	0	1	0	0	0	0	0	1	1	1	1	0	0	0	1	0	0	0	0	0	1
CLUE	GC1	1141	Women	White	25	0	0	0	0	1	1	1	1	1	1	0	1	1	1	1	1	0	0	1	1	1	0	1	0	0	0	0	0	1	1	0	1	0	1	1	1	0	0	0	0	0	1	0	1
CLUE	GC1	1142	Men	White	25	0	1	1	1	0	1	1	1	0	0	1	1	1	1	0	1	0	0	0	1	1	0	0	1	1	1	1	0	1	1	1	1	1		0	1	1	1	1	1	1	1	0	1
CLUE	GC1	1143	Women	White	31	0	1	1	0	1	1	1	1	1	1	1	1	1	1	1	1	1	0	0	1	1	0	1	1	1	1	0	0	1	1	1	1	0	1	1	1	0	1	0	1	1	1	1	1
CLUE	GC1	1144	Men	Black	24	0	1	1	1	1	1	1	0	1	0	1	1	1	1	0	1	1	0	1	1	1	0	1	0	1	0	0	0	0	0	1	1	0	1	1	0	1	1	1	0	0	1	0	1
CLUE	GC1	1145	Men	LatinX	26	0	1	1	0	1	1	1	1	0	0	1	1	1	1	1	1	1	1	0	1	1	0	0	0	0	1	0	1	1	1	1	1	1	0	1	1	1	1	1	1	1	1	1	1
CLUE	GC1	1146	Women	White	26	0	1	1	1	1	1	1	1	1	1	1	1	1	1	0	1	1	0	1	1	1	0	1	1	1	1	0	1	1	0	1	1	0	1	1	1	1	1	1	1	1	1	1	1
CLUE	GC1	1147	Women	White	27	0	1	1	1	1	1	1	1	0	1	1	1	1	1	0	1	1	0	0	1	1	1	0	0	1	1	0	1	0	0	0	1	1	1	1	1	1	1	0	0	1	1	1	1
CLUE	GC1	1148	Men	White	29	0	1	1	1	1	1	1	1	1	0	1	0	1	1	1	1	1	0	0	1	1	1	1	1	1	1	1	0	1	0	0	1	1	1	0	1	1	1	1	1	0	1	1	1
CLUE	GC1	1149	Women	Black	17	1	1	0	1	1	1	0	1	1	1	0	1	1	1	0	1	1	1	0	1	1	0	1	0	1	1	0	0	0	1	1	1	1	1	1	0	1	0	0	1	1	1	0	1
CLUE	GC1	1150	Men	Asian	27	0	1	1	0	1	1	0	0	0	1	1	1	1	0	1	1	1	0	0	1	1	0	1	1	1	1	1	0	1	1	1	0	1	1	0	1	0	1	1	1	0	1	0	1
CLUE	GC1	1151	Men	LatinX	29	0	1	1	1	1	1	1	1	0	0	1	1	1	1	0	1	0	0	0	1	1	0	1	1	1	1	1	0	1	1	1	0	1	1	1	1	1	1	1	1	0	1	1	1
CLUE	GC1	1152	Women	White	26	0	1	1	1	1	1	1	1	0	1	1	1	1	1	1	1	0	0	0	1	1	0	1	1	1	1	0	0	0	1	1	1	1	1	1	0	1	1	0	1	1	1	1	1
CLUE	GC1	1153	Men	White	28	0	1	1	1	1	0	0	1	1	1	1	0	1	0	0	0	0	0	0	1	0	0	1	1	1	0	0	0	0	0	1	1	0	0	1	1	1	1	0	1	1	1	0	0
CLUE	GC1	1154	Men	International																							1	0	1	1	1	1	0	0	0	1	1	1	1	1	1	1	1	1	1	0	1	0	1
CLUE	GC1	1155	Men	White	28	0	1	1	1	1	1	1	1	1	1	1	1	1	1	1	1	0	0	1	1	1	1	1	1	1	1	1	0	1	1	1	1	1	1	1	1	1	1	1	1	1	1	1	1
CLUE	GC1	1156	Men	White	28	0	1	0	1	1	1	1	0	1	1	1	1	1	1	0	1	0	0	1	0	1	1	1	0	1	0	1	0	0	1	1	1	0	1	1	0	1	1	1	1	1	1	0	1
CLUE	GC1	1157	Men	White	33	0	1	1	1	1	1	1	1	1	1	1	1	1	1	1	1	1	0	1	0	1	1	1	1	1	1	1	0	0	1	1	1	0	1	1	1	1	1	1	1	1	1	1	1
CLUE	GC1	1158	Women	LatinX	30	0	1	1	1	0	1	1	0	1	1	1	1	0	1	1	1	0	0	0	1	1	0	1	1	1	1	1	0	1	0	0	1	1	0	1	1	1	1	0	1	0	1	1	1
CLUE	GC1	1159	Women	Not Reported	27	0	1	0	1	1	1	1	1	1	1	1	1	0	1	0	1	0	0	0	1	1	1	1	0	1	1	1	0	0	0	1	1	0	1	0	0	0	0	0	0	0	1	0	1
CLUE	GC1	1160	Women	White	28	0	1	1	1	1	1	1	1	1	1	1	1	1	1	1	1	1	0	1	0	1	0	1	1	1	1	1	0	0	1	1	1	1	1	0	1	1	1	0	0	0	1	1	1
CLUE	GC1	1161	Women	Multiracial			1	1	0	1	1	1	1	1	0	1	1	0	1	0	1	0	0	0	1	1	0	0	0	1	1	0	1	1	0	1	1	1	1	1	1	1	1	0	0	1	1	1	1
CLUE	GC1	1162	Men	White	31	0	1	0	1	1	1	1	1	1	1	1	1	1	1	1	1	0	0	1	0	1	1	1	0	1	1	1	1	0	1	0	1	1	1	1	0	1	1	1	1	1	1	1	1
CLUE	GC1	1163	Men	White	28	0	1	0	1	1	1	0	0	1	1	1	1	1	1	0	1	0	1	1	1	0	0	1	1	1	0	1	1	0	1	0	1	0	1	1	1	1	1	1	1	1	1	1	1
CLUE	GC1	1164	Men	White	31	0	1	1	1	1	1	1	1	1	1	1	1	1	1	1	1	1	0	1	1	1	1	1	1	1	1	1	1	0	0	1	0	1	1	1	0	1	1	1	1	1	1	1	1
CLUE	GC1	1165	Women	White	21	1	1	1	0	1	1	1	1	0	1	1	1	0	1	1	1	1	0	1	0	1	1	0	1	0	1	1	0	0	1	0	0	1	1	0	0	1	1	0	1	1	1	1	1
CLUE	GC1	1166	Women	White	29	0	0	1	1	1	1	1	1	1	1	1	1	1	1	0	1	1	0	1	1	1	1	1	1	1	0	0	0	1	1	1	1	1	1	1	1	1	1	1	1	1	1	0	1
CLUE	GC1	1167	Women	White	34	0	1		0	1	1	1	1	0	1	1	1	1	1	1	1	1	0	0	1	0	1	1	1	1	1	0	1	0	1	0	1	1	1	1	1	1	1	1	1	1	1	1	1
CLUE	GC1	1168	Women	International	27	0	1	0	1	1	1	1	1	1	1	1	1	0	1	1	1	0	0	0	1	1	0	1	1	1	1	1	0	1	1	1	1	0	1	0	1	0	1	0	0	1	1	1	1
CLUE	GC1	1169	Women	White	25	0	1	1	1	1	1	1	1	1	1	1	1	1	1	0	1	1	0	1	1	1	1	1	1	1	1	0	0	0	1	0	1	1	1	1	0	1	1	1	1	1	1	1	1
CLUE	GC1	1170	Women	White	22	1	1	1	1	1	1	1	1	1	1	1	1	1	1	1	1	0	0	1	1	1	0	1	0	1	0	1	0	1	0	1	1	0	1	1	1	1	1	1	1	1	1	1	1
CLUE	GC1	1171	Men	White	22	1	1	1	0	0	0	1	1	1	1	0	1	0	1	1	1	0	0	1	0	1	0	1	0	1	1	1	0	0	1	0	1	1	1	1	1	1	1	1	1	1	0	1	1
CLUE	GC1	1172	Women	Black	18	1	1	0	0	0	1	0	1	0	0	1	1	0	1	0	1	0	0	0	0	1	0	1	0	1	1	0	0	1	0	1	1	0	1	0	0	1	1	0	1	0	1	0	1
CLUE	GC1	1173	Men	White	30	0	1	1	1	1	1	1	1	1	1	1	1	1	1	1	1	0	0	1	1	1	1	1	1	1	1	1	1	1	0	1	1	1	1	1	1	1	1	1	1	1	1	1	1
CLUE	GC1	1174	Men	White	25	0	1	1	1	1	1	1	0	1	1	1	1	1	1	1	1	0	0	1	1	1	1	1	1	1	1	1	1	0	0	1	1	0	1	1	1	0	1	0	1	1	1	1	1
CLUE	GC1	1175	Men	White	23	1	1	0	1	1	0	1	0	1	1	1	1	1	1	1	1	1	0	1	1	1	0	1	1	1	1	0	0	0	0	1	1	0	1	1	1	0	1	1	1	1	1	0	1
CLUE	GC1	1176	Women	White	31	0	0	0	0	1	1	1	1	1	1	1	1	1	1	1	1	1	0	1	1	1	1	1	1	1	1	1	0	1	1	1	1	1	1	1	1	1	1	1	1	1	1	1	1
CLUE	GC1	1177	Men	Not Reported	30	0	1	1	1	1	1	1	1	0	1	1	1	1	1	1	0	1	1	1	0	1	1	1	1	1	1	1	1	1	0	1	1	0	1	1	1	1	0	1	1	0	1	1	1
CLUE	GC1	1178	Women	White	21	1	1	1	1	1	1	1	1	1	1	1	0	1	1	0	1	1	0	1	1	1	0	1	1	1	1	1	0	1	0	0	1	0	1	0	1	0	1	1	1	1	1	1	1
CLUE	GC1	1179	Men	White	30	0	1	0	1	1	1	1	0	1	1	1	1	0	1	1	0	1	0	1	1	1	0	0	0	1	1	0	1	0	1	1	1	0	1	1	1	1	1	1	1	1	1	1	1
CLUE	GC1	1180	Men	White	32	0	1	1	1	1	1	0	1	1	1	1	1	0	1	1	1	1	0	1	1	1	0	1	1	1	0	0	0	0	1	1	1	1	1	1	0	0	1	1	1	0	1	1	1
CLUE	GC1	1181	Women	White	20	1	0	1	0	0	0	0	1	1	1	1	1	0	1	0	0	1	0	0	0	1	0	0	0	1	0	0	0	1	1	0	1	0	1	0	1	0	1	0	0	1	1	0	1
CLUE	GC1	1182	Men	White	23	1	1	0	1	1	1	1	1	1	1	1	1	1	1	0	1	0	0	1	1	1	0	1	1	1	1	1	1	1	0	1	1	0	1	1	1	0	1	0	1	1	1	1	1
CLUE	GC1	1183	Women	LatinX	19	1	1	1	1	0	1	0	1	1	0	1	1	0	1	0	1	1	0	0	1	1	0	1	0		1	0	0	0	0	0	0	1	1	0	1	0	1	1	0	0	1	0	1
CLUE	GC1	1184	Men	Black	25	0	1	1	1	1	0	1	1	1	1	1	0	1	1	1	1	1	0	1	1	1	0	1	1	1	1	1	1	1	1	1	1	1	1	1	1	1	1	1	1	1	1	1	1
CLUE	GC1	1185	Men	White	19	1	1	1	0	1	1	1	1	1	1	1	1	1	1	1	1	0	0	0	1	1	0	1	0	1	1	1	0	0	0	1	1	0	1	0	1	1	1	0	1	0	0	1	1
CLUE	GC1	1186	Women	White	17	1	1	1	0	0	0	1	1	0	1	0	1	0	1	0	1	1	0	0	1	0	0	0	0	1	1	1	0	0	0	1	1	1	1	1	1	0	1	1	0	1	1	0	1
CLUE	GC1	1187	Men	White	24	0	1	1	1	0	1	0	1	1	1	1	1	0	1	1	1	0	0	1	1	1	0	0	0	1	1	1	0	0	0	0	1	1	1	0	0	1	0	1	1	0	1	0	1
CLUE	GC1	1188	Men	White	27	0	1	0	1	1	1	1	0	1	1	1	1	1	1	0	1	1	0	0	0	1	1	1	1	1	1	1	0	0	0	0	1	0	1	1	0	1	1	1	1	0	1	1	1
CLUE	GC1	1189	Men	LatinX			1	1	1	1	1	1	0	1	0	1	1	1	1	1	1	0	1	1	1	1	0	0	1	1	1	1	1	0	0	1	1	0	1	1	1	0	1	1	1	1	1	0	1
CLUE	GC1	1190	Women	White	28	0	1	1	1	1	1	1	1	1	1	1	1	1	1	1	1	1	0	1	1	1	0	1	1	1	1	1	1	1	1	0	1	1	1	1	1	1	1	1	1	1	1	1	1
CLUE	GC1	1191	Men	White	28	0	1	0	1	1	1	1	1	1	1	0	1	1	1	0	1	1	0	1	0	1	0	1	0	1	1	1	0	1	1	0	1	1	1	1	1	1	1	1	1	1	1	0	1
CLUE	GC1	1192	Men	White	23	1	1	1	0	1	1	1	1	0	1	1	1	0	1	0	1	0	0	1	0	1	0	1	1	1	1	1	1	1	1	1	1	0	1	1	1	1	1	1	1	1	1	0	1
CLUE	GC1	1193	Men	White	29	0	1	1	1	1	1	1	1	1	1	1	1	1	1	0	1	1	0	0	1	1	0	1	1	1	1	1	0	0	1	1	1	1	1	1	0	1	1	1	1	0	1	1	1
CLUE	GC1	1194	Men	White	27	0	1	0	0	1	1	1	1	1	1	1	1	1	1	1	1	1	0	0	1	1	0	1	1	1	1	1	1	0	1	1	1	1	1	1	1	1	1	1	1	1	1	1	1
CLUE	GC1	1195	Men	White	34	0	1	1	1	1	1	1	1	0	1	1	1	1	1	1	1	1	1	0	1	1	1	1	1	1	1	1	0	0	1	1	0	0	1	0	1	1	1	0	0	1	1	0	1
CLUE	GC1	1196	Women	White	25	0	1	1	1	1	1	1	1	1	1	1	1	1	1	1	1	1	0	1	1	1	0	1	0	1	1	1	1	1	1	1	1	1	1	1	1	1	1	1	1	1	1	1	1
CLUE	GC1	1197	Men	White	23	1	1	0	1	1	1	0	1	1	1	1	1	0	1	0	1	1	0	1	1	1	1	1	1	1	1	0	1	0	0	1	1	0	1	1	1	1	1	0	1	1	1	1	1
CLUE	GC1	1198	Men	White	28	0	1	1	1	1	1	1	1	0	1	1	1	1	1	1	1	0	0	1	1	0	0	1	0	0	0	0	0	1	1	1	1	0	1	1	0	1	1	0	1	1	1	0	1
CLUE	GC1	1199	Women	White	28	0	1	0	1	0	1	1	1	1	1	1	1	1	1	1	1	1	0	1	1	1	0	1	1	1	1	1	0	1	0	1	1	0	1	1	1	0	1	1	1	1	1	0	1
CLUE	GC1	1200	Women	White	27	0	1	0	1	1	1	1	1	0	1	1	1	0	1	0	1	1	1	1	1	1	0	0	1	1	1	0	0	0	0	1	1	1	1	0	0	0	1	1	1	0	1	0	1
CLUE	GC1	1201	Men	White	24	0	1	1	1	1	1	1	1	0	1	1	1	1	1	1	1	1	0	0	1	1	1	1	0	1	1	1	0	1	1	1	1	0	1	1	1	0	1	0	1	1	1	0	1
CLUE	GC1	1202	Women	White	27	0	1	1	0	1	1	1	1	1	0	0	1	1	1	0	1	1	0	0	1	1	1	1	1	1	0	1	0	1	1	1	1	1	0	1	1	1	1	0	1	1	1	1	1
CLUE	GC1	1203	Women	White	27	0	1	1	0	1	1	1	1	1	1	1	1	1	1	1	1	0	1	1	1	1	0	1	0	1	0	0	0	1	0	1	1	0	0	0	0	1	1	0	1	0	1	0	1
CLUE	GC1	1204	Men	White	31	0	1	1	0	1	1	1	0	1	0	0	1	1	1	1	1	1	1	0	1	1	0	1	0	1	1	0	1	0	0	1	1	1	1	1	0	1	1	0	1	0	1	0	1
CLUE	GC1	1205	Men	White	33	0	1	1	0	1	1	1	1	1	0	1	1	1	1	1	1	0	1	1	1	1	1	1	1	1	1	0	1	1	1	1	1	1	1	1	1	1	1	0	1	1	1	1	1
CLUE	GC1	1206	Men	White			1	1	1	1	1	1	1	1	1	1	1	1	1	1	1	1	0	1	1	1	0	1	1	1	1	1	0	1	1	1	0	1	1	0	1	1	1	1	1	0	1	0	1
CLUE	GC1	1207	Women	White	28	0	1	1	1	1	1	1	1	0	1	1	1	1	1	0	1	1	0	1	1	1	0	1	1	1	1	1	0	1	1	0	1	0	1	1	1	0	1	1	1	1	1	0	1
CLUE	GC1	1208	Women	Black	26	0	1	1	0	1	1	1	1	0	1	1	1	1	1	1	0	1	0	0	1	1	0	1	1	1	0	0	0	1	0	0	1	0	0	0	0	0	0	0	1	1	1	1	1
CLUE	GC1	1209	Women	White	26	0	1	1	1	0	1	1	0	0	1	1	1	1	1	1	1	1	0	0	0	1	0	0	1	1	0	0	0	1	1	1	0	0	0	1	0	0	1	1	1	1	1	1	1
CLUE	GC1	1210	Men	White	25	0	1	0	0	1	1	1	0	1	1	1	1	1	1	1	1	1	0	1	1	1	0	1	0	1	1	0	0	0	0	1	1	0	1	1	1	1	1	0	1	0	1	0	1
CLUE	GC1	1211	Women	White	27	0	1	1	1	1	1	1	1	0	1	0	1	1	1	1	1	1	0	1	1	1	0	1	1	1	1	1	0	0	0	0	1	1	1	1	1	0	1	0	1	1	1	1	1
CLUE	GC1	1212	Women	White	27	0	1	1	1	1	1	1	1	0	1	1	1	1	1	0	1	1	0	0	1	1	1	1	1	1	1	1	0	0	0	1	0	1	1	1	1	0	1	0	1	1	1	1	1
CLUE	GC1	1213	Women	White	19	1																					0	1	1	1	1	0	0	1	0	1	1	1	1	1	1	1	1	1	1	1	1	1	1
CLUE	GC1	1214	Men	White	28	0	1	1	1	1	1	1	0	1	1	1	1	1	1	1	1	1	0	1	1	1	0	1	0	1	0	0	0	0	1	0	1	1	1	1	0	0	0	1	0	1	1	0	1
CLUE	GC1	1215	Men	Asian	24	0	1	1	0	1	1	1	1	0	1	1	1	1	1	0	1	0	0	1	1	1	0	1	1	1	1	0	1	0	1	1	1	1	1	1	1	1	1	0	1	1	1	0	1
CLUE	GC1	1216	Men	White	29	0	1	0	1	1	1	1	1	0	1	1	1	1	1	1	0	1	0	1	1	1	1	1	1	1	1	1	0	1	1	1	1	0	1	1	1	1	1	0	1	0	1	1	1
CLUE	GC1	1217	Women	Not Reported	26	0	1	1	1	1	1	1	1	0	1	1	0	1	1	1	1	1	0	1	1	1	0	1	1	1	1	0	0	1	0	1	1	1	1	1	1	1	1	0	1	1	1	1	1
CLUE	GC1	1218	Men	Multiracial	23	1	1	1	1	1	1	1	0	1	1	1	1	1	1	0	1	1	0	1	1	1	0	1	0	1	1	0	0	0	0	1	1	0	1	0	1	1	1	0	1	0	1	0	1
CLUE	GC1	1219	Men	White	28	0	1	1	1	1	1	1	1	1	1	1	1	1	1	1	1	1	0	1	0	1	0	0	1	1	1	1	1	1	0	1	1	1	1	1	1	1	1	0	1	0	1	1	1
CLUE	GC1	1220	Men	White	32	0	1	1	1	1	1	1	1	1	0	1	1	1	1	1	1	0	1	1	0	1	1	1	1	1	1	1	0	0	1	1	1	1	1	1	1	1	1	0	1	1	1	0	1
CLUE	GC1	1221	Men	White	23	1	0	0	1	1	1	1	1	0	1	1	1	1	1	0	1	0	0	0	0	1	0	1	1	1	1	1	0	1	1	1	1	0	1	1	1	0	1	0	1	1	1	1	1
CLUE	GC1	1222	Men	Asian	35	0	1	0	1	1	1	1	0	1	1	1	1	1	1	0	1	0	0	0	0	1	1	1	1	1	1	0	1	1	1	0	1	1	1	1	1	1	1	0	1	1	1	1	1
CLUE	GC1	1223	Men	White	22	1	1	0	0	0	0	1	0	0	1	0	1	0	1	1	0	1	0	1	0	1	1	0	1	1	0	0	0	1	0	1	0	1	0	0	0	0	1	1	1	0	0	0	0
CLUE	GC1	1224	Women	White	26	0	1	1	1	1	1	1	1	1	1	1	1	1	1	0	1	1	0	1	0	1	0	1	0	1	1	0	0	1	1	1	1	0	1	0	0	0	0	1	1	0	0	1	1
CLUE	GC1	1225	Men	White	25	0	1	1	1	1	1	1	1	1	1	1	1	1	1	1	1	0	0	1	1	1	0	1	1	1	1	1	0	1	0	1	1	0	1	1	0	1	1	1	1	1	1	1	1
CLUE	GC1	1226	Women	White	18	1	1	1	1	1	1	1	1	1	1	1	1	1	1	1	1	1	0	1	1	1	0	0	0	1	1	1	0	1	0	1	1	1	1	1	1	1	1	0	0	1	1	1	1
CLUE	GC1	1227	Women	White	29	0	1	1	1	1	1	1	1	1	1	1	1	1	1	1	1	0	0	0	1	1	1	1	1	1	1	1	1	1	1	1	1	0	1	1	1	1	1	0	1	1	1	1	1
CLUE	GC1	1228	Men	LatinX	28	0	1	1	1	0	1	1	1	1	0	1	0	1	1	0	1	0	0	0	0	0	0	0	0	0	1	0	0	0	1	1	1	1	0	0	0	1	1	1	0	0	1	0	1
CLUE	GC1	1229	Men	White	34	0	1	0	1	1	1	1	1	0	1	1	1	0	1	1	1	1	1	1	1	1	0	1	1	1	1	1	1	1	1	1	1	1	1	1	0	1	1	1	1	1	1	1	1
CLUE	GC1	1230	Women	White	26	0	1	1	1	1	1	1	1	1	1	1	1	1	1	1	1	1	1	1	0	1	0	1	0	1	1	1	1	0	0	1	1	0	1	0	1	1	1	0	1	1	1	1	1
CLUE	GC1	1231	Women	White	29	0	1	0	0	1	1	0	1	1	1	1	1	0	1	1	1	0	1	1	1	1	0	1	1	1	1	1	0	1	0	0	1	0	1	1	0	1	1	1	0	1	1	0	1
CLUE	GC1	1232	Women	Multiracial	25	0	1	0	1	0	1	1	0	1	0	1	0	0	1	1	1	1	0	0	0		0	1	1	0	0	0	1	1	0	0	1	1	1	0		0	1	1	1	0	1	1	1
CLUE	GC1	1233	Women	White	31	0	0	1	1	1	1	1	1	1	1	1	1	1	1	1	1	0	1	1	1	1	1	1	1	1	1	1	0	0	1	1	1	1	1	1	1	1	1	1	1	1	1	1	1
CLUE	GC1	1234	Women	White	23	1	1	1	1	1	1	1	1	1	1	1	1	1	1	0	1	1	0	0	1	1	1	1	0	1	0	0	1	0	0	1	1	0	1	1	1	1	0	1	1	1	1	1	1
CLUE	GC1	1235	Women	White	24	0	1	1	0	0	1	1	0	1	1	1	1	1	1	1	1	1	0	1	1	1	0	0	1	1	1	0	1	1	0	1	1	1	1	0	1	1	1	1	1	1	1	0	1
CLUE	GC1	1236	Men	Not Reported	31	0	1	1	1	1	1	1	1	0	1	1	1	1	1	1	1	1	1	1	1	1	1	1	1	1	1	0	0	1	1	1	1	1	1	1	1	1	1	1	1	1	1	1	1
CLUE	GC1	1237	Women	White	20	1	1	1	0	0	1	0	1	1	1	1	1	1	1	0	1	1	0	1	1	1	0	1	1	1	0	0	0	0	0	0	1	1	0	0	0	1	1	1	0	0	1	1	1
CLUE	GC1	1238	Men	White	25	0	1	0	1	1	1	1	1	1	1	0	1	1	1	0	1	0	0	0	1	1	1	0	1	1	1	1	1	1	1	1	1	1	1	1	1	1	1	0	1	1	1	1	1
CLUE	GC1	1239	Men	White	24	0	1	1	1	1	1	1	1	1	1	1	1	1	1	1	1	1	0	1	1	1	0	1	1	1	1	1	0	1	1	1	1	1	1	1	1	1	1	1	1	1	1	0	1
CLUE	GC1	1240	Women	White	27	0	1	0	1	1	1	1	1	1	1	1	1	0	1	0	1	0	0	0	1	1	1	0	1	1	1	1	0	0	1	1	1	1	1	1	1	1	1	0	1	1	1	0	1
CLUE	GC1	1241	Women	White	22	1	0	0	1	0	1	1	0	0	1	1	1	0	0	1	1	0	0	0	1	1	1	1	0	1	1	0	0	1	0	1	1	1	1	0	1	1	0	1	0	1	1	1	1
CLUE	GC1	1242	Men	Not Reported	30	0	1	1	1	1	1	1	1	1	1	1	0	1	1	1	1	1	0	1	1	1	0	1	1	1	1	0	0	0	1	1	1	0	1	0	1	1	1	1	1	0	1	1	1
CLUE	GC1	1243	Men	White	28	0	1	0	1	1	1	1	1	1	1	1	1	1	0	1	1	0	0	1	1	1	1	1	1	1	1	0	0	0	1	1	1	0	1	1	0	0	1	0	1	1	1	1	1
CLUE	GC1	1244	Women	Multiracial	28	0	1	1	1	1	1	1	1	1	1	1	0	1	1	1	1	0	1	1	1	1	0	1	1	1	1	0	0	1	1	1	1	1	1	1	1	0	1	1	0	1	1	0	1
CLUE	GC1	1245	Men	White	27	0	1	1	1	1	1	1	1	1	1	1	1	1	1	1	1	0	1	1	1	1	0	0	0	1	1	1	1	0	1	1	1	1	1	0	1	1	1	1	1	1	1	0	1
CLUE	GC1	1246	Men	LatinX	21	1	1	1	1	1	1	1	1	1	0	1	1	1	1	0	1	0	1	0	1	1	0	0	0	1	0	1	0	0	0	1	1	0	1	1	1	1	1	1	1	1	1	1	1
CLUE	GC1	1247	Men	White	20	1	1	0	1	1	0	1	0	1	1	1	1	0	1	1	1	1	0	1	1	1	1	0	0	0	1	0	1	0	1	1	1	0	0	1	1	1	1	1	1	1	0	0	1
CLUE	GC1	1248	Women	White	26	0	1	1	1	1	1	1	0	0	0	0	1	0	1	0	1	1	0	0	0	0	0	0	0	1	0	0	0	0	0	0	0	0	1	0	0	0	0	0	0	1	1	0	1
CLUE	GC1	1249	Women	Not Reported	28	0	1	0	0	1	1	1	1	1	1	1	1	1	1	1	1	1	0	1	1	1	1	1	1	1	1	1	1	1	0	1	1	1	1	1	1	1	1	1	1	1	1	1	1
CLUE	GC1	1250	Women	White	23	1	1	1	1	1	1	1	1	1	1	1	1	1	1	1	1	1	0	0	1	0	0	0	0	1	1	0	1	1	0	1	0	1	1	1	1	1	1	1	1	0	1	0	1
CLUE	GC1	1251	Men	White	22	1	1	0	1	1	1	1	1	1	1	0	0	0	1	1	1	1	0	0	1	1	0	1	1	1	1	0	0	0	1	1	1	1	1	1	1	1	1	0	1	1	1	0	1
CLUE	GC1	1252	Women	White	27	0	1	1	1	1	1	1	1	1	1	1	1	1	1	1	1	1	0	1	1	1	0	1	1	1	1	1	0	0	0	1	1	1	1	1	1	1	1	1	1	0	1	1	1
CLUE	GC1	1253	Men	White	27	0	1	1	1	1	1	1	1	1	1	1	1	1	1	1	1	1	0	1	1	1	1	1	1	1	1	0	1	0	1	0	1	0	1	0	0	1	1	0	1	0	1	0	1
CLUE	GC1	1254	Women	White	30	0	1	1	1	1	1	1	1	1	1	1	1	0	1	0	1	1	0	0	1	1	0	1	1	1	1	1	0	1	1	1	1	1	1	1	1	1	1	1	1	1	1	1	1
CLUE	GC1	1255	Men	White	32	0	1	1	1	1	1	1	1	0	1	1	1	1	1	0	0	0	0	1	1	1	1	1	1	1	1	1	1	1	1	1	1	1	1	1	1	1	1	0	1	1	1	1	1
CLUE	GC1	1256	Women	White	17	1	1	0	0	0	1	1	0	1	1	1	1	1	1	0	1	1	0	0	0	1	0	0	0	1	1	0	0	1	0	1	1	0	1	0	0	1	0	0	0	0	1	0	1
CLUE	GC1	1257	Women	White	23	1	1	1	1	0	1	1	0	0	1	1	0	1	1	0	0	0	0	0	0	0	0	1	1	1	1	0	0	0	0	1	1	1	1	0	1	1	1	1	1	0	0	0	1
CLUE	GC1	1258	Women	White	24	0	1	0	0	1	1	1	1	1	1	1	1	1	1	1	1	1	0	0	1	1	1	1	1	1	1	1	1	1	1	1	1	1	1	1	1	0	1	1	1	1	1	0	1
CLUE	GC1	1259	Women	White	24	0	1	1	0	1	1	0	1	0	1	1	0	1	1	0	1	1	0	1	1	1	0	1	0	0	0	0	0	0	1	0	1	1	1	1	0	1	1	1	1	0	1	0	1
CLUE	GC1	1260	Men	Black	25	0	1	0	0	1	1	1	1	0	1	1	1	0	1	1	1	1	0	1	1	1	0	1	1	1	1	0	0	0	0	0	1	0	1	1	0	1	1	0	0	0	1	0	1
CLUE	GC1	1261	Men	Black	24	0	1	0	1	1	0	1	0	0	0	1	1	1	0	1	1	1	0	0	1	1	0	0	1	1	0	0	0	0	0	0	0	0	0	0	0	1	0	1	0	0
CLUE	GC1	1262	Men	White	29	0	1	0	1	1	1	1	1	0	1	1	1	0	1	1	1	1	1	1	1	1	1	1	0	1	1	1	1	1	1	1	1	1	1	1	1	1	1	0	1	1	1	1	1
CLUE	GC1	1263	Women	Asian	28	0	1	1	1	1	1	1	1	1	1	1	1	1	0	1	1	0	0	1	1	1	1	0	1	1	1	1	1	1	1	1	1	1	0	1	1	1	1	1	1	1	1	1	1
CLUE	GC1	1264	Men	White	29	0	1	1	1	1	1	1	1	1	1	1	1	1	1	1	1	1	0	1	1	0	1	1	1	1	1	1	0	1	1	1	1	1	1	1	1	1	1	1	1	1	1	1	1
CLUE	GC1	1265	Men	White	28	0	1	1	1	1	1	1	1	1	1	1	1	0	1	1	1	1	0	1	1	1	0	1	1	1	1	0	0	1	0	1	0	1	1	1	1	1	1	1	1	1	1	1	1
CLUE	GC1	1266	Men	White	33	0	1	1	1	1	1	1	1	1	1	1	1	1	1	1	1	1	0	1	1	1	0	1	1	1	1	1	1	0	1	1	1	1	1	1	1	1	1	1	1	0	1	0	1
CLUE	GC1	1267	Women	White	27	0	1	1	1	1	1	1	1	1	1	0	1	1	1	1	1	0	0	1	1	1	0	1	1	1	0	0	0	1	0	1	1	1	1	1	1	1	1	1	1	1	1	1	1
CLUE	GC1	1268	Women	White	24	0	1	1	1	1	1	1	1	1	1	1	1	1	1	1	1	0	1	1	1	1	0	1	1	1	1	1	0	1	0	1	1	0	1	1	1	1	1	0	1	1	1	0	1
CLUE	GC1	1269	Women	Black	28	0	1	0	0	0	0	1	1	0	1	1	0	1	1	1	1	1	0	1	1	1	0	1	0	1	1	1	0	1	0	1	0	1	1	1	1	0	1	0	0	1	1	1	1
CLUE	GC1	1270	Men	White	20	1	1	1	1	1	1	1	1	0	1	1	1	1	1	1	1	1	0	1	1	1	0	1	1	1	1	1	0	1	1	1	1	1	0	1	0	1	1	1	1	1	1	0	1
CLUE	GC1	1271	Women	White	29	0	1	0	0	1	1	1	1	1	1	1	1	0	1	0	1	1	1	1	1	1	1	1	1	1	1	1	0	1	1	1	1	1	1	1	1	1	1	1	1	1	1	0	1
CLUE	GC1	1272	Women	White	23	1	1	1	0	1	1	1	1	1	1	1	0	1	1	1	1	1	0	1	1	1	0	1	1	1	1	1	0	1	1	1	1	1	0	0	1	0	0	1	0	1	1	1	1
CLUE	GC1	1273	Men	International	23	1	1	0	0	0	0	0	1	1	1	1	1	0	1	1	1	0	0	0	1	1	0	1	1	1	1	1	0	1	1	0	1	1	0	1	1	0	1	0	1	1	1	1	1
CLUE	GC1	1274	Women	White	28	0	1	1	1	1	1	1	1	1	1	1	1	1	1	1	1	0	1	1	1	1	1	1	1	1	1	1	1	1	0	1	1	1	1	1	0	1	1	0	1	1	1	1	1
CLUE	GC1	1275	Women	White	31	0	1	1	1	1	1	1	1	1	1	1	1	1	1	1	1	1	0	0	1	1	1	1	0	1	1	0	0	1	1	0	1	0	1	1	1	1	1	1	1	1	0	1	1
CLUE	GC1	1276	Men	White	26	0	1	1	0	1	1	1	1	1	1	1	1	0	1	1	1	1	0	1	1	1	0	1	1	1	1	0	0	0	1	0	1	1	0	1	1	1	1	1	1	1	1	0	1
CLUE	GC1	1277	Men	White	33	0	1	0	1	1	1	1	1	1	1	1	1	1	1	1	1	1	1	1	1	1	1	1	1	1	1	0	1	0	0	1	1	1	1	1	1	1	1	1	1	1	1	1	1
CLUE	GC1	1278	Women	White	26	0	0	1	1	0	0	0	0	1	1	1	0	1	1	1	1	1	0	0	0	1	0	1	0	1	1	0	0	0	0	1	0	0	1	0	0	1	1	1	0	0	1	0	1
CLUE	GC1	1279	Women	White	33	0	1	1	1	1	1	1	1	1	1	1	1	1	1	1	1	0	0	1	0	1	1	1	1	1	1	1	1	1	1	1	1	1	1	1	1	1	1	1	1	1	1	1	1
CLUE	GC1	1280	Women	White	26	0	1	1	1	1	1	1	1	0	0	1	1	1	1	0	1	1	0	1	1	1	0	1	0	1	1	1	0	0	0	1	1	0	1	1	0	1	1	1	1	1	1	1	1
CLUE	GC1	1281	Women	White	27	0	1	0	1	1	1	1	0	0	1	1	1	1	1	0	1	0	0	1	1	1	1	1	0	1	1	1	0	1	1	0	1	1	0	1	1	0	1	0	1	1	1	1	1
CLUE	GC1	1282	Women	White	20	1	1	1	0	1	1	1	1	1	1	1	1	1	1	1	1	1	0	0	1	1	0	1	1	1	1	1	1	1	0	1	1	0	1	1	1	1	1	0	1	1	1	1	1
CLUE	GC1	1283	Men	White	27	0	1	1	1	1	1	1	1	1	1	1	1	1	1	1	1	1	0	1	1	1	0	1	1	1	1	0	1	0	1	0	1	1	1	1	1	1	1	1	1	1	1	0	1
CLUE	GC1	1284	Women	White	26	0	1	0	0	1	1	1	1	1	1	1	1	1	1	0	1	0	1	0	1	1	0	0	0	1	1	1	0	1	1	1	1	1	1	1	1	1	1	1	1	1	1	0	1
CLUE	GC1	1285	Women	White	25	0	1	1	1	1	1	1		0	1	1	1	1	1	0	1	1	0	0	1	1	0	1	0	1	1	0	0	1	0	1	1	1	1	1	1	1	1	1	1	1	1	1	1
CLUE	GC1	1286	Men	International			1	0	0	1	1	0	1	1	0	0	0	0	1	1	1	1	0	1	0	1	1	1	1	1	1	1	0	0	1	1	1	1	1	1	1	1	1	1	0	1	1	0	1
CLUE	GC1	1287	Men	International	33	0	0	0	0	1	1	1	1	1	1	1	1	0	1	0	1	0	0	0	0	1	1	1	1	1	1	1	0	1	1	1	1	1	1	1	0	1	1	0	1	1	1	0	1
CLUE	GC1	1288	Women	White	25	0	1	1	1	1	1	1	1	1	1	1	1	1	1	0	1	1	1	0	1	1	1	1	1	1	1	1	0	0	1	1	1	1	1	1	0	1	1	0	1	1	1	1	1
CLUE	GC1	1289	Women	White	25	0	1	1	1	1	1	1	1	1	1	1	1	1	1	1	1	1	0	1	1	1	0	1	1	1	1	1	0	0	1	1	1	0	1	1	1	1	1	1	1	1	1	1	1
CLUE	GC1	1290	Women	White	23	1	1	0	1	1	0	1	0	1	1	1	1	1	1	0	1	1	0	1	1	1	0	0	1	1	1	0	0	1	1	0	1	0	1	1	0	1	0	0	0	1	1	1	1
CLUE	GC1	1291	Men	White	30	0	1	1	1	1	1	1	1	0	0	1	1	0	1	1	0	0	0	0	1	1	0	1	0	0	1	1	0	1	1	1	1	1	1	1	0	1	1	1	1	1	1	0	1
CLUE	GC1	1292	Men	White	27	0	1	1	1	1	1	1	1	1	1	1	1	0	1	1	1	1	1	1	1	1	1	1	1	1	1	1	0	0	1	1	1	1	1	1	1	0	1	1	1	1	1	1	1
CLUE	GC1	1293	Men	Black	17	1	1	1	0	0	1	0	0	1	0	1	0	1	1	0	1	0	0	1	1	1	1	1	0	1	1	0	0	1	0	1	1	1	1	1	1	0	1	0	1	1	1	0	1
CLUE	GC1	1294	Women	White	27	0	1	1	1	1	1	1	0	1	1	1	1	1	1	0	1	0	0	1	0	0	0	1	1	1	1	0	0	0	0	1	1	0	1	0	0	1	0	1	1	1	1	0	1
CLUE	GC1	1295	Women	White	28	0	1	1	1	1	1	1	1	1	1	1	1	1	1	1	1	1	0	1	1	1	1	1	1	1	1	1	0	1	1	1	1	0	1	1	1	1	1	1	1	1	1	1	1
CLUE	GC1	1296	Women	White	23	1	1	1	0	1	1	1	1	1	1	1	1	1	1	0	1	0	1	0	1	1	0	1	1	1	1	1	1	0	1	1	1	1	1	1	1	1	1	1	1	1	1	1	1
CLUE	GC1	1297	Men	Asian	21	1	1	0	0	1	1	1	0	1	0	1	1	1	1	0	1	0	0	1	0	1	0	0	0	1	0	1	0	0	0	1	0	0	1	1	0	1	1	0	1	1	0	1	0
CLUE	GC1	1298	Women	First Nations	20	1	1	0	0	1	1	1	1	0	1	1	0	1	1	1	1	1	0	1	1	1	0	1	0	1	1	0	0	0	0	1	1	0	1	1	1	1	1	0	1	0	0	1	1
CLUE	GC1	1299	Men	White	26	0	1	1	1	0	1	1	1	1	1	1	1	1	1	1	1	0	1	0	1	1	0	1	1	1	1	1	0	0	0	0	1	1	1	0	1	1	1	1	1	1	1	0	1
CLUE	GC1	1300	Women	White	26	0	1	1	0	1	1	1	1	0	1	1	1	0	1	0	1	0	0	1	1	1	0	1	1	1	1	0	1	1	1	0	0	0	1	1	1	1	0	0	0	1	1	0	1
CLUE	GC1	1301	Men	White	28	0	1	0	1	1	1	1	0	1	1	1	1	0	1	1	1	0	0	1	1	1	0	0	1	1	1	1	1	0	0	1	1	1	1	1	0	1	1	1	1	1	1	0	1
CLUE	GC1	1302	Women	Black	21	1	1	1	0	0	1	1	1	1	1	0	1	0	1	0	1	1	0	0	0	1	0	1	1	1	1	1	0	1	0	1	1	1	1	1	1	1	1	0	1	1	1	0	1
CLUE	GC1	1303	Women	White	24	0	1	0	1	1	1	1	1	0	1	1	1	1	1	1	1	1	0	1	0	1	0	1	0	1	1	0	0	0	0	1	1	1	0	1	0	1	1	1	1	0	1	1	1
CLUE	GC1	1304	Men	White	26	0	1	1	1	1	1	1	1	1	1	1	1	1	0	1	1	1	0	0	1	1	0	1	1	1	1	1	1	1	1	1	1	1	1	1	0	1	1	1	1	1	1	1	0
CLUE	GC1	1305	Men	White	27	0	1	0	1	1	1	1	1	1	1	1	1	1	1	1	1	1	1	0	1	1	1	1	0	1	1	1	1	1	0	1	1	1	1	0	1	1		1	1	1	1	1	1
CLUE	GC1	1306	Women	White	22	1	1	1	0	1	1	0	1	1	1	1	1	1	1	0	1	0	0	0	1	1	0	0	0	0	0	1	0	0	0	1	0	1	1	1	1	0	1	0	1	1	1	0	1
CLUE	GC1	1307	Women	White	24	0	1	1	1	1	1	1	1	0	1	1	1	0	1	0	1	0	1	0	0	0	0	1	1	0	1	1	0	1	0	0	0	1	1	0	1	1	1	0	0	1	1	1	1
CLUE	GC1	1308	Women	Asian	27	0	0	0	1	1	1	1	1	0	1	1	1	0	1	1	1	0	0	0	1	1	0	1	1	1	1	1	1	1	1	1	1	0	1	1	0	1	1	1	1	1	1	1	1
CLUE	GC1	1309	Women	White	26	0	1	1	0	1	1	1	1	1	1	1	1	1	1	0	1	1	0	1	1	1	0	1	1	1	1	1	1	1	0	1	1	1	1	1	1	0	1	0	1	1	1	0	1
CLUE	GC1	1310	Men	White	31	0	1	1	1	1	1	1	1	1	1	1	1	1	1	1	1	1	0	1	1	1	0	1	1	1	1	1	0	0	1	1	0	1	1	1	0	0	1	0	0	0	1	1	1
CLUE	GC1	1311	Women	White	23	1	1	1	1	1	1	1	1	1	1	1	1	1	1	1	1	1	0	0	1	1	0	1	0	1	1	0	0	1	0	1	1	0	1	1	1	1	1	0	1	0	0	1	1
CLUE	GC1	1312	Men	Multiracial	27	0	1	1	0	0	1	1	0	1	1	1	1	1	0	1	0	1	0	1	1	1	0	1	1	1	0	1	0	1	0	1	1	0	1	1	0	1	0	0	1	0	1	0	1
CLUE	GC1	1313	Men	White	27	0	1	1	1	1	1	1	1	1	1	1	1	1	1	1	1	0	0	1	1	1	0	1	1	1	1	1	0	1	1	1	1	0	1	1	1	0	1	0	1	1	1	0	1
CLUE	GC1	1314	Women	White	26	0	1	1	1	1	1	1	1	0	1	0	1	1	1	1	1	0	0	1	1	1	1	1	0	1	0	1	0	0	0	0	0	1	1	0	1	1	1	0	1	1	1	0	1
CLUE	GC1	1315	Women	White	25	0	1	1	1	1	1	1	1	1	1	1	1	1	1	1	1	1	0	1	1	1	0	1	0	1	1	0	0	1	0	1	1	1	1	1	0	1	1	1	1	1	1	1	1
CLUE	GC1	1316	Men	White	25	0	0	1	1	1	1	0	1	0	1	1	1	0	1	1	1	1	1	1	0	1	0	0	1	1	1	1	1	1	0	1	0	1	1	1	0	1	1	0	1	1	1	1	1
CLUE	GC1	1317	Women	LatinX	27	0	1	0	1	1	1	1	1	1	1	1	1	1	1	1	1	0	0	0	1	1	0	1	1	1	1	1	0	1	1	1	1	1	1	1	1	1	1	1	1	1	1	1	1
CLUE	GC1	1318	Women	White	25	0	1	1	1	1	1	1	1	1	1	1	1	1	1	1	1	1	0	1	1	1	0	1	1	1	1	1	0	1	1	1	1	0	1	1	1	0	1	1	1	0	1	1	1
CLUE	GC1	1319	Women	White	27	0	1	1	0	1	1	0	0	1	1	1	1	1	1	1	0	0	0	0	1	1	0	1	1	1	0	0	0	1	1	1	1	0	1	1	0	0	1	1	1	1	1	0	1
CLUE	GC1	1320	Men	LatinX	25	0	1	0	0	1	1	1	1	1	1	1	1	1	1	1	0	1	0	0	1	1	0	1	0	1	1	0	0	1	0	1	1	0	1	1	1	1	1	0	1	0	1	0	1
CLUE	GC1	1321	Men	White	29	0	1	0	0	1	1	1	1	1	1	1	1	1	1	0	1	1	0	1	1	1	0	1	1	1	1	1	1	1	1	1	1	0	1	1	0	1	1	0	0	0	1	0	1
CLUE	GC1	1322	Women	White	19	1	1	1	1	1	1	1	1	1	1	0	1	0	1	1	1	1	0	1	0	1	0	1	0	1	0	1	0	0	0	0	1	0	1	1	1	1	0	0	1	0	1	0	1
CLUE	GC1	1323	Men	White	24	0	1	0	1	1	1	1	1	0	1	1	1	1	1	1	1	1	0	1	1	1	0	0	1	1	1	1	1	1	1	1	1	1	1	1	1	1	1	1	1	1	1	0	1
CLUE	GC1	1324	Women	White	24	0	1	1	0	1	1	1	1	1	0	1	1	1	1	1	1	1	0	0	1	1	0	1	0	1	1	1	0	1	0	1	0	0	1	1	1	1	1	0	1	0	1	1	1
CLUE	GC1	1325	Men	White	27	0	1	0	0	1	0	1	1	1	1	0	1	1	1	0	0	1	0	0	1	1	1	1	0	1	1	0	1	0	1	1	1	1	1	1	1	1	1	1	1	1	1	1	1
CLUE	GC1	1326	Men	White	29	0	1	1	1	1	1	1	1	1	1	1	1	1	1	1	1	1	0	1	0	1	0	1	1	1	1	0	0	0	1	1	1	1	1	1	1	1	1	0	1	1	1	1	1
CLUE	GC1	1327	Men	White	26	0	1	1	1	1	1	1	1	1	1	1	1	1	1	1	1	0	1	1	1	1	0	1	1	1	1	1	1	1	1	1	1	1	1	1	1	1	1	1	1	1	1	1	1
CLUE	GC1	1328	Men	White	28	0	1	0	1	1	1	1	1	1	0	1	1	0	1	1	1	0	0	1	1	1	0	1	1	1	1	1	0	0	0	0	1	1	1	1	1	1	1	1	1	1	1	0	1
CLUE	GC1	1329	Men	White	32	0	0	0	0	1	1	0	1	1	1	1	1	1	1	1	1	0	0	1	1	1	0	1	1	1	1	1	0	1	1	1	1	1	1	1	0	1	0	1	1	1	1	0	1
CLUE	GC1	1330	Women	Black	25	0	0	0	1	1	1	0	0	1	1	1	1	1	1	1	1	1	0	0	1	1	0	1	0	1	0	1	1	1	0	1	0	1	1	1	0	0	1	1	0	1	1	0	1
CLUE	GC1	1331	Men	White	26	0	1	1	1	1	1	1	0	1	1	1	1	1	1	1	1	1	0	0	0	1	0	1	0	1	1	1	0	0	0	1	1	0	0	1	1	0	1	0	1	0	1	1	1
CLUE	GC1	1332	Men	White	26	0	1	1	0	1	1	1	1	0	1	1	1	1	1	1	1	1	0	1	1	1	1	0	1	1	1	1	0	1	0	1	1	1	0	1	1	1	1	1	1	1	1	0	1
CLUE	GC1	1333	Women	White	28	0	1	1	0	1	1	1	1	1	1	1	1	1	1	1	1	1	0	1	1	1	1	1	1	1	1	1	1	0	1	1	1	1	1	1	0	1	1	1	1	1	1	1	1
CLUE	GC1	1334	Women	Asian	35	0	0	0	1	1	1	0	1	1	1	1	1	0	1	0	1	1	0	0	1	1	1	1	0	1	0	1	0	0	1	1	0	0	1	1	0	0	1	0	0	0	1	0	0
CLUE	GC1	1335	Women	White	30	0	1	1	0	1	0	1	1	1	1	1	1	1	1	0	1	0	1	0	0	1	0	1	0	1	1	0	0	1	0	1	1	0	1	1	1	1	1	1	1	1	1	1	1
CLUE	GC1	1336	Men	White	31	0	1	1	1	1	1	1	1	1	1	1	1	1	1	1	1	1	0	1	1	1	1	1	1	1	1	1	1	1	1	0	1	0	1	1	1	1	1	1	1	1	1	0	1
CLUE	GC1	1337	Men	White	18	1	1	0	1	1	1	1	1	1	0	1	1	1	1	0	1	1	0	1	1	1	0	0	0	1	1	0	0	1	0	0	1	0	1	1	1	1	1	1	0	1	1	0	1
CLUE	GC1	1338	Women	White	23	1	1	1	1	1	1	1	1	1	1	1	1	0	1	0	1	1	0	1	1	1	0	1	0	0	1	1	0	0	1	1	0	0	0	0	1	1	1	0	0	0	1	0	1
CLUE	GC1	1339	Women	White	26	0	1	1	1	1	1	1	1	1	1	1	1	1	1	1	1	0	0	1	1	1	0	1	1	1	1	1	0	1	1	1	1	1	1	1	1	1	1	1	1	1	1	1	1
CLUE	GC1	1340	Women	White	32	0	1	1	1	1	1	1	1	1	1	1	0	1	1	1	1	1	0	1	1	1	0	1	1	1	0	1	0	0	0	1	1	1	1	1	1	1	1	0	1	1	1	1	1
CLUE	GC1	1341	Men	LatinX	23	1	1	1	1	0	1	1	1	1	1	1	1	1	1	0	0	0	0	0	1	1	0	0	0	1	0	0	1	1	0	1	0	0	1	0	0	1	0	1	1	0	1	1	1
CLUE	GC1	1342	Women	White	23	1	1	1	1	1	1	0	1	1	1	1	1	1	1	1	1	1	1	1	1	1	1	1	1	1	1	1	0	1	1	1	1	1	1	1	1	1	1	0	1	1	1	0	1
CLUE	GC1	1343	Women	Asian	27	0	0	0	0	0	0	0	1	0	1	1	1	1	1	0	1	1	0	0	1	1	1	0	0	1	1	0	1	1	0	1	0	1	1	0	1	0	1	1	1	1	1	1	1
CLUE	GC1	1344	Women	White	26	0	1	1	0	1	1	1	1	1	0	1	1	1	1	1	1	1	0	0	1	0	0	0	0	1	1	1	0	1	0	1	1	0	1	1	0	1	1	1	1	0	1	0	1
CLUE	GC1	1345	Men	White	28	0	1	1	1	1	1	1	1	1	1	1	1	1	1	1	1	0	0	1	1	1	0	1	0	1	1	1	0	0	0	1	1	0	1	1	0	1	1	0	1	1	1	0	1
CLUE	GC1	1346	Women	Multiracial	19	1	1	1	1	1	1	1	1	0	1	0	1	1	0	1	1	0	0	0	1	1	0	1	1	1	1	0	0	1	0	0	1	0	1	1	1	1	1	0	0	1	1	1	1
CLUE	GC1	1347	Women	White	24	0	1	0	0	1	1	1	1	1	1	0	1	0	0	1	1	1	0	1	1	1	0	1	1	1	0	1	0	1	1	1	1	0	1	1	1	0	1	1	1	0	1	1	1
CLUE	GC1	1348	Men	Asian	31	0	1	1	0	1	1	1	1	1	1	1	1	1	1	1	1	1	0	1	1	1	0	1	0	1	1	1	0	0	1	1	1	1	1	1	1	0	1	1	1	1	1	1	1
CLUE	GC1	1349	Women	White	24	0	1	1	0	1	1	0	0	0	0	0	1	1	1	0	1	1	0	1	1	1	0	1	0	0	1	0	0	0	1	1	1	1	0	1	1	1	1	1	0	0	1	0	1
CLUE	GC1	1350	Women	White	21	1	1	1	0	1	1	0	1	1	1	1	1	1	1	1	1	1	0	0	1	1	0	0	1	1	0	0	1	0	0	1	1	0	1	1	1	1	1	1	1	1	1	1	1
CLUE	GC1	1351	Men	White	35	0	0	1	1	1	1	1	1	0	1	1	1	1	1	1	1	1	0	1	1	1	1	1	1	1	1	1	0	1	1	1	1	1	1	1	1	1	1	1	1	1	1	0	1
CLUE	GC1	1352	Women	White	23	1	1	1	1	1	1	1	1	1	1	1	1	1	1	1	1	0	0	1	1	1	0	1	1	1	1	1	1	1	0	1	1	0	1	1	1	1	1	0	1	1	1	1	1
CLUE	GC1	1353	Men	White	28	0	1	0	1	1	1	1	0	1	1	1	1	1	0	1	1	1	0	1	1	1	1	1	0	1	1	1	1	0	1	0	1	1	1	1	1	1	1	1	1	1	1	1	1
CLUE	GC1	1354	Women	Asian	32	0	1	1	1	1	1	1	1	1	1	1	1	1	1	1	1	0	0	1	1	1	1	1	1	1	1	1	0	1	1	1	1	1	1	1	0	0	1	1	0	1	1	1	1
CLUE	GC1	1355	Women	White	24	0	1	1	0	1	1	0	1	1	1	1	1	1	1	1	1	0	0	0	1	1	0	1	0	1	1	0	0	1	1	1	0	1	1	0	1	0	1	1	0	0	1	0	1
CLUE	GC1	1356	Women	LatinX	29	0	1	1	1	1	1	1	1	1	0	1	1	1	1	1	1	0	0	0	1	1	0	1	1	1	1	1	0	0	1	1	1	0	1	1	1	0	1	1	0	1	1	1	1
CLUE	GC1	1357	Women	Multiracial	22	1	1	1	1	1	1	0	1	0	1	1	1	1	1	0	1	0	0	1	0	1	1	0	0	1	0	0	0	0	0	1	1	0	1	1	1	1	1	0	1	0	1	0	1
CLUE	GC1	1358	Men	White	29	0	1	1	1	1	1	1	1	0	1	1	1	1	1	0	0	0	0	1	1	1	1	1	1	1	1	0	0	1	0	1	0	1	1	1	0	0	1	1	1	0	1	0	1
CLUE	GC1	1359	Women	White	24	0	1	1	1	1	1	1	1	1	1	1	1	0	1	1	0	1	0	0	1	1	0	1	0	1	0	0	0	1	1	1	0	0	1	0	1	1	1	1	1	0	1	0	1
CLUE	GC1	1360	Women	White	27	0	1	1	1	1	1	1	1	0	1	1	1	1	1	1	1	1	0	1	1	1	1	1	1	1	1	1	1	1	1	1	1	0	1	1	0	1	1	1	1	1	1	1	1
CLUE	GC1	1361	Men	International	33	0	1	0	0	1	1	0	0	0	1	1	0	0	0	0	0	0	1	0	0	1
CLUE	GC1	1362	Men	Multiracial	25	0	1	1	0	0	1	1	0	0	0	1	1	1	1	1	1	1	0	0	1	1	0	0	1	1	1	0	1	1	0	1	1	0	1	1	0	1	1	1	1	1	1	0	1
CLUE	GC1	1363	Women	White	27	0	1	1	1	1	1	1	1	1	1	1	1	1	1	0	1	1	0	0	1	1	0	1	0	1	1	0	0	1	0	0	1	1	1	1	1	0	1	0	0	1	1	0	1
CLUE	GC1	1364	Men	White	23	1	1	1	1	1	1	1	1	1	1	1	1	1	1	1	1	1	0	1	1	1	0	1	1	1	1	1	0	1	0	1	1	1	1	1	1	1	1	1	1	1	1	1	1
CLUE	GC1	1365	Men	White	19	1	1	1	1	1	1	1	1	1	1	1	1	1	1	1	1	1	0	0	1	1	1	1	0	1	1	0	0	0	0	1	1	0	1	1	0	0	1	1	0	1	1	1	1
CLUE	GC1	1366	Women	LatinX	18	1	1	0	0	0	1	1	0	0	0	1	1	1	1	0	1	1	0	0	1	1	0	1	1	1	0	0	0	1	0	1	0	1	1	1	1	1	1	1	0	0	1	1	1
CLUE	GC1	1367	Men	International	35	0	1	1	0	1	1	1	1	1	1	1	1	1	1	1	1	0	0	0	0		0	1	1	1	1	1	0	1	1	1	1	1	1	1	1	1	1	0	1	1	1	1	1
CLUE	GC1	1368	Women	White	28	0	1	1	1	1	1	1	1	0	1	1	1	1	1	1	1	0	0	1	1	1	1	1	0	1	1	1	0	1	0	1	1	1	1	1	1	1	1	1	1	1	1	1	1
CLUE	GC1	1369	Men	White	28	0	1	1	1	1	1	1	1	0	1	1	1	1	1	0	1	0	0	1	1	1	1	1	1	1	1	1	1	0	0	1	1	1	1	1	1	1	1	0	0	1	1	0	0
CLUE	GC1	1370	Men	White	30	0	1	1	1	1	1	1	1	0	1	1	1	0	1	1	1	1	0	1	1	1	1	0	1	1	1	1	0	1	1	1	1	1	1	1	1	1	1	1	1	1	1	0	1
CLUE	GC1	1371	Men	White	23	1	1	1	1	1	1	0	1	1	1	1	1	0	1	1	1	1	0	1	1	1	0	1	0	1	1	0	1	0	0	0	1	1	1	0	1	0	1	1	0	0	1	0	1
CLUE	GC1	1372	Men	LatinX	28	0	0	1	1	1	1	1	1	1	1	1	1	1	1	1	1	0	0	1	1	1	0	1	1	1	1	0	1	0	1	1	1	1	1	1	0	1	0	0	1	1	1	1	1
CLUE	GC1	1373	Men	White	24	0	1	1	0	1	1	1	1	1	1	1	1	1	1	1	1	1	0	0	1	1	0	1	1	1	1	0	1	0	0	0	1	0	1	1	1	1	1	1	1	1	1	1	1
CLUE	GC1	1374	Men	White	36	0	1	0	0	1	1	1	1	1	0	1	1	0	1	1	1	1	0	1	0	1	0	1	1	1	1	0	0	1	0	0	0	0	1	1	1	0	0	0	1	1	1	0	1
CLUE	GC1	1375	Women	LatinX	27	0	1	1	1	1	1	1	1	0	0	1	1	1	1	1	1	1	0	1	0	1	0	0	0	1	0	1	0	0	0	1	0	1	1	1	0	0	1	1	1	1	1	1	1
CLUE	GC1	1376	Men	White	33	0	1	1	1	1	1	1	1	1	1	1	1	1	1	0	1	1	0	0	1	1	0	1	1	1	1	1	1	0	1	1	1	0	1	1	1	1	1	1	1	1	1	1	1
CLUE	GC1	1377	Women	LatinX	21	1	1	0	0	1	1	1	1	1	1	1	1	1	1	1	1	0	1	1	1	1	0	0	0	1	0	0	0	0	0	0	0	0	0	1	0	0	0	0	1	0	1	0	1
CLUE	GC1	1378	Women	Multiracial	20	1	1	1	1	1	1	1	1	1	1	1	1	1	1	1	1	0	0	1	1	1	0	0	0	1	1	0	1	1	0	1	1	1	1	0	0	1	1	1	1	1	1	0	1
CLUE	GC1	1379	Men	White	18	1	1	1	0	1	1	1	1	1	0	1	1	1	0	1	1	0	0	0	0	1	0	1	0	1	0	0	0	1	0	0	1	0	1	0	0	1	0	0	0	1	1	0	1
CLUE	GC1	1380	Men	White	33	0	1	1	1	1	1	1	1	1	1	1	1	1	1	1	1	1	0	1	1	1	0	1	1	1	1	1	1	1	1	1	1	1	1	1	0	1	1	1	1	1	1	1	1
CLUE	GC1	1381	Men	White	31	0	1	1	1	1	1	1	1	0	0	1	1	1	1	1	1	0	0	1	1	1	1	1	1	1	1	1	0	1	1	1	1	0	1	1	1	0	1	1	0	1	1	1	1
CLUE	GC1	1382	Men	White	28	0	1	1	0	1	1	1	0	0	1	0	1	1	1	1	1	0	1	0	1	1	1	1	1	1	0	0	0	0	1	1	0	1	1	1	1	1	1	1	1	0	1	0	1
CLUE	GC1	1383	Women	White	28	0	1	1	1	1	1	1	1	1	1	1	1	1	1	1	1	0	0	0	1	1	0	1	1	1	1	1	0	1	1	1	1	1	1	1	1	1	1	0	1	0	1	1	1
CLUE	GC1	1384	Men	White	35	0	1	1	1	1	1	1	1	1	1	1	1	1	1	1	1	1	1	1	1	1	1	1	1	1	1	1	1	1	1	1	1	1	1	1	1	1	1	1	1	1	1	1	1
CLUE	GC1	1385	Men	Asian	31	0	1	0	1	1	1	1	0	0	1	1	0	1	0	1	1	0	0	0	1	0	1	1	0	1	1	1	0	0	1	1	1	0	1	1	1	1	1	1	1	0	1	1	1
CLUE	GC1	1386	Men	White	25	0	1	1	1	0	1	0	1	1	1	1	1	1	1	1	1	1	0	1	1	1	0	1	1	1	0	1	0	1	1	1	1	0	1	1	1	1	1	1	0	1	1	0	1
CLUE	GC1	1387	Men	White	32	0	1	1	1	1	1	1	0	0	1	1	1	1	1	1	1	1	1	1	1	1	0	1	1	1	1	1	1	1	1	1	1	1	1	1	1	1	1	1	1	1	1	1	1
CLUE	GC1	1388	Women	White	20	1	1	0	1	1	0	1	1	0	1	1	1	1	1	1	1	1	0	1	1	1	0	1	0	1	0	1	0	0	0	0	0	0	1	1	1	1	0	1	0	1	1	0	1
CLUE	GC1	1389	Men	White	27	0	1	0	1	1	1	1	1	1	1	1	1	1	1	1	1	0	0	1	1	1	0	1	1	1	1	1	0	1	1	1	1	1	1	1	1	1	1	0	1	1	1	0	1
CLUE	GC1	1390	Women	White	27	0	1	0	1	1	1	1	0	0	1	0	1	1	1	1	1	0	0	0	0	1	0	1	1	1	1	1	1	0	1	0	1	0	1	1	0	0	1	1	0	1	1	0	1
CLUE	GC1	1391	Men	Multiracial	24	0	1	1	1	1	1	1	1	1	0	0	1	0	1	1	1	0	0	1	1	1	0	1	0	1	1	1	1	1	0	0	1	0	1	0	0	0	1	1	0	1	1	0	1
CLUE	GC1	1392	Women	White	22	1	1	1	0	0	1	1	1	1	0	1	1	1	1	1	1	1	0	1	0	1	1	1	0	1	1	0	0	1	0	1	0	0	1	0	1	0	1	1	0	0	1	0	1
CLUE	GC1	1393	Men	White	36	0	1	1	1	1	1	1	1	1	1	1	1	1	1	1	1	1	1	1	1	1	1	1	1	1	1	1	1	0	1	1	1	1	1	1	1	1	1	1	1	1	1	1	1
CLUE	GC1	1394	Men	White	32	0	1	1	1	1	1	1	1	1	1	1	1	0	1	1	1	0	1	1	0	1	1	1	1	0	1	0	1	0	1	1	1	1	1	1	1	1	1	0	1	1	1	1	1
CLUE	GC1	1395	Women	White	26	0	1	0	1	1	1	1	1	1	0	1	1	0	1	1	1	1	0	0	1	0	0	1	0	1	1	0	0	0	0	1	1	0	1	0	0	1	1	1	1	1	1	0	1
CLUE	GC1	1396	Women	White	26	0	1	1	0	1	1	1	1	0	1	1	1	1	1	1	1	1	0	1	1	1	0	1	0	1	1	0	0	0	0	1	1	0	1	0	1	1	1	0	1	0	1	0	1
CLUE	GC1	1397	Men	White	28	0	1	0	1	1	1	1	0	0	1	1	1	1	1	0	1	1	0	1	1	1	0	1	1	1	1	0	1	0	1	1	1	0	1	1	0	0	1	1	0	1	0	0	1
CLUE	GC1	1398	Women	White	16	1	1	1	0	1	1	1	1	1	1	1	1	0	1	1	1	0	1	1	1	1	0	1	0	1	1	1	1	0	0	1	1	1	1	1	1	0	1	0	0	0	1	1	1
CLUE	GC1	1399	Men	White	29	0	1	0	1	1	1	1	1	1	1	1	1	1	1	0	1	1	0	1	1	1	1	1	1	1	1	0	0	1	0	1	1	1	1	1	1	1	1	0	1	1	1	0	1
CLUE	GC1	1400	Men	White	26	0	1	1	1	0	1	1	1	1	1	1	1	1	1	1	1	1	0	0	1	1	0	1	1	1	1	1	0	0	1	1	0	0	1	1	0	1	1	1	1	1	1	1	1
CLUE	GC1	1401	Women	White	25	0	1	1	1	1	1	0	1	1	1	1	0	1	1	0	1	0	0	0	0	1	0	0	0	1	0	1	0	0	1	1	1	1	1	1	0	1	1	1	1	0	1	0	1
CLUE	GC1	1402	Men	White	28	0	1	1	0	1	0	1	1	1	1	1	1	0	1	1	1	0	0	1	1	1	0	1	0	1	0	0	0	0	0	0	1	0	1	1	1	1	1	1	1	1	1	0	1
CLUE	GC1	1403	Women	Multiracial	27	0	1	1	1	1	1	1	1	1	1	1	1	1	1	1	1	1	0	1	1	1	0	1	1	1	1	1	1	1	1	1	1	0	0	1	1	1	1	1	1	1	1	1	1
CLUE	GC1	1404	Women	White	23	1	1	1	0	0	1	1	1	1	1	1	1	1	1	1	1	0	0	0	1	0	1	1	1	1	1	0	0	1	0	1	1	0	1	1	0	1	0	1	1	1	1	1	1
CLUE	GC1	1405	Men	White	30	0	1	1	0	1	1	1	1	1	1	1	1	1	1	1	1	1	1	1	1	1	1	1	1	1	1	1	1	0	1	1	1	0	1	1	1	0	1	1	1	1	1	1	1
CLUE	GC1	1406	Women	Asian	27	0	1	1	1	1	1	0	1	1	1	1	1	1	1	1	1	1	0	1	1	1	1	1	1	1	1	0	0	1	1	0	1	1	1	0	1	1	1	1	1	1	1	0	1
CLUE	GC1	1407	Women	White	17	1	0	1	0	1	1	0	0	0	0	1	0	1	1	1	1	1	0	0	0	1	0	1	1	0	1	1	0	1	0	1	1	0	1	0	1	0	1	0	0	0	1	0	1
CLUE	GC1	1408	Women	White	27	0	1	1	1	1	1	0	0	0	1	1	1	1	1	1	1	0	0	1	1	1	0	1	0	1	1	0	0	1	1	1	1	0	1	1	0	1	1	0	1	1	1	0	1
CLUE	GC1	1409	Women	White	26	0	1	1	1	1	1	1	1	1	1	1	1	1	1	1	1	1	0	1	1	1	0	1	1	1	1	0	0	1	0	1	1	1	1	1	1	1	1	0	1	1	1	1	1
CLUE	GC1	1410	Women	Black	16	1	1	0	1	1	1	1	1	1	1	1	0	1	1	1	1	1	0	0	1	1	0	1	0	1	1	1	1	1	0	1	1	1	1	1	1	1	1	0	1	1	1	0	1
CLUE	GC1	1411	Men	White	28	0	1	1	1	1	1	1	1	1	0	1	1	1	1	1	1	0	0	1	1	1	0	1	1	1	1	1	0	1	1	1	1	1	1	1	0	0	1	1	1	1	1	1	1
CLUE	GC1	1412	Men	White	30	0	1	1	1	1	1	1	1	1	1	1	1	0	1	1	1	1	0	1	1	1	1	1	1	1	1	1	1	1	1	1	1	1	1	1	0	1	1	0	1	1	1	0	1
CLUE	GC1	1413	Men	LatinX	19	1	0	0	0	1	1	1	1	1	1	1	1	0	0	0	0	0	0	0	1	1	0	1	0	1	1	0	0	1	0	0	1	0	1	0	1	1	1	0	1	1	1	0	0
CLUE	GC1	1414	Men	White	30	0	1	1	1	1	1	1	1	1	1	1	1	1	1	1	1	0	0	1	1	1	0	1	1	1	1	1	1	0	0	1	1	1	1	1	1	1	1	1	1	1	1	0	1
CLUE	GC1	1415	Women	LatinX	23	1	0	1	1	1	1	1	1	1	1	1	1	1	1	0	1	1	1	0	1	1	0	0	0	1	1	0	0	0	0	1	1	0	1	1	1	1	1	0	0	0	1	1	1
CLUE	GC1	1416	Men	White	30	0	1	1	1	1	1	1	1	1	1	1	1	1	1	1	1	0	0	1	1	1	0	1	1	1	1	0	0	0	1	1	1	0	1	1	1	1	1	0	1	1	1	1	1
CLUE	GC1	1417	Men	Multiracial	30	0	1	0	1	1	1	0	1	1	1	1	1	1	1	1	1	1	0	1	0	1	0	1	1	1	1	1	0	1	1	1	1	0	1	1	1	1	1	1	1	1	1	1	1
CLUE	GC1	1418	Women	White	30	0	1	0	1	1	1	1	1	1	1	1	1	1	1	1	1	1	0	1	1	1	1	1	1	1	1	1	1	1	0	1	1	1	1	1	1	1	1	1	1	1	1	1	1
CLUE	GC1	1419	Women	White	24	0	1	1	0	1	1	1	1	1	1	1	1	1	1	1	1	1	0	1	1	1	0	1	0	1	1	0	1	1	1	1	1	1	1	1	1	1	1	1	0	1	1	1	1
CLUE	GC1	1420	Men	White	27	0	1	1	1	0	1	1	1	1	1	1	1	1	1	1	0	1	0	1	1	1	0	1	1	1	1	1	1	0	1	1	1	1	1	1	1	1	1	1	1	1	1	1	1
CLUE	GC1	1421	Women	Multiracial	28	0	1	1	1	1	1	1	0	1	0	1	1	1	1	1	1	1	0	1	1	1	0	0	1	1	1	1	0	1	0	1	1	0	1	1	1	1	1	0	0	1	1	1	1
CLUE	GC1	1422	Men	White	33	0	1	1	1	1	1	1	1	1	0	1	1	1	1	0	1	1	0	1	1	1	1	1	1	1	1	1	0	1	1	1	1	1	1	1	1	1	1	0	1	1	1	1	1
CLUE	GC1	1423	Women	White	29	0	1	1	1	0	0	1	0	1	1	1	1	1	0	0	1	0	0	1	1	1	0	1	1	1	1	1	0	1	0	1	1	1	1	1	0	1	1	1	1	1	1	0	1
CLUE	GC1	1424	Men	White	27	0	1	0	1	1	1	0	1	1	1	1	1	1	0	1	1	1	0	1	1	1	1	1	1	1	1	0	0	1	1	1	1	1	1	1	1	1	1	1	0	1	1	1	1
CLUE	GC1	1425	Men	White	25	0	1	1	1	1	1	1	1	1	1	1	1	1	1	1	1	1	0	1	1	1	0	1	1	1	1	0	0	1	0	1	1	1	1	1	1	1	1	0	1	0	1	0	1
CLUE	GC1	1426	Men	White	28	0	1	1	1	1	1	1	1	0	1	1	1	1	1	1	1	1	0	1	1	0	0	1	1	1	1	0	1	1	1	1	1	1	1	1	1	1	1	1	1	1	1	1	1
CLUE	GC1	1427	Men	White	28	0	1	1	0	1	1	1	1	1	1	1	1	1	1	1	1	1	0	0	1	1	0	1	1	1	0	1	0	0	0	0	1	1	1	1	1	0	1	0	0	0	1	1	1
CLUE	GC1	1428	Women	White	30	0	0	1	0	1	1	1	1	1	1	1	1	1	1	1	1	1	1	1	1	1	1	1	1	1	1	1	0	1	1	1	1	1	1	1	1	1	1	1	1	1	1	1	1
CLUE	GC1	1429	Men	White	23	1	1	0	1	1	1	1	1	1	0	1	1	0	1	1	1	1	0	1	1	1	0	1	1	1	1	0	0	1	0	0	1	0	0	1	1	1	1	0	1	0	1	0	0
CLUE	GC1	1430	Men	White	27	0	1	1	0	1	1	1	1	0	0	1	1	1	1	0	1	1	0	0	1	0	0	1	0	1	1	1	0	1	0	1	1	1	1	0	1	1	1	1	0	0	1	0	1
CLUE	GC1	1431	Women	White	30	0	1	1	1	1	1	1	1	1	1	1	1	1	1	1	1	1	0	1	1	1	1	1	1	1	1	1	1	0	1	0	1	1	1	1	0	1	1	1	1	1	1	1	1
CLUE	GC1	1432	Women	Black	17	1	1	0	1	1	1	1	1	1	1	1	1	0	1	1	1	1	0	1	0	1	0	1	1	1	1	0	0	1	1	1	1	0	1	1	1	1	1	0	1	1	1	1	1
CLUE	GC1	1433	Women	White	17	1	1	0	0	1	1	0	1	1	1	1	1	1	1	1	1	0	0	1	0	1	0	0	0	1	1	0	0	0	1	0	0	0	0	0	1	0	1	0	1	0	1	1	1
CLUE	GC1	1434	Women	White	28	0	1	1	1	1	1	1	1	1	1	1	1	1	1	1	1	0	0	1	1	1	0	1	1	1	1	1	0	0	0	1	1	0	1	1	1	1	1	1	1	1	1	1	1
CLUE	GC1	1435	Men	Asian	23	1	1	1	0	1	1	1	1	1	1	1	1	1	1	0	1	0	0	0	1	1	0	1	0	0	0	0	1	0	0	0	1	0	1	1	0	0	1	1	1	1	1	1	1
CLUE	GC1	1436	Women	LatinX	28	0	1	0	1	0	1	0	0	0	0	1	0	1	0	1	0	1	0	0	1	0	0	1	1	1	0	1	0	0	0	0	1	1	1	0	1	0	1	0	0	0	0	1	1
CLUE	GC1	1437	Women	Asian	30	0	1	1	1	1	1	1	1	1	1	1	0	1	1	0	1	1	0	1	1	1	1	1	1	1	1	0	0	1	1	1	1	0	1	1	1	1	1	1	1	1	1	1	1
CLUE	GC1	1438	Men	Asian	25	0	1	0	1	1	1	1	1	1	1	1	1	0	1	0	1	0	0	0	0	1	1	1	1	1	0	1	0	1	0	1	1	1	1	1	1	0	1	1	1	1	1	0	1
CLUE	GC1	1439	Women	White	24	0	1	0	0	1	1	1	1	1	0	1	0	1	1	1	1	1	0	1	1	0	0	0	1	1	1	0	1	1	0	1	1	0	1	0	1	1	1	1	1	1	1	1	1
CLUE	GC1	1440	Women	White	19	1	1	1	1	1	1	1	1	1	1	0	1	1	1	1	1	1	0	1	1	1	0	1	0	1	1	1	1	0	1	1	1	1	1	0	1	1	1	1	1	0	1	0	1
CLUE	GC1	1441	Men	White	25	0	1	1	1	1	1	1	1	0	1	1	1	0	1	0	1	0	0	1	1	1	1	1	1	1	0	0	1	1	1	0	1	0	0	1	1	1	1	1	1	1	1	0	1
CLUE	GC1	1442	Men	White	27	0	1	1	1	1	1	1	1	0	1	1	1	0	1	1	1	1	0	1	0	1	0	1	0	1	1	0	1	0	0	1	1	1	1	1	1	0	0	0	0	1	1	0	1
CLUE	GC1	1443	Women	LatinX	26	0	1	1	1	1	1	1	0	1	1	1	1	1	1	1	1	1	0	1	0	1	0	1	1	1	1	0	0	0	1	1	1	1	1	0	1	1	1	1	1	0	1	1	1
CLUE	GC1	1444	Women	White	22	1	1	1	0	0	1	0	1	1	1	1	1	1	1	0	1	1	0	1	1	1	0	1	0	1	1	1	1	1	1	1	1	1	1	0	1	0	1	1	0	0	1	1	1
CLUE	GC1	1445	Women	International	31	0	1	0	1	1	1	1	1	1	1	1	1	1	1	1	1	0	1	1	1	1	1	1	0	1	1	1	1	1	1	0	1	1	1	1	1	1	1	1	1	1	1	1	1
CLUE	GC1	1446	Women	White	27	0	1	1	0	1	1	1	1	0	0	1	1	1	1	1	1	0	0	0	1	1	0	1	0	1	1	0	0	1	0	1	1	1	1	1	1	1	1	1	1	1	1	1	1
CLUE	GC1	1447	Men	White	28	0	0	1	1	1	1	1	1	1	1	1	1	1	1	1	1	0	0	1	0	1	1	1	1	1	1	1	0	1	1	1	1	1	1	1	1	1	1	1	1	1	1	0	1
CLUE	GC1	1448	Men	White	25	0	1	1	1	1	1	1	1	1	1	1	1	0	1	1	1	0	0	1	1	1	1	1	0	1	1	0	0	0	1	1	1	1	1	1	1	0	1	1	1	1	1	1	0
CLUE	GC1	1449	Women	White	18	1	0	1	0	1	0	1	0	1	1	1	1	1	1	1	0	0	0	1	1	1	0	1	0	1	0	0	1	1	0	1	1	0	1	1	1	1	1	1	1	0	1	0	1
CLUE	GC1	1450	Men	White	27	0	1	1	1	1	1	1	1	1	1	1	1	1	1	1	1	0	0	0	1	1	0	1	1	1	1	1	0	1	1	1	1	1	1	1	1	0	1	1	1	1	1	1	1
CLUE	GC1	1451	Men	Asian	33	0	1	0	1	1	1	1	1	0	1	1	1	0	1	1	1	1	0	1	1	0	0	1	0	1	1	1	0	0	1	0	0	0	0	1	1	1	1	0	1	1	1	0	0
CLUE	GC1	1452	Women	White	28	0	1	1	1	1	1	1	1	1	1	1	1	1	1	1	1	0	0	1	1	1	0	1	1	1	1	1	0	1	0	1	1	1	1	0	1	1	1	0	0	1	1	1	1
CLUE	GC1	1453	Women	White	20	1	1	1	1	1	1	1	1	1	1	1	1	0	1	0	1	0	0	0	1	1	1	1	1	1	1	1	1	1	1	1	1	1	1	1	1	1	1	1	1	1	1	0	1
CLUE	GC1	1454	Women	White	27	0	1	1	1	1	1	1	1	1	1	1	1	1	1	1	1	1	0	1	1	1	0	1	1	1	1	1	0	1	0	1	1	0	1	0	1	1	1	0	1	1	1	1	1
CLUE	GC1	1455	Men	Multiracial	26	0	1	0	1	1	1	0	0	1	1	1	1	1	1	1	1	0	0	1	1	1	0	1	1	1	0	0	0	1	1	0	1	1	0	0	0	1	1	0	1	1	1	0	1
CLUE	GC1	1456	Men	Black	19	1	1	0	1	1	1	1	0	1	1	1	1	1	1	1	1	1	0	1	1	1	1	1	1	1	1	1	0	0	1	1	1	0	1	1	1	1	1	1	1	1	1	1	1
CLUE	GC1	1457	Women	White	27	0	1	0	1	1	1	1	0	1	1	1	1	1	1	0	1	0	0	0	1	1	0	0	1	1	1	0	1	0	0	0	1	0	1	0	1	1	1	0	0	0	1	1	1
CLUE	GC1	1458	Men	White	28	0	1	1	1	1	1	1	1	1	1	1	1	1	1	0	1	0	0	1	1	1	1	1	1	1	1	1	0	1	0	0	1	1	1	1	1	1	1	0	1	1	1	1	1
CLUE	GC1	1459	Women	White	25	0	1	1	1	1	1	1	0	0	0	1	1	1	1	1	1	1	1	1	1	1	0	1	1	0	1	0	0	1	1	1	1	0	0	1	1	0	1	1	0	1	1	1	1
CLUE	GC1	1460	Women	White	22	1	1	1	1	1	0	1	1	1	1	1	1	0	1	0	1	1	1	0	1	1	0	0	0	1	1	0	0	0	0	1	1	0	1	0	0	0	1	1	1	0	1	0	1
CLUE	GC1	1461	Men	White	27	0	1	1	1	1	1	1	1	1	1	1	1	1	1	1	1	1	0	0	1	1	0	1	1	1	1	0	1	1	1	1	1	1	1	1	1	1	1	1	1	1	1	1	1
CLUE	GC1	1462	Men	White	25	0	1	1	1	1	1	1	1	0	1	1	1	0	1	1	1	1	0	1	1	1	1	1	1	1	1	1	0	1	1	1	1	1	1	1	1	1	1	1	1	1	1	1	1
CLUE	GC1	1463	Men	Asian	26	0	1	1	1	1	1	1	1	1	1	1	1	1	1	1	1	0	1	1	1	1	0	1	1	1	1	1	0	0	0	1	1	1	1	1	1	1	1	1	1	0	1	1	1
CLUE	GC1	1464	Women	White	19	1	1	1	0	1	1	1	1	0	0	1	1	1	1	0	0	0	0	0	0	1	0	0	0	1	1	0	0	1	0	1	1	0	1	0	1	1	0	1	0	0	0	0	1
CLUE	GC1	1465	Women	White	20	1	1	0	0	1	1	1	1	1	1	1	1	1	1	0	1	1	0	1	1	1	0	1	0	1	1	0	0	1	0	0	1	0	1	1	1	1	1	0	0	0	1	0	1
CLUE	GC1	1466	Women	White	24	0	1	1	1	1	1	1	1	1	1	1	1	1	1	1	1	1	0	1	1	1	0	1	1	1	1	1	0	0	1	0	1	1	1	0	1	0	1	1	1	1	1	1	1
CLUE	GC1	1467	Men	White	30	0	1	1	0	0	1	1	1	1	1	0	1	0	1	0	1	1	0	0	0	1	0	1	0	1	1	1	1	0	0	0	1	0	1	0	0	1	0	1	0	0	1	0	1
CLUE	GC1	1468	Women	White	23	1	0	1	0	1	1	1	1	1	0	0	1	0	1	0	1	0	0	0	1	1	0	1	0	1	1	1	0	1	0	0	1	1	1	0	1	1	1	0	0	1	1	1	1
CLUE	GC1	1469	Women	White	24	0	1	1	1	0	1	1	1	1	1	1	1	1	1	1	1	1	0	1	1	1	0	0	1	1	1	1	1	1	1	1	1	0	1	1	1	1	1	0	0	1	1	1	1
CLUE	GC1	1470	Women	Multiracial	19	1	1	1	1	1	1	1	1	1	1	1	1	1	1	1	1	0	0	1	1	1	0	0	0	1	1	0	0	1	0	0	1	1	1	1	1	1	1	0	0	1	1	0	1
CLUE	GC1	1471	Women	White	21	1	1	1	0	1	1	1	0	1	0	1	1	1	1	0	1	1	0	1	1	1	0	1	0	1	0	0	0	1	0	1	1	1	1	1	1	1	1	0	0	0	1	0	1
CLUE	GC1	1472	Men	White	31	0	1	1	1	1	1	1	1	1	1	1	1	1	1	1	1	0	0	0	1	1	0	1	1	1	1	1	0	0	1	1	1	1	1	1	1	1	1	1	0	0	1	0	1
CLUE	GC1	1473	Women	White	23	1	1	1	1	1	1	1	1	1	1	1	0	1	1	1	1	1	0	0	1	1	0	1	1	1	1	0	0	1	0	1	1	1	1	1	0	1	1	0	0	1	1	1	1
CLUE	GC1	1474	Women	White	22	1	0	1	0	1	1	1	1	1	1	0	1	1	1	1	1	0	0	1	1	1	0	0	1	1	1	0	1	0	1	1	1	1	1	1	1	1	1	1	0	0	1	0	1
CLUE	GC1	1475	Men	Asian	22	1	1	1	0	1	0	1	0	0	0	1	1	1	1	1	1	0	0	0	0	1	0	1	0	1	0	0	0	0	0	0	1	0	1	0	1	1	1	1	1	1	1	0	1
CLUE	GC1	1476	Women	White	24	0	1	1	0	0	1	1	1	1	0	1	1	1	1	0	1	0	0	0	1	1	0	1	0	1	0	0	0	1	0	1	1	0	1	1	1	1	1	1	0	1	1	0	1
CLUE	GC1	1477	Women	White	27	0	1	1	0	1	1	1	1	1	1	1	1	1	1	1	1	1	0	1	1	1	0	1	1	1	1	1	1	1	1	1	1	0	1	1	1	1	1	1	1	1	1	1	1
CLUE	GC1	1478	Men	White	21	1	1	0	0	0	0	1	1	1	1	0	0	1	1	1	0	1	0	0	0	1	0	1	0	1	0	1	0	0	0	1	0	1	1	0	1	1	0	0	0	1	1	0	1
CLUE	GC1	1479	Women	White	24	0	1	1	1	1	1	1	1	1	1	1	1	0	1	1	1	1	0	0	1	1	0	0	0	1	0	0	0	1	0	0	0	1	1	1	1	0	1	0	0	0	1	1	1
CLUE	GC1	1480	Men	White	28	0	1	1	0	1	1	1	1	1	1	1	1	1	1	1	1	1	1	1	1	1	0	1	1	1	1	1	0	1	1	1	1	1	1	1	1	1	1	1		1	1	1	1
CLUE	GC1	1481	Women	White	24	0	1	1	1	0	1	1	1	1	1	1	0	1	1	0	1	1	0	0	0	1	0	1	0	1	1	0	0	1	0	1	0	1	1	1	0	0	1	1	1	1	1	1	1
CLUE	GC1	1482	Men	Asian	35	0	1	1	1	1	1	1	1	1	1	1	1	1	1	1	1	1	0	1	1	1	1	1	1	1	1	1	0	1	1	1	1	1	1	1	1	1	1	1	1	1	1	1	1
CLUE	GC1	1483	Men	White	28	0	1	0	1	1	1	1	1	1	1	1	0	1	1	1	1	0	0	0	0	1	0	1	1	1	1	1	1	0	1	1	0	1	1	1	1	1	1	1	0	0	1	1	1
CLUE	GC1	1484	Men	White	27	0	1	1	1	1	1	1	1	1	1	1	1	1	1	0	1	1	0	0	1	1	1	0	1	1	1	1	1	0	1	0	1	1	1	1	1	1	1	0	1	1	1	1	1
CLUE	GC1	1485	Women	White	28	0	1	1	1	1	1	1	1	1	1	1	1	1	1	1	1	1	0	1	1	1	0	1	1	1	1	1	0	1	0	0	1	0	1	1	1	0	1	1	1	0	1	0	1
CLUE	GC1	1486	Women	Not Reported	26	0	1	1	0	1	1	1	1	0	1	1	1	1	1	1	1	1	0	1	1	1	0	1	0	0	1	1	0	0	0	1	1	1	1	1	1	1	1	1	1	1	1	1	1
CLUE	GC1	1487	Men	Asian	18	1	0	0	0	0	1	1	1	1	1	1	1	0	1	1	1	0	1	0	1	0	0	0	1	1	0	0	0	0	0	0	1	1	0	0	1	0	0	0			1	1	1
CLUE	GC1	1488	Men	White	25	0	1	1	0	1	1	1	0	0	0	1	1	1	0	0	0	0	0	1	1	0	0	1	0	1	1	0	0	0	0	0	1	0	0	1	0	0	1	1	1	0	1	0	1
CLUE	GC1	1489	Women	Multiracial	28	0	1	1	0	0	1	1	1	0	1	1	1	1	1	1	1	0	0	0	1	1	1	1	1	1	1	1	1	0	1	1	1	1	1	0	0	1	1	1	1	1	1	1	1
CLUE	GC1	1490	Men	White	26	0	1	1	1	1	1	1	1	1	1	1	1	1	1	1	1	0	0	1	1	1	1	1	1	1	1	1	0	0	1	1	1	1	1	1	1	1	1	0	1	1	1	1	1
CLUE	GC1	1491	Men	White	24	0	1	0	1	1	1	0	0	1	0	1	1	0	1	1	1	0	0	0	0	1	0	1	0	1	0	0	0	0	0	0	1	0	1	0	1	0	0	0	0	0	1	0	1
CLUE	GC1	1492	Men	White	25	0	1	0	1	1	0	0	1	0	1	1	1	1	1	0	1	1	0	0	1	1	0	1		1	1	0	0	0	1	0	1	1	1	1	1	0	1	1	0	1	0	0	1
CLUE	GC1	1493	Men	White	30	0	1	1	1	1	1	1	1	1	1	1	1	1	1	0	1	1	0	1	0	1	1	1	1	1	1	1	0	1	0	0	1	1	1	1	1	1	1	1	1	1	1	0	1
CLUE	GC1	1494	Women	White	21	1	1	1	1	1	1	1	1	1	1	1	1	1	1	0	1	1	0	0	1	1	0	1	0	1	1	0	0	1	0	1	1	0	1	1	1	0	1	0	0	1	1	0	1
CLUE	GC1	1495	Men	White	35	0	1	1	1	1	1	1	1	0	1	1	1	1	1	0	1	0	0	1	1	1	1	1	1	1	1	1	0	1	1	1	1	1	1	1	1	1	1	1	1	1	1	1	1
CLUE	GC1	1496	Women	Asian	19	1	1	0	0	0	1	0	1	1	1	1	1	0	1	0	0	1	0	0	0	0																					1	1	1
CLUE	GC1	1497	Men	White	23	1	1	1	0	1	1	1	0	1	1	1	1	1	1	0	1	1	0	0	1	1	0	1	0	1	1	0	0	1	0	0	1	0	1	0	1	0	1	0	1	0	1	1	1
CLUE	GC1	1498	Women	White	26	0	1	1	1	1	1	1	1	1	1	0	1	1	1	0	1	1	0	1	1	0	0	1	0	1	0	0	0	1	0	1	1	1	1	0	0	0	1	1	0	0	0	0	1
CLUE	GC1	1499	Men	White	33	0	1	1	1	1	1	1	1	1	1	1	1	1	1	1	1	1	1	1	1	0	1	1	1	1	1	1	1	1	1	0	1	1	1	1	1	1	1	1	1	1	1	1	1
CLUE	GC1	1500	Women	Multiracial	25	0	1	1	0	0	0	1	0	0	1	1	1	0	0	1	1	1	0	1	1	1	0	0	0	1	1	0	0	1	1	1	1	0	1	1	1	0	1	1	1	1	1	0	1
CLUE	GC1	1501	Women	Multiracial	23	1	1	1	1	1	0	1	1	1	1	1	1	1	1	1	1	0	0	1	0	1	0	0	1	1	1	0	1	1	0	0	1	1	1	1	1	1	1	0	1	1	1	0	1
CLUE	GC1	1502	Women	White	17	1	1	1	1	1	1	1	1	1	1	1	1	1	1	1	1	0	0	0	1	1	1	1	0	1	1	0	0	0	1	1	1	1	1	1	1	0	1	0	0	1	1	1	1
CLUE	GC1	1503	Women	White	28	0	1	1	1	1	1	1	1	0	1	1	1	1	1	1	1	1	0	1	1	1	0	1	1	1	1	1	0	1	0	1	1	1	1	0	1	0	1	1	0	1	1	1	1
CLUE	GC1	1504	Men	LatinX	28	0	1	1	1	1	1	1	1	1	1	1	1	1	1	1	1	0	0	1	1	1	0	1	1	1	1	1	0	1	1	1	1	1	1	1	1	1	1	1	1	1	1	1	1
CLUE	GC1	1505	Men	White	28	0	1	0	1	1	1	1	1	1	1	1	1	1	1	1	1	0	0	1	1	1	1	1	1	1		1	0	0	1	1	1	1	1	1	1	0	1	0	1	0	1	1	1
CLUE	GC1	1506	Women	White	22	1	1	1	1	1	1	1	1	0	1	1	1	0	1	1	1	1	0	1	1	1	0	1	1	1	1	0	0	1	1	1	1	1	1	1	0	0	1	0	1	1	1	0	1
CLUE	GC1	1507	Men	White	28	0	0	0	1	1	1	1	1	0	1	1	1	0	1	1	1	1	0	1	1	1	0	0	0	1	0	1	1	0	1	1	0	1	1	1	1	0	1	1	1	0	1	1	1
CLUE	GC1	1508	Women	White	24	0	1	1	0	1	1	0	0	1	1	1	1	1	1	1	1	1	0	1	0	1	0	1	0	0	0	1	0	0	0	1	1	1	1	1	0	1	1	0	0	1	0	0	1
CLUE	GC1	1509	Women	White	27	0	1	1	0	0	1	1	1	1	1	1	1	1	1	0	1	0	0	0	0	1	0	0	1	1	0	1	0	0	1	0	0	0	1	0	1	1	1	0	1	1	1	1	1
CLUE	GC1	1510	Women	White	27	0	1	1	0	1	1	0	1	0	1	1	1	1	1	0	1	1	0	1	0	1	0	1	0	1	1	0	0	1	0	0	0	0	1	1	0	1	1	0	0	1	1	0	1
CLUE	GC1	1511	Men	Black	24	0	1	1	0	1	1	1	1	1	1	1	1	1	1	1	1	1	0	1	1	1	1	1	1	1	1	1	1	1	1	1	1	1	1	1	1	1	1	1	1	1	1	1	1
CLUE	GC1	1512	Women	Asian	29	0	1	1	0	1	1	1	1	1	1	0	1	1	1	1	1	0	0	0	1	1	0	1	1	1	1	1	1	0	1	1	1	0	1	1	1	1	1	1	1	1	1	1	1
CLUE	GC1	1513	Men	White	22	1	1	1	1	1	1	1	1	1	1	1	1	1	1	1	1	1	0	1	0	1	0	1	0	1	1	0	0	0	0	1	1	0	0	1	1	1	1	0	1	0	1	0	1
CLUE	GC1	1514	Women	White	21	1	1	1	0	1	1	1	1	1	1	1	1	1	1	1	1	1	0	1	1	1	1	1	0	1	1	1	1	1	1	1	1	1	1	1	1	0	1	1	1	1	1	1	1
CLUE	GC1	1515	Women	White	21	1	1	1	1	1	1	1	1	1	1	0	1	1	1	0	1	1	0	0	1	1																					1	0	1
CLUE	GC1	1516	Women	White	27	0	1	0	0	1	1	1	1	0	1	1	1	1	1	0	0	1	0	0	1	1	1	1	1	1	1	1	0	0	1	1	1	0	1	1	0	1	1	1	1	0	1	1	1
CLUE	GC1	1517	Women	White	23	1	1	1	1	1	1	1	1	1	1	1	1	1	1	1	1	1	0	1	1	1	0	0	0	1	1	0	0	1	0	0	1	1	1	0	1	1	1	0	0	1	1	0	1
CLUE	GC1	1518	Women	White	27	0	1	1	1	1	1	1	1	1	1	1	1	1	1	1	1	1	0	1	1	1
CLUE	GC1	1519	Men	White	28	0	1	1	1	1	1	1	1	1	1	1	1	1	1	1	1	0	0	1	1	1	0	0	1	1	1	0	0	1	1	1	1	1	1	1	1	0	1	1	1	1	1	1	1
CLUE	GC1	1520	Men	White	28	0	1	1	0	1	1	1	1	1	1	1	1	1	1	0	1	0	0	1	0	1	1	1	1	1	1	0	0	1	0	1	1	1	1	1	0	1	1	1	1	1	1	0	1
CLUE	GC1	1521	Women	White	21	1	1	1	1	0	1	1	1	1	1	0	1	0	1	1	1	1	1	0	1	1	0	0	0	1	0	0	0	1	0	1	1	0	0	0	0	0	0	1	0	0	1	0	1
CLUE	GC1	1522	Women	White	18	1	1	1	0	1	1	1	1	1	1	0	1	1	1	1	1	0	0	1	0	1	0	1	1	1	1	0	0	0	0	1	0	1	1	0	1	1	1	0	0	0	0	0	1
CLUE	GC1	1523	Men	White	28	0	1	0	1	1	1	1	0	1	1	1	0	1	1	1	1	0	0	0	1	1	0	0	0	1	1	0	0	1	0	1	1	1	1	0	1	1	1	0	0	0	1	0	1
CLUE	GC1	1524	Men	White	33	0	1	0	0	1	1	1	0	0	1	1	1	0	1	1	1	1	0	0	1	1	1	1	1	1	1	1	1	0	1	1	1	1	1	1	1	1	1	1	1	1	1	1	1
CLUE	GC1	1525	Women	White	30	0	1	1	0	0	1	1	1	1	1	1	0	1	1	1	1	0	0	1	1	1	0	1	0	1	1	1	0	1	1	1	1	1	1	0	1	1	1	1	0	1	1	1	1
CLUE	GC1	1526	Men	White	30	0	1	0	1	1	1	1	1	1	1	1	1	1	1	1	1	1	0	1	1	1	0	1	0	1	1	1	0	1	1	1	1	1	1	1	0	1	1	1	1	1	1	1	1
CLUE	GC1	1527	Men	White	30	0	1	1	0	1	0	0	0	0	1	1	0	1	1	0	0	0	0	0	0	1	0	0	1	0	0	0	0	0	0	0	0	0	0	0	0	0	0	1	0	0	0	0	1
CLUE	GC1	1528	Women	White	25	0	1	1	1	0	1	0	1	1	1	1	1	1	1	1	1	0	0	0	1	1	0	1	0	1	1	0	0	0	0	1	1	0	1	1	1	1	0	0	1	1	1	0	1
CLUE	GC1	1529	Men	White	33	0	1	0	1	1	1	1	1	1	1	1	1	1	1	1	1	0	0	0	0	1	1	1	1	1	1	0	0	0	1	1	1	0	1	1	1	1	1	1	1	1	1	0	1
CLUE	GC1	1530	Men	Multiracial	23	1	1	1	1	1	1	1	1	1	1	1	1	1	1	1	1	1	0	1	0	1	1	1	1	1	1	1	1	1	1	1	1	1	1	1	1	1	1	1	1	1	1	1	1
CLUE	GC1	1531	Men	White	24	0	1	1	1	0	1	1	1	0	0	1	0	1	1	1	1	1	0	0	1	1	0	0	0	1	1	1	0	0	1	0	0	0	1	1	1	0	1	1	1	0	0	0	1
CLUE	GC1	1532	Men	White	24	0	1	1	1	1	1	1	1	1	1	0	1	1	0	1	1	0	1	1	1	1	0	1	1	1	1	0	0	0	0	1	1	0	1	1	1	1	1	0	0	0	1	1	1
CLUE	GC1	1533	Women	White	20	1	0	1	1	1	1	1	1	1	1	1	1	1	1	1	1	1	0	0	0	1	0	1	0	1	1	0	0	0	0	1	1	0	0	1	1	1	0	0	0	1	1	1	1
CLUE	GC1	1534	Women	White	24	0	0	1	1	1	0	1	0	1	1	1	1	1	1	0	1	1	0	1	1	1	0	1	1	1	0	0	0	0	0	0	1	0	1	1	0	0	1	0	0	0	1	1	1
CLUE	GC1	1535	Women	White	23	1	0	1	1	0	1	1	1	0	1	1	1	1	1	1	1	1	0	1	1	1	0	1	1	1	0	0	0	1	0	1	0	0	1	0	1	1	1	1	0	0	1	1	1
CLUE	GC1	1536	Women	White	22	1	1	1	1	1	1	0	1	1	1	1	1	1	1	0	1	0	0	1	0	1	1	0	0	1	1	1	1	1	0	0	1	0	1	0	0	1	0	0	0	1	1	0	1
CLUE	GC1	1537	Men	White	24	0	1	1	1	1	1	1	1	1	1	1	1	1	1	1	1	1	0	0	1	1	0	1	1	1	1	0	0	0	1	1	1	1	1	1	1	0	1	1	1	1
CLUE	GC1	1538	Men	White	26	0	0	0	1	0	1	1	1	1	0	1	1	0	1	1	1	0	0	0	1	1	0	1	1	1	1	1	0	0	0	1	0	0	1	1	0	1	0	1	1	1	1	1	1
CLUE	GC1	1539	Men	White	31	0	1	1	1	1	1	1	1	1	1	1	1	1	1	1	1	0	1	1	1	1	1	1	1	1	1	0	1	1	1	1	1	1	1	1	1	1	1	1	1	1	1	1	1
CLUE	GC1	1540	Women	Black	21	1	1	1	0	1	0	0	1	1	0	1	1	1	1	1	1	0	0	1	1	1	0	1	0	1	1	0	0	0	0	0	1	0	1	0	0	0	1	0	0	0	1	0	1
CLUE	GC1	1541	Men	Asian	33	0	0	0	0	1	1	1	1	0	1	1	1	1	0	1	1	1	0	0	1	1	1	1	1	1	1	0	0	1	1	1	1	0	1	1	0	1	1	1	1	1	1	1	1
CLUE	GC1	1542	Men	White	26	0	1	0	1	1	1	1	1	0	1	1	1	1	1	0	1	0	0	0	1	1	0	1	1	1	1	1	1	1	1	1	1	1	1	1	0	1	1	0	1	1	1	0	1
CLUE	GC1	1543	Women	White	29	0	1	1	0	1	1	1	1	1	1	1	1	0	1	1	1	0	0	1	1	1	1	1	0	1	1	1	0	1	0	1	1	0	1	1	1	1	1	1	0	1	1	1	1
CLUE	GC1	1544	Women	White	25	0	1	1	1	1	1	1	1	0	0	1	1	1	1	0	1	1	0	0	1	1	1	1	0	1	1	0	0	1	1	1	1	1	0	1	1	1	1	1	1	1	1	1	1
CLUE	GC1	1545	Women	White	25	0	1	1	0	1	1	1	1	0	1	1	1	1	1	0	1	1	0	1	0	1	0	1	0	1	0	0	0	1	0	1	1	1	1	0	1	0	1	1	1	1	0	0	1
CLUE	GC1	1546	Men	White	24	0	1	1	0	0	1	1	0	1	1	1	1	1	1	0	1	1	0	0	1	1	0	1	1	1	1	1	0	0	1	0	1	1	1	1	1	1	1	1	1	1	1	1	1
CLUE	GC1	1547	Men	White	25	0	1	1	1	1	1	0	1	1	1	1	1	1	1	1	1	1	0	1	1	1	0	1	1	1	1	1	1	1	1	0	1	1	1	1	1	1	1	0	1	1	1	0	1
CLUE	GC1	1548	Men	White	24	0	1	1	1	0	1	1	0	1	1	1	1	0	1	0	1	0	0	1	1	1	0	0	1	1	1	1	1	0	0	0	1	0	1	1	1	0	1	0	0	1	1	1	1
CLUE	GC1	1549	Women	Asian	32	0	1	1	1	1	1	1	0	1	1	1	1	1	1	1	1	1	0	0	0	1	1	1	1	1	1	1	1	1	1	1	1	1	1	1	1	1	1	1	1	1	1	1	1
CLUE	GC1	1550	Women	Black	25	0	1	1	1	1	1	1	1	1	1	1	0	0	1	0	1	1	0	0	1	1	1	1	0	1	1	0	1	1	1	1	1	1	1	1	1	1	1	1	1	1	1	1	1
CLUE	GC1	1551	Men	White	27	0	0	1	0	1	1	1	1	1	1	1	1	1	1	0	1	1	0	0	1	1	1	1	1	1	1	1	1	1	0	0	1	0	1	1	0	1	1	1	1	1	1	1	1
CLUE	GC1	1552	Women	Black	24	0	1	1	0	1	1	1	1	1	1	1	0	1	1	0	1	1	0	0	1	1	0	1	0	1	1	1	0	0	1	0	1	1	1	1	1	1	1	1	1	1	1	1	1
CLUE	GC1	1553	Women	White	24	0	1	1	1	1	1	1	1	1	1	1	1	1	1	0	1	0	0	1	1	1	0	1	1	1	1	0	0	1	0	1	1	1	1	0	1	1	1	1	1	0	1	1	1
CLUE	GC1	1554	Men	Black	20	1	1	1	1	1	1	1	1	1	1	1	1	1	1	1	1	1	1	1	1	1	0	1	0	1	1	1	1	1	0	1	1	1	1	1	1	1	1	1	1	1	1	1	1
CLUE	GC1	1555	Women	White	22	1	1	1	1	1	1	1	1	0	1	1	1	1	1	1	1	0	0	1	1	1		0		1	1	1	0	1	0	1	1	0	1	0	0	0	0	1	0	0	1	1	1
CLUE	GC1	1556	Women	White	27	0	1	1	1	1	1	1	1	1	1	1	1	1	1	1	1	0	0	1	1	1	1	1	1	1	1	1	0	1	0	1	1	1	1	1	1	0	1	1	1	0	1	1	1
CLUE	GC1	1557	Men	White	28	0	1	0	1	1	1	1	1	1	1	1	1	1	1	0	1	0	0	0	1	1	0	1	1	1	1	1	1	1	1	1	1	1	1	1	1	0	1	1	1	0	1	1	1
CLUE	GC1	1558	Men	Asian	25	0	1	1	0	1	1	1	0	1	1	1	1	1	1	1	1	0	0	1	1	1	0	1	1	1	1	0	1	1	1	1	1	1	1	1	1	0	1	1	1	1	1	1	1
CLUE	GC1	1559	Women	White	21	1	1	1	0	1	1	1	1	1	1	1	0	0	1	0	1	1	0	0	0	1	0	1	1	1	1	0	0	0	0	1	0	1	1	0	0	1	1	0	1	0	1	0	1
CLUE	GC1	1560	Men	White	27	0	1	1	1	1	1	1	1	1	0	1	1	1	1	0	1	0	0	0	0	1	0	1	0	1	1	0	0	0	1	1	0	1	1	1	1	1	1	0	1	1	1	1	1
CLUE	GC1	1561	Men	White	25	0	1	0	1	0	0	1	1	1	1	1	1	1	1	1	1	1	0	0	0	1	0	1	1	1	1	1	0	1	0	1	1	1	1	1	0	0	1	0	1	1	1	0	1
CLUE	GC1	1562	Women	Asian	33	0	1	1	1	1	1	1	1	1	1	1	1	1	1	1	1	1	0	0	1	1	1	1	1	1	1	1	1	1	0	1	1	1	1	1	1	1	1	1	0	1	1	1	1
CLUE	GC1	1563	Women	Multiracial	29	0	1	1	1	1	1	1	1	1	1	1	1	1	1	1	1	0	0	1	0	1	1	1	1	1	0	1	0	1	1	1	1	0	1	0	0	0	0	1	0	1	1	1	1
CLUE	GC1	1564	Women	White	26	0	1	1	1	1	1	1	1	1	1	1	1	1	1	0	1	0	0	0	1	1	0	1	0	1	1	1	0	0	0	1	1	1	1	0	1	1	1	0	0	1	1	1	1
CLUE	GC1	1565	Women	White	22	1	1	0	1	1	1	0	1	0	1	1	1	1	1	0	1	0	0	0	1	1	0	1	0	1	0	0	0	1	0	1	1	0	1	1	1	0	1	0	0	1	1	1	1
CLUE	GC1	1566	Women	White	26	0	1	1	1	1	1	1	1	1	1	1	1	1	1	1	1	0	0	1	1	1	0	1	1	1	1	0	0	1	1	1	1	0	1	1	1	1	1	1	1	1	1	1	1
CLUE	GC1	1567	Men	Asian	25	0	0	1	0	0	1	1	0	0	1	1	1	0	1	1	1	1	0	0	1	1	0	1	1	1	1	0	0	1	1	0	0	0	1	1	1	1	1	0	1	0	1	1	1
CLUE	GC1	1568	Men	White	26	0	1	1	1	1	1	1	1	1	1	1	1	1	1	1	1	1	0	0	1	1	0	1	1	1	1	0	0	1	1	1	1	1	1	1	1	1	1	0	1	0	1	1	1
CLUE	GC1	1569	Men	White	27	0	1	1	1	1	1	1	1	0	1	1	1	0	1	0	1	0	1	0	0	1	1	1	0	1	1	1	1	0	0	1	1	1	1	1	1	1	1	1	1	1	1	0	1
CLUE	GC1	1570	Women	Black	23	1	1	1	0	1	1	0	1	1	1	1	1	1	1	0	1	1	0	1	1	1	0	1	0	1	1	1	0	1	1	1	0	1	1	1	1	0	1	0	1	1	1	0	1
CLUE	GC1	1571	Women	Asian	27	0	1	1	0	1	1	1	1	0	1	1	1	0	1	0	1	1	0	1	1	1	0	1	1	1	1	0	0	1	0	0	1	1	1	1	1	1	1	0	0	1	1	1	1
CLUE	GC1	1572	Men	White	25	0	1	0	1	1	1	1	0	1	0	1	1	1	1	1	1	0	0	1	1	0	0	1	1	1	1	1	0	1	0	0	1	0	1	0	0	0	1	1	0	0	1	1	1
CLUE	GC1	1573	Women	Black	17	1	1	1	0	1	1	1	1	0	1	1	1	1	1	1	1	1	1	1	1	1	0	1	1	1	1	0	0	1	0	1	1	1	1	1	0	1	1	1	0	1	1	1	1
CLUE	GC1	1574	Women	White	28	0	1	1	1	1	1	1	1	0	1	1	1	1	1	0	1	1	0	0	1	1	0	1	1	1	1	1	0	1	1	1	1	1	1	1	1	1	1	1	1	1	1	1	1
CLUE	GC1	1575	Men	White	25	0	1	0	0	1	1	1	1	1	1	1	1	1	1	0	1	1	0	0	1	1	1	1	0	1	1	1	0	0	0	1	1	1	1	1	1	1	0	0	1	0	1	1	1
CLUE	GC1	1576	Women	White	22	1	1	1	1	1	1	1	1	1	1	1	1	1	1	1	0	1	0	1	1	1	0	1	1	1	1	1	0	1	1	1	1	1	1	1	1	1	1	1	1	1	1	1	1
CLUE	GC1	1577	Men	White	25	0	1	1	1	0	1	1	1	1	0	1	1	0	1	1	1	1	0	1	1	1	0	1	0	1	0	1	1	0	0	1	1	1	1	1	1	1	1	1	1	1	1	1	1
CLUE	GC1	1578	Women	White	17	1	1	0	0	1	1	0	1	1	1	0	1	1	1	1	0	1	0	0	0	0	0	1	0	1	1	0	0	0	0	1	0	1	0	0	0	0	0	0	0	0
CLUE	GC1	1579	Women	Multiracial	18	1	1	0	1	1	1	1	1	0	1	0	1	1	1	1	1	1	0	1	0	1	0	1	0	1	1	0	0	1	0	1	1	0	1	1	0	0	0	0	1	1	1	0	1
CLUE	GC1	1580	Women	White	20	1	1	1	1	1	0	1	1	1	1	1	1	0	1	0	1	1	0	1	0	1	1	0	1	1	1	1	1	1	1	1	1	1	1	1	1	0	1	1	1	1	1	1	1
CLUE	GC1	1581	Women	White	17	1	1	1	0	1	1	1	1	1	0	1	1	0	1	1	0	0	0	0	1	0	0	0	1	1	0	0	0	0	0	1	0	0	0	0	0	0	0	0	0	0	1	0	1
CLUE	GC1	1582	Women	White	16	1	1	1	0	0	1	0	0	0	1	1	1	0	1	1	0	1	1	1	0	1																					0	0	1
CLUE	GC1	1583	Men	White	28	0	1	1	1	1	1	1	1	1	1	1	1	1	1	1	1	1	0	1	1	1	1	1	1	1	1	1	1	1	1	1	1	1	1	1	1	1	1	1	1	1	1	1	1
CLUE	GC1	1584	Men	LatinX	33	0	1	0	1	1	1	1	1	0	1	1	1	1	1	1	1	1	0	1	1	1	0	1	1	1	1	0	1	0	1	1	1	1	1	1	1	1	1	0	1	0	1	0	1
CLUE	GC1	1585	Women	Black	23	1	1	1	1	0	1	1	1	0	1	1	0	1	1	1	1	1	0	1	1	1	0	1	0	1	1	0	0	1	0	1	1	0	1	1	1	1	1	1	0	0	1	0	1
CLUE	GC1	1586	Men	White	28	0	1	1	0	1	1	1	1	1	1	0	1	1	1	0	1	0	0	0	1	1	0	1	0	1	0	1	0	0	1	1	1	1	1	1	1	1	1	0	1	0	1	1	1
CLUE	GC1	1587	Men	White	29	0	0	1	1	0	1	1	0	1	1	0	1	0	1	0	1	1	0	1	0	1	0	0	0	1	0	1	0	1	1	1	1	0	1	1	0	1	1	0	1	1	0	0	1
CLUE	GC1	1588	Women	White	27	0	1	0	1	1	1	1	0	0	1	1	1	1	1	1	1	1	1	0	0	1	0	1	1	1	1	1	0	1	1	0	1	1	1	1	1	1	1	0	0	0	1	0	1
CLUE	GC1	1589	Women	White	23	1	1	1	1	1	1	0	1	0	0	1	1	1	1	0	1	0	0	0	1	0	0	1	0	1	1	0	0	0	0	1	1	1	1	0	0	1	1	0	1	1	1	0	1
CLUE	GC1	1590	Women	Multiracial	24	0	1	1	1	1	1	1	1	1	1	1	0	1	1	1	1	0	0	1	1	1	0	0	0	1	1	0	0	0	0	0	0	1	1	0	1	0	1	1	1	1	1	0	1
CLUE	GC1	1591	Women	Multiracial	19	1	1	1	0	1	1	1	1	1	1	1	1	1	1	1	1	1	0	0	0	1	0	1	0	1	1	0	0	1	0	1	1	0	0	1	1	1	0	0	0	1	1	1	1
CLUE	GC1	1592	Women	Multiracial	25	0	1	1	1	1	1	1	1	1	1	1	1	1	1	1	1	0	0	1	1	1	0	1	1	1	0	0	0	1	1	1	1	0	1	1	1	1	1	0	1	1	1	0	1
CLUE	GC1	1593	Men	White	30	0	1	0	1	1	1	1	1	0	0	1	0	1	1	1	1	1	0	0	1	1	1	1	1	1	1	1	1	0	1	1	1	1	1	1	1	0	1	1	1	1	1	1	1
CLUE	GC1	1594	Men	White	26	0	1	1	1	1	1	1	1	1	1	1	1	1	1	1	1	1	0	1	1	1	1	0	1	1	1	0	0	0	1	1	1	1	1	1	1	0	1	1	1	1	1	1	1
CLUE	GC1	1595	Women	White	27	0	1	1	1	1	1	1	1	0	1	1	1	1	1	1	0	0	0	0	1	1	1	1	1	1	0	0	0	1	1	1	1	0	1	1	1	0	1	1	0	1	1	0	1
CLUE	GC1	1596	Women	White	25	0	1	1	0	1	1	1	1	1	1	0	1	1	1	0	1	1	0	0	1	1	0	1	1	1	1	1	0	1	1	1	1	1	1	1	1	1	1	0	1	1	1	0	1
CLUE	GC1	1597	Men	White	28	0	1	0	1	1	1	1	1	0	1	1	1	1	1	1	1	1	1	1	1	1	1	1	1	1	1	1	1	1	1	1	1	1	1	1	1	1	1	1	1	1	1	1	1
CLUE	GC1	1598	Men	White	33	0	1	1	0	1	1	1	1	1	1	1	1	0	1	1	1	1	0	1	1	1	1	1	1	1	1	1	0	1	1	1	1	1	1	1	1	1	1	1	1	1	1	0	1
CLUE	GC1	1599	Men	White	26	0	1	1	1	1	1	1	1	0	1	1	1	1	1	1	1	1	0	1	1	1	0	1	0	0	1	0	0	0	1	0	1	1	1	0	1	0	1	1	0	0	1	0	1
CLUE	GC1	1600	Men	Asian	20	1	1	0	1	1	1	1	1	1	1	1	0	1	1	1	1	0	0	1	1	0	0	1	0	1	1	0	0	1	1	0	1	0	1	1	1	1	1	0	1	1	1	1	1
CLUE	GC1	1601	Men	Asian	35	0	1	1	1	0	0	1	1	1	0	1	1	0	0	1	1	0	0	0	1	1	0	1	1	1	1	0	0	1	1	1	1	1	1	1	1	1	1	0	0	1	1	0	1
CLUE	GC1	1602	Men	Asian	25	0	1	1	1	1	1	1	1	0	1	1	1	1	1	1	1	0	0	1	1	1	0	1	1	1	1	1	0	1	0	1	1	0	1	1	1	1	1	1	1	1	1	1	1
CLUE	GC1	1603	Men	White	31	0	1	0	1	1	1	1	1	1	1	0	1	1	1	1	1	1	0	0	1	1	1	1	1	1	0	1	1	0	0	1	1	1	1	1	1	0	1	0	1	1	1	1	1
CLUE	GC1	1604	Women	White	25	0	1	1	0	1	1	1	1	1	1	0	1	1	1	1	1	1	0	1	1	1	0	0	0	1	1	0	0	1	1	0	1	1	1	1	1	0	1	0	0	1	1	0	1
CLUE	GC1	1605	Men	White	28	0	1	1	1	1	0	1	0	0	1	1	0	1	1	1	1	1	0	0	1	1	0	1	1	1	1	1	0	1	1	0	1	1	1	1	1	1	1	1	1	1	1	1	1
CLUE	GC1	1606	Men	White	23	1	1	1	0	1	1	1	1	1	1	1	0	1	1	1	1	1	0	1	0	1	1	1	1	1	1	0	0	1	1	0	1	1	1	0	0	0	1	0	1	1	1	1	1
CLUE	GC1	1607	Men	White	26	0	1	1	0	0	0	1	1	0	1	1	1	1	1	0	0	0	0	1	1	1	0	1	0	1	1	0	0	1	0	0	0	1	1	0	1	1	1	1	1	0	1	1	1
CLUE	GC1	1608	Women	White	22	1	1	1	1	1	1	1	1	1	1	1	1	1	1	0	1	0	0	0	1	1	0	1	0	1	0	0	0	0	0	1	1	1	1	1	1	1	1	0	0	1	1	0	1
CLUE	GC1	1609	Women	White	26	0	1	1	1	1	1	1	1	1	1	1	1	0	1	1	1	0	0	0	1	1	0	1	0	1	1	0	0	1	0	1	1	0	1	1	0	0	1	0	0	0	1	0	1
CLUE	GC1	1610	Women	Asian	24	0	1	1	0	0	1	0	1	0	1	1	1	1	1	1	1	0	0	0	0	1	1	1	0	1	1	0	1	1	0	1	0	1	1	0	1	1	1	1	0	0	1	0	1
CLUE	GC1	1611	Men	White	28	0	0	1	1	1	1	1	1	1	1	1	1	1	1	1	1	1	0	1	1	1	0	1	1	1	1	0	0	0	1	0	1	0	1	0	1	1	1	0	1	1	1	0	1
CLUE	GC1	1612	Women	White	27	0	1	1	1	1	1	1	1	1	1	1	0	1	1	0	1	0	0	1	0	1	0	0	0	0	1	0	1	1	0	1	1	0	0	1	1	1	1	0	0	1	1	0	1
CLUE	GC1	1613	Women	White	25	0	1	1	1	1	1	1	1	1	0	1	1	0	1	1	1	1	0	1	1	1	1	1	0	1	1	0	0	1	1	0	1	1	1	1	1	0	0	0	1	1	1	1	1
CLUE	GC1	1614	Men	White	33	0	1	1	1	1	1	1	1	1	1	1	1	1	1	1	1	0	0	1	1	1	1	1	1	1	1	1	1	1	1	1	1	1	1	1	1	1	1	1	1	1	1	1	1
CLUE	GC1	1615	Women	White	17	1	1	1	0	0	1	0	1	0	1	1	1	0	0	0	0	1	0	1	0	1	0	1	0	1	1	0	0	0	0	0	1	1	1	0	1	0	0	0	0	0	1	0	1
CLUE	GC1	1616	Women	White	23	1	1	1	1	0	1	1	1	1	0	0	0	0	0	0	0	1	0	1	0	1	0	1	0	1	0	1	0	1	0	0	1	0	1	0	1	0	1	0	0	0	0	0	1
CLUE	GC1	1617	Men	Black	26	0	1	1	1	1	1	0	1	1	1	1	0	1	1	1	1	0	0	0	1	1	0	1	0	1	1	1	1	1	0	0	1	1	1	1	1	0	0	1	1	1	1	0	1
CLUE	GC1	1618	Women	White	24	0	1	1	1	0	1	1	0	1	1	1	1	1	1	1	1	1	0	0	1	1	0	1	0	1	1	1	1	1	0	1	1	1	1	1	0	0	1	1	1	0	1	1	1
CLUE	GC1	1619	Women	White	26	0	1	1	1	1	1	1	1	1	1	1	1	1	1	1	1	1	0	0	1	1	1	1	1	1	1	1	1	1	0	1	1	1	1	0	1	1	1	0	1	1	1	1	1
CLUE	GC1	1620	Men	Asian	25	0	1	0	0	0	1	1	1	1	1	1	1	0	1	1	1	1	0	1	0	1	0	1	1	1	0	1	0	1	0	0	0	1	1	0	1	0	1	1	0	0	1	0	1
CLUE	GC1	1621	Women	White	29	0	1	1	1	1	1	1	0	1	1	1	1	1	1	1	1	0	0	0	1	1	0	0	0	1	1	0	0	0	0	1	1	1	1	0	0	1	1	1	1	0	1	0	1
CLUE	GC1	1622	Women	White	28	0	1	0	1	1	1	1	0	1	1	1	1	0	1	0	1	0	0	1	1	1	0	1	1	1	1	0	1	0	0	1	1	1	1	1	1	0	1	0	0	1	1	0	1
CLUE	GC1	1623	Women	White	28	0	1	1	0	1	1	1	1	1	1	1	1	1	1	1	1	1	0	1	1	1	0	1	1	1	1	1	0	1	1	1	1	1	1	1	0	0	1	1	0	1	1	0	1
CLUE	GC1	1624	Women	White	28	0	1	1	1	1	1	1	1	1	1	1	1	1	1	0	1	0	0	1	1	1	1	1	1	1	1	1	1	0	1	1	1	1	1	1	1	1	1	1	1	1	1	1	1
CLUE	GC1	1625	Men	White	29	0	1	1	0	1	1	1	1	1	1	1	1	0	1	1	0	1	0	1	1	1	0	1	1	1	1	1	1	1	1	1	1	1	1	1	1	1	1	1	1	1	1	1	1
CLUE	GC1	1626	Women	White	27	0	1	1	0	1	1	1	1	1	1	1	1	1	1	1	1	1	0	0	1	1	0	1	0	1	0	1	1	1	0	1	1	1	1	1	0	1	0	0	0	1	1	0	1
CLUE	GC1	1627	Women	White	25	0	1	1	1	1	1	1	1	0	1	1	1	1	1	1	1	1	0	0	0	1	0	0	1	1	1	1	0	1	1	1	1	1	1	1	0	1	1	0	1	1	1	0	1
CLUE	GC1	1628	Women	Multiracial	27	0	1	1	1	1	1	1	1	1	1	1	1	1	1	0	1	0	0	0	1	1	1	1	0	1	1	1	0	1	1	1	1	1	1	1	1	1	1	1	1	0	1	1	1
CLUE	GC1	1629	Women	Multiracial	25	0	1	1	1	1	1	1	1	1	1	1	1	1	1	0	1	1	0	1	1	1	1	0	0	1	1	1	0	1	1	0	1	1	1	1	1	0	1	1	1	1	1	0	1
CLUE	GC1	1630	Women	Black	22	1	1	1	0	1	1	1	1	1	0	1	1	1	1	0	1	0	1	0	1	1	0	1	1	1	1	0	1	0	0	1	1	0	1	1	1	1	0	1	0	1	1	0	1
CLUE	GC1	1631	Women	White	27	0	1	1	0	1	1	1	1	1	1	0	1	1	1	0	1	0	0	0	1	1	0	1	1	1	1	1	0	1	1	0	1	1	1	1	1	1	1	0	0	0	1	1	1
CLUE	GC1	1632	Men	White	22	1	1	1	0	1	1	0	1	1	1	1	1	0	1	0	1	1	0	0	0	0	0	0	0	0	0	0	0	0	0	1	0	0	1	1	0	1	0	1	1	0	1	0	1
CLUE	GC1	1633	Men	White	23	1	1	1	1	1	1	1	0	1	1	0	1	1	1		1	0	0	0	0	1	1	0	0	1	1	1	0	1	1	1	1	0	1	1	1	1	1	0	0	1	1	0	1
CLUE	GC1	1634	Men	White	27	0	1	0	1	1	1	1	0	1	0	0	1	0	1	0	1	0	0	1	0	1	0	1	1	1	0	1	0	0	0	1	1	1	1	1	1	1	1	1	1	1	0	1	1
CLUE	GC1	1635	Men	International	22	1	1	1	1	1	1	1	1	1	1	1	1	1	1	1	1	0	0	1	1	1	1	1	1	1	1	1	1	0	1	1	1	0	1	1	0	0	1	1	1	1	1	1	1
CLUE	GC1	1636	Men	White	29	0	1	1	1	1	1	1	1	1	1	1	1	1	1	1	1	0	0	0	1	1	1	1	1	1	1	1	1	1	1	1	1	1	1	1	1	1	0	1	1	1	1	1	1
CLUE	GC1	1637	Women	Multiracial	16	1	1	1	1	0	0	0	1	0	1	1	0	0	1	0	1	0	0	0	0	1	0	1	0	1	0	0	0	1	1	1	1	0	1	0	0	0	0	0	0	1	1	0	1
CLUE	GC1	1638	Men	White	30	0	1	1	1	1	1	1	1	0	1	1	1	1	0	1	1	1	0	1	1	1	1	1	1	0	0	0	1	0	0	1	0	1	1	1	1	1	1	1	1	0	1	1	1
CLUE	GC1	1639	Women	LatinX	24	0	1	1	0	1	1	1	1	0	0	1	0	1	1	1	1	1	0	0	0	1	0	1	1	1	1	0	0	1	0	1	1	0	1	1	1	0	1	0	1	1	1	1	1
CLUE	GC1	1640	Men	LatinX	31	0	1	1	1	1	1	1	1	0	1	1	1	1	1	1	1	1	0	1	1	1																					1	1	1
CLUE	GC1	1641	Women	White	27	0	1	0	1	1	1	1	1	0	1	1	1	1	1	0	1	1	0	0	1	0	0	1	0	1	1	1	0	1	0	1	1	1	1	1	1	1	1	0	1	0	1	1	1
CLUE	GC1	1642	Women	White	21	1	1	0	0	1	1	0	0	1	1	0	1	0	1	0	0	1	0	0	0	1	0	0	1	0	0	0	0	1	0	0	1	1	0	0	0	1	0	0	0	0	1	0	1
CLUE	GC1	1643	Men	White	30	0	1	1	1	1	1	1	1	0	1	1	1	1	1	1	1	1	1	1	1	1	1	1	1	1	1	1	1	1	1	1	1	1	1	1	1	1	1	1	1	1	1	1	1
CLUE	GC1	1644	Women	White	26	0	1	0	0	1	1	1	1	1	0	1	1	1	1	1	1	0	0	0	1	1	0	1	1	1	1	0	1	1	1	1	1	1	1	1	1	0	1	0	0	0	1	0	1
CLUE	GC1	1645	Men	Black	25	0	1	0	1	0	1	1	1	1	1	1	1	1	1	1	1	0	0	0	0	1	0	1	1	1	1	0	1	1	1	1	1	0	0	0	1	1	1	1	1	1	1	1	1
CLUE	GC1	1646	Men	White	30	0	1	1	1	0	1	1	1	1	1	1	1	1	1	1	1	1	0	1	1	1	1	1	1	1	1	0	1	1	1	1	1	1	1	1	1	1	1	1	1	0	1	1	1
CLUE	GC1	1647	Men	White	26	0	1	1	1	1	1	1	1	1	1	1	1	1	1	1	1	1	0	1	1	0	0	1	1	1	0	1	0	1	1	0	1	1	1	1	1	0	1	1	0	0	0	0	1
CLUE	GC1	1648	Men	Multiracial	24	0	1	1	0	1	1	1	1	1	1	1	1	1	1	1	1	0	0	1	1	1	0	1		1	1	0	0	1	1	1	1	1	1	1	1	1	1	1	1	1	1	1	1
CLUE	GC1	1649	Men	White	29	0	1	0	0	1	1	1	1	0	1	1	1	1	1	1	1	1	0	0	1	1	0	1	1	1	1	1	0	1	1	0	1	0	1	1	1	1	0	0	0	1	1	0	1
CLUE	GC1	1650	Women	LatinX	27	0	1	1	0	1	1	1	1	0	1	1	1	1	1	1	1	1	0	1	1	1	0	1	1	1	1	1	0	0	1	0	1	1	1	1	1	1	1	0	1	1	1	1	1
CLUE	GC1	1651	Women	White	24	0	1	0	1	0	0	1	0	1	1	0	0	0	1	0	1	1	0	0	1	1	0	1	1	1	1	0	0	1	1	1	1	0	1	1	1	0	1	1	0	0	1	1	1
CLUE	GC1	1652	Women	White	28	0	1	1	0	1	1	1	1	1	1	1	1	1	1	1	1	1	0	1	1	1	1	1	1	1	1	1	1	1	1	1	1	1	1	1	1	1	1	0	1	1	1	1	1
CLUE	GC1	1653	Women	White	24	0																					0	1	0	1	1	0	0	0	0	1	1	1	1	1	0	0	1	0	0	0	1	0	1
CLUE	GC1	1654	Women	White	21	1	1	1	0	1	1	1	1	1	1	1	1	1	1	1	1	1	0	1	1	1	0	1	0	1	1	0	1	0	0	1	1	1	1	1	1	1	1	1	1	1	1	1	1
CLUE	GC1	1655	Men	White	29	0	1	1	0	1	1	1	1	1	1	1	1	1	1	1	1	0	0	1	0	1	0	1	1	1	1	1	0	1	1	1	1	1	1	1	0	1	1	1	0	1	1	0	1
CLUE	GC1	1656	Men	LatinX	27	0	1	1	1	1	1	1	1	0	1	1	1	1	1	1	1	0	0	1	1	1	1	1	0	1	1	0	0	1	1	1	1	1	1	1	1	1	1	0	1	1	1	0	1
CLUE	GC1	1657	Men	Black	26	0	1	1	0	1	1	1	0	0	1	1	1	0	1	1	1	1	0	0	1	1	1	0	1	1	0	1	0	1	1	0	1	1	1	1	1	1	1	1	1	1	1	1	1
CLUE	GC1	1658	Men	White	28	0	1	0	1	0	1	1	1	0	1	1	1	1	1	1	1	1	0	0	1	1	0	1	0	1	1	1	0	1	1	1	1	0	1	1	1	1	1	1	1	1	1	0	1
CLUE	GC1	1659	Men	White	31	0	0	1	0	0	1	1	1	1	1	1	1	1	1	1	1	1	0	0	0	1	1	1	0	1	1	1	1	1	1	1	1	1	1	1	1	1	1	1	1	1	1	1	1
CLUE	GC1	1660	Men	White	23	1	1	1	0	0	1	1	1	1	1	1	1	1	1	1	1	1	1	0	1	1	0	1	1	1	1	0	0	0	0	1	1	0	0	0	1	1	1	1	1	1	1	0	1
CLUE	GC1	1661	Women	LatinX	27	0	1	1	1	1	1	1	1	1	1	1	1	0	1	1	1	1	0	1	1	1	0	1	1	1	1	0	1	1	0	0	1	1	1	1	0	1	1	1	1	0	1	1	1
CLUE	GC1	1662	Women	White	28	0	1	1	1	1	1	1	1	1	1	0	1	1	1	0	1	1	1	1	1	1	0	1	0	1	1	1	0	0	1	0	0	1	1	1	1	1	1	1	0	1	1	1	1
CLUE	GC1	1663	Men	White	35	0	1	1	1	1	1	1	1	1	1	1	1	1	1	1	1	1	0	1	1	1	1	1	1	1	1	1	1	1	1	1	1	1	1	1	1	1	1	1	1	1	1	1	1
CLUE	GC1	1664	Men	Black	23	1	1	1	0	1	1	1	1	1	1	1	1	1	1	0	1	1	0	1	1	1	0	1	1	1	1	1	1	1	1	1	1	1	0	1	1	1	1	0	1	1	1	0	1
CLUE	GC1	1665	Women	White	24	0	1	0	1	1	1	1	1	1	1	1	1	1	1	1	1	0	0	0	0	1	0	1	0	1	1	1	1	0	1	1	1	0	1	1	1	1	1	0	0	0	1	1	1
CLUE	GC1	1666	Men	Asian	23	1	1	1	1	1	1	0	1	1	1	1	1	1	1	0	1	0	0	1	1	1	0	1	1	1	0	0	0	1	1	1	1	1	1	1	1	0	1	1	1	0	1	1	1
CLUE	GC1	1667	Women	White	25	0	1	0	1	1	1	1	1	1	1	1	1	1	1	1	1	0	0	1	1	1	0	1	1	1	1	1	1	0	1	1	1	0	1	1	1	1	1	1	1	1	1	1	1
CLUE	GC1	1668	Women	White	27	0	1	1	1	0	1	1	1	1	1	1	0	1	1	1	1	1	0	1	1	1	0	1	1	0	1	0	0	0	1	0	0	1	1	0	1	1	1	1	1	1	1	0	1
CLUE	GC1	1669	Women	White	24	0	0	0	1	1	1	1	0	0	0	0	1	0	1	1	1	0	0	1	1	1	0	1	0	0	0	0	1	0	0	1	1	0	1	1	1	0	1	0	1	1	0	1	1
CLUE	GC1	1670	Men	White	22	1	1	1	0	1	1	1	1	0	1	0	1	1	1	0	1	1	0	0	1	1	0	1	0	1	0	1	1	0	0	1	0	1	1	0	0	1	1	0	0	1	1	1	1
CLUE	GC1	1671	Women	White	26	0	1	1	1	1	1	1	1	1	1	1	1	1	1	1	1	1	0	1	1	1	1	1	1	1	1	1	1	1	0	1	1	1	1	1	1	1	1	1	1	1	1	1	1
CLUE	GC1	1672	Men	White	27	0	1	1	1	1	0	1	0	0	0	0	0	1	0	1	0	0	0	0	0	0	0	1	0	1	1	1	0	0	1	0	1	0	1	1	0	1	0	0	0	0	1	0	1
CLUE	GC1	1673	Men	White	26	0	1	1	1	1	1	1	1	1	0	1	1	1	1	1	1	1	0	1	1	1	0	1	0	1	1	0	1	1	0	0	1	1	1	0	1	0	1	1	1	1	1	0	1
CLUE	GC1	1674	Women	White	27	0	1	0	1	1	0	1	0	0	1	1	0	1	1	1	1	1	0	0	1	1	0	1	1	1	1	0	1	1	1	1	1	1	1	1	1	1	1	1	1	1	1	0	1
CLUE	GC1	1675	Men	Not Reported	30	0	1	0	1	1	1	1	1	1	1	1	1	1	1	1	1	1	0	0	1	1	0	1	1	1	0	1	1	1	1	0	1	1	1	1	1	0	0	1	1	1	1	1	1
CLUE	GC1	1676	Men	White	28	0	1	1	1	1	1	1	1	1	1	1	1	1	1	1	1	0	0	0	1	1	0	1	1	1	1	1	0	1	1	1	1	1	1	1	1	1	1	1	1	1	1	1	1
CLUE	GC1	1677	Men	White	25	0	1	1	1	1	1	1	1	1	1	1	1	1	1	0	1	1	0	0	1	1	0	1	0	1	0	1	0	1	0	0	1	1	1	1	0	1	1	0	1	1	1	0	1
CLUE	GC1	1678	Women	White	25	0	0	1	0	1	1	0	0	0	0	1	0	0	1	0	1	0	0	1	0	1	0	1	1	1	1	0	0	0	0	1	1	0	1	0	1	1	0	0	0	0	1	0	1
CLUE	GC1	1679	Women	White	22	1	1	0	1	0	0	0	1	0	1	1	1	1	1	1	0	0	0	0	0	0	0	0	0	1	0	0	0	0	0	0	0	0	0	0	0	0	0	0	0	0	0	0	1
CLUE	GC1	1680	Women	White	25	0	1	1	0	1	1	1	1	1	1	1	1	1	1	0	1	0	0	1	0	1	0	1	1	1	0	0	0	1	1	1	1	1	1	1	1	1	1	1	1	1	1	1	1
CLUE	GC1	1681	Women	White	25	0	1	1	1	1	1	0	1	1	1	1	1	0	1	1	1	0	0	1	1	1	0	1	1	1	1	1	0	1	0	1	1	1	1	1	1	1	1	1	1	1	1	1	1
CLUE	GC1	1682	Women	White	25	0	1	1	1	0	1	1	1	0	1	1	1	1	1	0	1	1	0	1	1	1	0	1	0	1	1	1	0	0	0	1	1	1	1	1	1	1	1	1	1	1
CLUE	GC1	1683	Women	Asian	24	0	1	1	1	1	1	0	1	1	1	1	1	1	1	1	1	0	1	1	1	1	0	1	0	1	1	0	0	0	0	0	1	0	1	1	1	1	1	1	1	1	1	1	1
CLUE	GC1	1684	Women	Black	24	0	1	1	0	0	0	1	0	0	0	1	1	0	1	0	0	1	0	0	0	1	0	1	0	0	1	0	0	0	0	0	0	0	0	0	0	0	0	0	0	1	1	0	1
CLUE	GC1	1685	Men	White	30	0	1	1	1	0	1	1	1	1	1	1	1	1	1	1	1	0	0	1	1	1	0	1	1	1	1	1	0	1	1	0	1	1	1	1	1	1	1	1	1	1	1	1	1
CLUE	GC1	1686	Women	White	27	0	1	1	0	1	1	1	1	1	1	1	1	1	1	1	1	0	0	1	1	1	1	1	1	1	1	1	0	1	0	1	1	1	1	1	1	1	1	1	1	1	1	1	1
CLUE	GC1	1687	Women	White	25	0	1	1	1	1	1	1	1	1	1	1	1	1	1	0	1	0	0	1	1	1	0	1	0	1	0	1	1	0	0	0	1	0	1	0	0	1	1	0	1	1	1	0	1
CLUE	GC1	1688	Men	White	28	0	1	1	1	1	1	1	1	0	1	1	1	1	1	1	1	1	0	1	1	1	1	1	1	1	1	0	0	0	0	0	1	1	1	1	0	1	1	1	1	1	1	0	1
CLUE	GC1	1689	Women	Multiracial	22	1	1	1	0	1	1	1	1	1	1	1	1	0	1	1	1	0	0	0	1	1	0	1	0	1	1	0	0	1	0	1	1	0	0	1	1	1	1	0	0	1	1	1	1
CLUE	GC1	1690	Women	White	26	0	1	1	0	1	1	1	1	0	0	1	1	1	0	1	1	0	0	0	0	1	0	1	0	0	0	0	1	0	0	1	1	1	0	0	1	1	0	0	0	0	1	0	1
CLUE	GC1	1691	Women	White	27	0	1	0	0	1	1	1	1	1	1	1	1	1	1	1	1	1	0	1	1	1	0	1	1	1	1	0	0	0	1	0	1	0	1	1	1	0	1	0	1	1	1	1	1
CLUE	GC1	1692	Men	Black	25	0	1	1	0	1	1	1	1	0	0	1	1	1	1	1	1	0	0	1	1	1	0	0	1	1	1	0	1	0	0	1	0	0	1	0	0	1	1	1	0	0	1	1	1
CLUE	GC1	1693	Men	White	26	0	1	0	0	1	1	1	1	1	1	1	1	1	1	1	1	1	0	1	0	1	0	1	1	0	1	0	0	1	1	1	0	0	0	1	0	0	1	0	0	1	1	1	1
CLUE	GC1	1694	Men	White	27	0	1	1	1	1	1	1	1	1	1	1	1	1	1	1	1	1	1	1	0	1	1	1	0	1	1	1	0	1	1	1	1	1	1	1	1	1	1	1	0	0	1	0	1
CLUE	GC1	1695	Men	Multiracial	27	0	1	1	0	1	1	1	1	0	1	1	1	0	1	0	1	0	0	0	1	1	0	1	0	1	1	0	0	1	0	0	0	0	1	1	1	1	1	1	1	1	1	1	1
CLUE	GC1	1696	Men	White	23	1	1	1	0	1	1	1	1	1	1	1	1	1	1	0	1	0	0	1	1	1	0	1	0	1	1	0	0	1	0	1	1	0	1	0	1	1	1	1	0	1	1	1	1
CLUE	GC1	1697	Women	White	23	1	1	0	0	0	1	1	1	0	1	1	1	1	1	1	1	0	0	0	1	1	0	1	0	0	1	0	1	0	0	1	1	0	1	0	0	1	0	0	0	1	1	1	1
CLUE	GC1	1698	Men	White	24	0	1	0	0	1	1	1	1	1	1	1	1	1	1	0	1	1	0	1	1	1	0	1	0	0	1	1	0	1	1	1	1	1	1	1	1	1	1	0	1	1	1	0	0
CLUE	GC1	1699	Men	Not Reported	27	0	1	0	0	1	1	0	0	1	1	1	1	1	1	1	1	1	1	1	1	1	0	1	1	1	0	1	0	0	1	1	1	1	1	0	1	1	1	1	1	0	1	1	1
CLUE	GC1	1700	Men	White	30	0	1	1	0	1	0	1	1	1	1	1	1	1	1	1	1	1	0	1	1	1																					1	0	1
CLUE	GC1	1701	Women	White	24	0	1	0	1	0	0	1	0	0	1	1	1	1	1	0	1	1	0	0	1	1	0	1	1	1	1	0	1	0	1	0	1	0	1	0	1	1	1	1	0	1	1	0	1
CLUE	GC1	1702	Women	White	28	0	1	1	1	1	1	1	1	1	1	1	1	1	1	1	1	1	0	1	1	1	0	0	1	1	1	1	1	1	1	1	1	0	1	1	0	1	1	1	1	1	1	1	0
CLUE	GC1	1703	Women	White	22	1	1	1	0	1	1	0	1	0	1	1	1	0	1	0	1	0	0	1	1	1	0	1	1	1	1	0	1	0	0	0	1	0	1	1	1	1	1	1	1	1	1	1	1
CLUE	GC1	1704	Women	White	25	0	1	0	1	1	1	1	1	0	1	0	1	1	1	1	1	0	0	0	1	1	0	1	1	1	1	1	1	1	0	1	1	1	1	1	1	1	1	1	1	1	1	1	1
CLUE	GC1	1705	Men	Asian	26	0	1	1	1	1	1	1	0	1	1	0	1	0	1	0	1	1	0	0	0	1	0	1	1	0	1	0	0	1	1	1	1	1	1	1	1	1	1	0	0	1	1	1	1
CLUE	GC1	1706	Men	White	35	0	1	1	1	1	1	1	1	1	1	1	1	1	1	1	0	1	0	1	1	1	1	1	1	1	1	1	1	0	1	1	0	1	1	1	1	1	1	1	1	1	1	1	0
CLUE	GC1	1707	Men	Multiracial	29	0	1	0	1	1	1	1	1	0	0	0	1	0	1	1	1	0	0	0	0	1	0	1	1	1	1	0	0	1	1	1	1	1	1	1	1	0	1	1	1	1	1	1	1
CLUE	GC1	1708	Women	White	16	1	1	1	0	0	1	0	1	1	0	1	1	0	1	1	1	0	0	0	0	1	0	1	0	1	1	0	0	1	0	1	1	0	1	1	1	0	1	1	0	0	1	1	1
CLUE	GC1	1709	Women	White	20	1	1	0	1	1	1	1	1	0	1	1	1	1	1	1	1	0	0	0	0	1	0	0	0	1	0	0	1	0	0	1	1	1	1	1	0	0	1	0	1	0	1	0	1
CLUE	GC1	1710	Men	White	31	0	0	1	0	1	1	1	0	1	1	1	1	1	0	0	0	0	0	1	1	1	0	1	1	0	1	1	0	0	0	1	1	0	1	1	1	1	1	1	1	1	1	0	1
CLUE	GC1	1711	Men	White	33	0	1	0	0	1	1	1	1	1	1	1	1	1	0	1	1	1	0	1	1	1	0	1	1	1	1	1	0	1	1	1	1	1	1	1	1	1	0	1	1	1	1	1	1
CLUE	GC1	1712	Women	Black	19	1	1	1	0	0	1	1	1	0	0	0	0	1	1	1	0	1	1	1	0	0	0	0	0	1	1	1	0	1	0	0	1	1	1	1	0	0	1	0	0	0	1	0	1
CLUE	GC1	1713	Men	White	26	0	1	1	1	1	0	1	1	1	1	1	1	1	1	1	1	1	0	1	0	1	1	1	1	1	1	1	1	1	1	0	1	1	1	1	1	0	1	1	1	1	1	1	1
CLUE	GC1	1714	Women	White	20	1	1	1	1	1	1	1	1	0	1	1	0	1	1	0	1	1	1	1	1	1	0	1	0	1	1	0	1	1	1	1	1	1	1	1	1	0	1	1	0	1	1	1	1
CLUE	GC1	1715	Men	White	27	0	1	0	1	1	1	1	0	1	1	1	1	1	1	1	1	1	0	1	1	1	0	1	0	1	0	1	0	1	0	0	0	0	1	0	1	0	1	0	0	1	1	0	1
CLUE	GC1	1716	Men	White	22	1	1	1	1	1	1	1	1	1	1	1	1	1	1	1	1	1	0	1	1	1	0	1	0	1	1	0	0	1	0	1	1	1	1	1	1	1	1	0	0	1	1	1	1
CLUE	GC1	1717	Women	White	24	0	1	1	0	0	0	0	1	1	0	1	1	1	1	1	1	0	0	1	1	1	1	1	0	1	1	1	0	1	1	1	1	1	1	1	0	0	1	0	0	0	1	0	1
CLUE	GC1	1718	Women	White	24	0	1	0	1	1	0	1	0	0	1	1	1	1	0	1	1	1	0	1	0	1	1	0	0	1	1	1	0	1	1	1	1	1	0	1	0	1	0	0	1	1	0	0	1
CLUE	GC1	1719	Men	White	30	0	1	1	1	1	1	1	1	1	1	1	1	1	1	1	1	0	0	1	1	1	1	1	1	1	1	0	1	1	1	1	1	1	1	1	1	0	1	1	1	0	1	1	1
CLUE	GC1	1720	Men	White	28	0	1	1	1	1	1	1	1	1	1	1	1	1	1	1	1	0	0	1	1	1	1	1	1	1	1	1	0	0	0	1	1	1	1	1	1	1	1	1	1	0	1	0	1
CLUE	GC1	1721	Men	White	25	0	1	0	1	1	1	1	1	1	0	1	1	1	1	1	1	1	0	1	1	1	0	1	1	1	1	0	0	0	1	1	1	0	1	0	1	1	1	1	1	1	1	1	1
CLUE	GC1	1722	Men	White	33	0	1	0	0	1	1	1	1	1	1	1	0	1	1	1	1	1	0	1	1	1	1	1	1	1	0	0	1	1	1	1	1	1	1	1	0	1	1	0	1	1	1	0	1
CLUE	GC1	1723	Women	White	31	0	1	0	1	1	1	1	1	1	1	1	1	1	1	1	1	1	0	1	1	1	0	1	1	1	1	1	0	0	1	1	1	1	1	1	1	1	1	0	0	1	1	1	1
CLUE	GC1	1724	Women	White	26	0	1	1	1	1	1	1	1	1	1	1	1	1	1	1	1	0	0	1	1	1	0	0	1	1	1	0	1	1	1	1	1	1	1	1	1	0	1	1	1	1	1	1	1
CLUE	GC1	1725	Women	White	23	1	1	1	1	1	1	1	1	1	1	1	1	1	1	1	1	0	0	0	1	1	0	1	1	1	1	0	0	0	0	1	1	1	1	1	1	1	1	0	1	1	1	1	1
CLUE	GC1	1726	Men	LatinX	27	0	1	0	1	1	1	1	1	1	1	1	1	1	1	1	1	1	0	1	1	1	0	0	1	1	1	1	0	1	1	1	1	1	1	1	1	1	0	1	1	1	1	1	1
CLUE	GC1	1727	Women	Black	21	1	1	0	0	1	1	1	1	0	1	1	1	1	1	1	1	0	0	1	1	1	0	0	0	1	1	0	0	0	1	0	1	0	1	0	1	1	1	0	0	0	1	0	1
CLUE	GC1	1728	Women	White	24	0	1	1	1	1	1	1	1	1	1	1	1	1	1	1	1	0	0	1	1	1	0	1	1	1	1	1	1	1	1	1	1	1	1	0	1	1	1	0	1	1	1	1	1
CLUE	GC1	1729	Women	White	20	1	1	1	0	1	0	1	0	1	0	1	1	0	1	1	0	1	0	0	0	1	0	1	0	1	1	1	1	0	1	1	1	0	1	1	1	1	1	1	1	1	1	1	1
CLUE	GC1	1730	Women	White	16	1	1	1	1	0	1	1	1	0	1	1	0	1	1	1	1	1	0	0	1	1	0	1	1	1	1	0	0	1	0	1	1	1	1	1	1	0	1	1	1	1	1	0	1
CLUE	GC1	1731	Men	White	35	0	1	1	1	1	1	0	1	1	1	1	1	1	1	1	1	1	1	1	1	1	1	1	1	1	0	1	1	0	1	1	1	1	1	1	1	1	1	1	1	1	1	1	1
CLUE	GC1	1732	Women	White	27	0	1	1	1	1	1	1	1	0	1	1	1	1	1	1	1	0	0	0	1	1	1	0	1	1	1	1	1	0	1	1	1	1	1	1	1	0	1	1	1	1	1	1	1
CLUE	GC1	1733	Women	White	22	1	1	1	0	1	1	1	1	1	1	1	1	1	1	1	1	0	0	1	1	1	0	0	0	1	1	1	0	1	1	1	1	1	1	0	0	1	1	1	1	0	1	1	1
CLUE	GC1	1734	Women	White	27	0	1	1	0	1	1	1	1	1	1	1	1	1	1	1	1	1	0	1	1	1	0	1	0	1	1	0	0	0	1	1	1	0	1	0	1	1	1	0	0	1	1	1	1
CLUE	GC1	1735	Men	Asian	27	0	1	1	0	0	1	1	1	1	1	1	0	0	1	1	0	0	0	1	1	1	0	1	0	1	1	1	1	1	1	1	1	1	1	1	1	1	1	0	1	1	1	1	1
CLUE	GC1	1736	Women	White	21	1	1	0	0	1	1	1	1	1	0	1	1	1	1	1	1	1	0	0	1	1	0	1	0	1	1	1	0	1	1	1	1	0	1	1	0	0	1	1	0	1	1	0	1
CLUE	GC1	1737	Women	White	29	0	1	1	1	1	1	1	0	1	1	1	1	1	1	1	1	0	0	1	1	1	1	1	1	1	1	1	1	0	1	1	1	1	1	1	1	0	1	0	1	1	1	1	1
CLUE	GC1	1738	Women	Asian	31	0
CLUE	GC1	1739	Women	White	25	0	1	1	1	1	1	1	1	1	1	1	1	1	1	1	1	0	0	0	1	0	0	1	0	1	0	0	0	1	0	1	1	1	1	0	0	1	0	0	0	1	1	1	1
CLUE	GC1	1740	Men	White	27	0	1	1	0	1	1	1	0	1	1	1	1	0	1	1	1	1	0	1	1	1	0	1	0	1	1	1	0	0	1	0	1	1	1	1	1	1	1	1	1	0	1	0	1
CLUE	GC1	1741	Men	White	28	0	1	0	1	1	1	1	1	0	1	1	1	1	1	1	1	0	0	1	1	1	1	1	1	1	1	1	1	0	0	1	1	1	1	1	1	1	1	1	1	1	1	1	1
CLUE	GC1	1742	Women	White	20	1	1	1	0	1	1	0	1	1	0	1	1	0	1	1	0	0	0	0	1	1	0	1	0	1	1	1	0	1	0	1	1	0	1	1	1	0	1	1	1	0	1	1	1
CLUE	GC1	1743	Women	White	29	0	1	1	0	1	1	1	1	1	1	1	1	1	1	0	1	1	0	1	1	1	0	1	0	1	1	1	0	0	1	1	1	0	0	1	0	1	1	1	1	0	1	1	1
CLUE	GC1	1744	Women	White	28	0	1	1	1	1	1	1	1	1	1	1	1	1	1	1	1	1	0	0	1	1	0	0	1	1	1	0	1	0	1	1	1	1	1	0	1	1	1	0	1	1	1	0	1
CLUE	GC1	1745	Women	White	27	0	0	1	1	1	1	1	1	1	1	1	1	1	1	1	0	1	0	1	1	1	1	1	1	1	1	1	0	1	1	1	1	0	1	1	1	1	1	1	1	1	1	0	1
CLUE	GC1	1746	Women	Asian	26	0	1	1	1	1	1	1	1	1	1	1	1	1	1	1	1	0	0	0	1	1	0	0	0	1	0	0	0	1	1	1	1	1	1	1	1	1	1	1	1	1	1	1	1
CLUE	GC1	1747	Men	White	23	1	1	1	1	1	1	1	1	0	1	1	1	1	1	1	1	1	0	1	1	1	0	1	1	1	1	0	0	1	1	1	1	1	1	1	1	0	1	1	0	0	1	1	1
CLUE	GC1	1748	Men	White	32	0	1	1	1	1	1	1	1	1	1	1	1	1	1	1	1	0	0	1	1	1	1	1	0	1	1	0	1	1	1	1	1	1	1	1	1	1	1	0	1	1	1	1	1
CLUE	GC1	1749	Women	White	30	0	1	1	1	1	1	1	1	1	1	0	1	1	1	1	0	1	0	1	1	1	0	1	0	1	1	1	0	0	0	0	1	1	1	1	1	1	1	1	1	0	1	1	1
CLUE	GC1	1750	Women	White	29	0	1	1	1	1	1	1	1	1	1	1	1	1	1	1	1	1	0	1	1	1	1	1	1	1	1	1	0	1	1	1	1	1	1	1	1	1	1	0	1	1	1	1	1
CLUE	GC1	1751	Women	White	28	0	1	1	1	1	1	1	1	1	1	1	1	1	1	1	1	1	0	1	0	1	1	0	0	1	1	1	1	1	1	1	1	1	1	1	1	1	1	1	1	1	1	1	1
CLUE	GC1	1752	Women	White	17	1	1	1	0	1	1	1	0	1	1	1	1	1	1	1	1	1	0	1	1	1	0	0	1	1	1	0	1	1	0	0	1	0	1	1	0	0	1	1	1	1	1	1	1
CLUE	GC1	1753	Women	Asian	28	0	1	1	1	1	1	1	1	0	0	1	1	1	1	1	1	0	0	1	1	1	0	1	1	1	1	1	1	0	0	0	1	1	1	1	1	1	1	0	0	1	1	1	1
CLUE	GC1	1754	Men	White	28	0	1	0	1	1	1	1	1	1	1	1	1	1	1	1	1	1	1	1	1	1	0	0	1	1	0	1	1	0	1	1	1	0	1	1	1	1	1	0	1	1	1	1	1
CLUE	GC1	1755	Men	White	25	0	0	0	1	1	1	1	1	1	1	1	1	0	1	1	1	1	0	1	0	1	0	1	0	1	1	1	1	0	1	1	1	1	1	1	0	1	1	0	1	1	1	1	1
CLUE	GC1	1756	Men	Black	27	0	1	1	1	1	1	1	1	1	1	1	1	1	1	1	1	1	0	1	1	1	1	1	0	1	1	0	0	1	1	1	1	1	1	1	0	1	1	1	1	1	1	1	1
CLUE	GC1	1757	Men	Multiracial	35	0	1	1	1	1	1	1	1	1	1	1	1	0	1	1	1	0	1	1	1	1	1	1	1	1	1	1	1	0	1	1	1	1	1	1	1	1	1	0	1	0	1	1	1
CLUE	GC1	1758	Men	White	28	0	1	1	1	1	1	1	1	1	1	1	1	1	1	1	1	1	0	1	1	1	1	1	0	1	1	1	1	1	1	1	1	1	1	1	0	1	0	1	0	1	1	1	1
CLUE	GC1	1759	Men	Asian	26	0	1	0	0	1	1	1	0	1	1	1	0	0	1	0	1	1	0	0	1	1	0	1	1	1	1	1	0	0	0	1	1	1	1	1	1	1	1	1	1	1	1	0	1
CLUE	GC1	1760	Men	White	28	0	1	1	1	1	1	1	1	1	1	1	1	1	1	1	1	1	0	0	1	1	1	1	1	1	1	0	0	1	1	1	1	1	1	0	1	1	1	0	1	1	1	0	1
CLUE	GC1	1761	Women	White	19	1	1	1	0	1	0	1	1	1	0	0	1	1	1	0	1	0	0	1	1	1	0	1	0	1	1	0	0	0	1	0	0	1	0	1	1	0	1	1	1	1	1	1	1
CLUE	GC1	1762	Men	LatinX	19	1	1	1	0	1	1	1	1	1	1	1	1	0	1	0	0	1	0	0	1	1	0	0	1	1	1	1	0	1	0	1	1	0	1	1	1	1	1	0	1	1	1	0	1
CLUE	GC1	1763	Men	White	28	0	1	1	0	1	1	1	1	1	1	1	1	1	1	1	1	0	0	1	1	0	1	1	1	1	1	1	0	1	1	0	1	1	1	1	0	0	1	1	1	1	1	1	1
CLUE	GC1	1764	Women	White	32	0	1	0	1	1	1	1	1	1	1	1	1	0	1	1	1	1	0	1	1	1	0	0	1	1	1	1	0	1	1	1	1	1	1	1	1	1	1	1	1	1	1	1	1
CLUE	GC1	1765	Women	LatinX	26	0	1	1	1	1	1	1	1	1	1	1	1	1	1	1	1	1	0	1	1	1	0	0	1	1	1	0	0	1	1	0	1	1	1	0	1	1	1	1	1	1	1	1	1
CLUE	GC1	1766	Men	White	27	0	0	1	0	1	1	0	1	0	0	1	1	1	1	0	1	1	0	0	1	1	0	0	0	1	0	1	1	1	1	1	1	1	1	1	1	1	1	1	0	1	1	0	1
CLUE	GC1	1767	Men	White	28	0	1	1	1	1	1	1	1	1	1	1	1	1	1	1	1	0	0	1	1	1	1	1	1	1	1	1	1	1	1	1	1	1	1	1	0	1	1	1	1	1	1	1	1
CLUE	GC1	1768	Men	White	30	0	1	0	0	1	1	1	1	1	1	1	1	1	1	1	1	1	0	1	1	1	1	1	1	1	1	1	1	1	1	1	1	1	1	1	1	1	1	1	1	1	1	1	1
CLUE	GC1	1769	Women	White	23	1	1	0	1	0	1	1	0	1	1	1	1	1	0	1	1	1	0	0	0	1	0	0	0	1	1	0	0	0	1	1	1	0	0	0	1	1	1	0	1	1	1	1	1
CLUE	GC1	1770	Women	White	26	0	1	1	0	1	1	1	1	0	1	1	1	1	1	0	1	1	1	0	1	1	0	1	0	1	0	1	0	0	0	1	1	0	1	0	1	1	1	1	1	0	1	1	1
CLUE	GC1	1771	Women	White	25	0	1	0	0	1	1	1	1	1	1	1	1	1	1	1	1	0	0	0	1	1	0	1	0	1	1	1	0	1	1	0	0	1	1	0	0	1	1	0	1	0	1	0	1
CLUE	GC1	1772	Women	Black	27	0	1	1	1	1	1	1	1	1	1	1	1	1	1	1	1	0	0	1	1	1	1	1	0	1	1	1		1	1	1	1	1	1	1	0	0	1	1	1	1	1	1	1
CLUE	GC1	1773	Women	White	30	0	1	1	1	1	1	1	1	1	0	1	1	0	1	0	1	1	0	0	1	1	0	1	1	1	1	0	0	1	1	1	1	0	1	1	1	0	1	0	1	1	1	1	1
CLUE	GC1	1774	Women	LatinX	29	0	1	1	0	1	1	1	1	1	1	1	1	1	1	1	1	1	0	1	1	1	0	1	1	1	1	1	0	0	0	1	0	1	1	1	1	1	1	1	1	1	1	0	1
CLUE	GC1	1775	Women	White	23	1	1	1	1	1	1	1	1	1	1	1	1	1	1	1	1	1	0	0	1	1	0	0	1	1	1	0	0	1	0	1	1	0	1	1	1	1	1	1	0	1	1	0	1
CLUE	GC1	1776	Women	White	26	0	0	0	1	1	1	1	1	0	1	1	1	1	1	1	1	0	0	1	1	1	0	1	0	1	1	1	1	1	1	1	1	1	1	1	0	1	1	1	0	0	1	0	1
CLUE	GC1	1777	Women	White	30	0	1	1	1	0	1	1	1	1	1	1	1	1	1	1	1	1	1	1	1	1	0	1	0	1	1	1	0	1	1	0	1	1	1	1	1	1	1	1	1	0	1	1	1
CLUE	GC1	1778	Men	White	27	0	1	1	1	1	1	1	1	1	1	1	1	1	1	1	1	1	0	1	1	1	0	1	1	0	1	0	0	0	1	1	1	1	1	1	0	0	1	1	1	0	1	1	1
CLUE	GC1	1779	Women	White	30	0	1	1	0	1	1	1	1	1	1	1	1	1	1	1	1	1	0	1	1	1	1	1	1	1	1	1	1	0	1	1	1	1	1	1	0	1	1	1	1	1	1	1	1
CLUE	GC1	1780	Women	White	29	0	1	1	0	1	1	1	1	1	1	1	1	1	1	1	1	1	0	1	1	1	1	1	1	1	1	1	0	1	1	1	1	1	1	1	1	0	1	1	1	1	1	1	1
CLUE	GC1	1781	Men	White	34	0	1	1	1	1	0	1	1	1	1	1	1	0		1	1	0	1	1	0	1	1	1	1	1	1	1	0	1	1	1	1	1	1	1	1	1	1	1	1	0	1	1	1
CLUE	GC1	1782	Women	White	21	1	1	0	1	1	1	1	1	1	1	1	1	1	1	0	1	1	0	0	1	1	0	1	1	1	1	1	1	1	0	1	0	1	1	1	1	1	1	0	1	1	1	1	1
CLUE	GC1	1783	Women	White	23	1	1	1	0	1	0	1	1	0	0	1	1	0	1	1	0	1	0	1	1	0	1	1	1	1	1	1	1	0	1	0	1	0	0	1	0	1	1	1	1	1	1	1	1
CLUE	GC1	1784	Women	White	22	1	1	1	0	0	1	1	1	1	1	1	1	0	1	1	1	1	0	0	1	1	0	1	0	1	1	0	0	1	1	1	1	0	1	1	1	0	1	0	1	1	1	1	1
CLUE	GC1	1785	Men	White	24	0	1	0	0	1	1	1	1	1	1	1	0	1	1	1		1	0	1	0	1	1	1	0	1	1	1	1	1	1	0	1	0	0	0	1	0	0	1	1	1	1	1	1
CLUE	GC1	1786	Women	Asian	28	0	1	1	1	1	1	1	1	1	1	1	1	1	1	1	1	1	0	1	1	1	0	1	1	1	1	0	1	1	1	1	1	1	1	1	1	1	1	1	1	1	1	1	1
CLUE	GC1	1787	Women	White	26	0	1	1	0	1	1	1	1	0	1	1	1	1	1	1	1	1	1	1	1	1	0	1	1	1	1	0	0	1	0	0	1	1	1	1	1	0	1	0	1	1	1	1	1
CLUE	GC1	1788	Women	White	25	0	1	1	1	1	1	1	1	1	1	1	1	0	1	1	1	0	1	1	1	1	0	1	1	1	1	0	0	1	1	1	1	1	1	1	1	1	1	1	1	1	1	1	1
CLUE	GC1	1789	Women	White	30	0	1	0	1	1	1	1	1	1	1	1	1	1	1	0	1	1	0	1	0	1	1	1	1	1	1	0	1	1	1	1	1	1	1	1	1	1	1	1	1	1	1	1	1
CLUE	GC1	1790	Women	White	27	0	1	1	1	1	1	1	1	0	0	1	0	1	1	0	1	1	0	0	1	1	0	1	1	1	1	1	1	1	1	1	1	1	1	0	1	0	1	1	1	0
CLUE	GC1	1791	Men	White	25	0	1	1	1	1	1	1	1	1	1	1	1	1	1	1	1	0	0	1	1	1	0	0	0	1	1	1	0	0	1	1	1	1	1	1	1	1	1	1	1	1	1	1	1
CLUE	GC1	1792	Men	White	31	0	1	1	1	1	1	1	1	0	1	1	1	0	0	1	0	0	0	1	1	1	0	1	0	1	1	1	0	1	1	0	1	1	1	1	0	1	1	1	1	1	1	1	1
CLUE	GC1	1793	Women	Asian	27	0	1	1	1	1	1	1	1	1	1	1	1	1	1	1	1	0	0	0	1	1	0	0	0	1	1	0	0	1	0	0	1	1	1	1	1	0	1	1	0	1	1	0	1
CLUE	GC1	1794	Women	Multiracial	20	1	1	1	0	1	1	1	1	1	1	1	1	1	1	1	1	0	0	0	1	1	0	1	1	1	1	0	0	0	1	0	1	0	0	0	0	1	1	1	1	1	1	1	1
CLUE	GC1	1795	Men	Not Reported	30	0	1	1	1	1	1	1	1	1	1	1	1	1	1	1	1	1	1	1	1	1	1	0	1	1	1	1	0	1	1	1	1	1	1	1	1	1	0	1	1	1	1	1	1
CLUE	GC1	1796	Women	White	25	0	1	1	1	1	1	0	1	1	0	1	0	1	1	1	1	1	0	1	1	1	0	0	0	1	1	1	1	1	0	1	1	1	1	0	0	1	1	1	1	1	1	0	1
CLUE	GC1	1797	Women	Asian	27	0	1	0	1	1	1	1	1	1	1	1	0	1	1	1	1	1	0	1	1	1	1	1	1	1	1	1	0	1	1	1	1	1	1	1	1	0	1	1	0	1	1	0	1
CLUE	GC1	1798	Men	White	32	0	1	1	1	1	1	1	1	1	1	1	1	1	0	1	1	1	0	1	1	1	1	1	0	1	1	1	0	0	1	1	1	1	1	1	1	1	1	0	1	1	1	1	1
CLUE	GC1	1799	Women	White	28	0	1	1	1	1	1	1	1	0	1	1	1	0	1	1	1	1	0	1	1	1	0	1	1	1	1	0	0	0	0	1	1	1	1	1	0	1	1	0	0	1	1	0	1
CLUE	GC1	1800	Men	White	31	0	1	0	1	1	1	1	1	1	1	1	0	1	1	0	1	1	0	0	1	1	1	1	0	1	0	1	0	0	1	0	0	0	1	0	0	0	1	1	0	1	0	0	1
CLUE	GC1	1801	Women	White	30	0	1	1	0	1	1	1	1	1	1	1	1	1	1	0	1	1	0	0	1	1	0	1	0	1	1	0	0	0	0	0	0	0	1	0	0	1	1	0	0	0	1	0	1
CLUE	GC1	1802	Women	White	23	1	1	1	0	1	1	1	1	0	1	1	1	1	1	0	1	1	0	0	1	0	0	1	1	1	1	0	1	0	0	0	1	1	1	1	1	1	1	0	0	0	1	1	1
CLUE	GC1	1803	Men	White	29	0	1	0	1	1	1	1	1	0	1	1	1	0	1	1	1	0	0	1	1	1	1	1	1	1	1	1	1	1	1	1	1	1	1	1	1	0	1	0	0	0	1	0	1
CLUE	GC1	1804	Women	White	27	0	1	1	1	1	1	1	1	1	1	1	0	1	1	0	1	1	0	0	1	1	0	1	0	1	1	0	1	1	0	0	1	0	1	1	0	0	1	1	0	0	1	1	1
CLUE	GC1	1805	Women	White	22	1	1	1	1	0	1	1	0	1	1	1	1	1	1	1	0	0	0	0	1	1	0	1	0	1	1	0	1	0	1	1	1	0	1	1	1	1	1	0	1	1	0	1	0
CLUE	GC1	1806	Men	White	28	0	1	1	1	1	1	1	1	1	1	1	1	1	1	0	1	1	0	1	1	1	1	1	0	1	0	0	0	0	1	1	0	0	0	1	0	1	1	0	1	1	1	1	1
CLUE	GC1	1807	Women	White	25	0	1	1	0	1	1	1	0	1	1	1	1	0	1	0	1	0	0	0	1	1	0	1	1	1	0	1	0	0	0	1	1	1	1	1	1	1	1	0	1	1	1	1	1
CLUE	GC1	1808	Women	LatinX	28	0	1	0	1	1	1	1	1	1	1	1	0	1	1	1	1	1	0	1	1	1	1	1	1	1	1	1	1	1	1	1	1	0	1	1	0	1	1	1	1	1	1	1	1
CLUE	GC1	1809	Women	White	26	0	1	1	1	1	0	0	1	1	1	1	0	0	0	0	0	1	0	0	0	1	0	0	0	1	1	1	0	0	0	0	1	0	1	1	1	0	0	0	0	0	1	0	1
CLUE	GC1	1810	Women	Asian	26	0	1	0	1	1	1	1	1	1	1	1	1	1	1	1	1	1	0	0	1	1	0	1	0	1	0	1	0	1	0	0	1	0	1	1	1	1	0	0	1	1	1	0	1
CLUE	GC1	1811	Men	White	28	0	0	1	0	1	1	1	1	1	0	0	1	0	1	1	1	1	0	0	1	1	1	1	1	0	1	1	1	0	1	1	1	1	1	1	1	0	1	0	1	1
CLUE	GC1	1812	Women	White	27	0	1	0	0	0	1	1	1	0	1	1	1	1	1	0	1	0	0	1	0	1	0	0	0	0	1	1	0	0	0	0	0	1	0	0	0	0	1	0	0	0	1	0	1
CLUE	GC1	1813	Men	White	26	0	1	1	1	1	1	1	1	1	1	1	1	1	1	1	1	1	1	1	1	1	0	1	0	1	1	1	0	0	1	1	1	0	1	0	1	0	1	1	1	1	1	1	1
CLUE	GC1	1814	Men	Black	31	0	1	0	1	1	1	1	0	1	1	1	1	1	1	1	1	0	0	1	1	1	0	0	1	1	1	1	1	1	1	1	0	1	1	1	0	1	1	0	0	0
CLUE	GC1	1815	Men	Asian	33	0	1	0	1	1	1	1	1	1	1	1	0	1	1	1	1	1	0	0	1	1	0	1	1	1	1	0	0	1	1	0	1	1	1	1	1	1	1	0	1	1	1	1	1
CLUE	GC1	1816	Men	White	25	0	1	1	1	1	1	1	1	1	1	0	1	1	1	1	1	1	0	1	1	1	0	1	0	1	0	0	1	0	0	1	0	1	1	0	1	1	1	0	0	0	1	0	1
CLUE	GC1	1817	Men	White	27	0	0	1	1	1	1	1	1	0	1	0	1	0	0	1	1	1	0	0	0	1	1	1	1	1	1	1	0	0	0	0	0	0	1	1	0	0	0	1	0	0	1	0	1
CLUE	GC1	1818	Men	White	30	0	1	1	1	1	1	1	1	1	1	1	1	1	1	1	1	0	0	1	1	1	1	0	1	1	1	1	0	0	1	1	1	0	1	0	0	1	1	0	1	0	1	1	1
CLUE	GC1	1819	Women	White	28	0	1	1	1	1	1	1	1	0	1	1	1	1	1	1	1	0	0	0	1	1	1	1	1	1	1	1	1	1	0	1	1	0	1	1	1	0	0	1	1	0	1	0	1
CLUE	GC1	1820	Men	White	28	0	1	0	1	1	1	1	1	1	1	1	1	0	1	0	1	0	1	1	1	1
CLUE	GC1	1821	Men	White	26	0	1	1	1	1	1	1	1	1	1	1	1	1	1	0	1	1	0	0	1	1	0	1	1	1	1	1	0	0	0	1	1	0	1	1	1	1	1	1	1	1	1	0	1
CLUE	GC1	1822	Men	White	28	0	1	1	1	1	1	1	0	1	1	1	1	1	1	1	1	1	0	0	1	1	0	1	1	1	1	1	1	1	0	1	1	1	1	1	1	1	1	0	1	1	1	0	1
CLUE	GC1	1823	Women	White	25	0	1	1	1	1	1	1	0	1	1	0	0	0	1	0	1	1	0	1	0	1	0	1	0	0	0	0	1	0	0	0	1	0	1	0	1	1	0	0	0	0	1	0	1
CLUE	GC1	1824	Women	Not Reported	28	0	1	1	1	0	1	1	0	0	1	1	1	1	1	1	1	0	0	1	1	1	0	1	0	1	0	0	1	1	0	0	1	0	0	1	0	0	1	0	0	0	1	1	1
CLUE	GC1	1825	Men	White	27	0	1	1	0	1	1	1	0	1	1	1	1	1	1	1	1	0	0	1	1	1	0	1	1	1	1	1	1	0	1	1	1	1	1	1	0	1	1	0	0	0	0	0	0
CLUE	GC1	1826	Women	White	24	0	0	0	1	1	1	1	0	1	1	1	1	1	1	1	0	0	0	1	1	1	0	1	1	1	1	1	0	1	0	0	0	1	1	1	1	1	1	1	0	0	1	0	1
CLUE	GC1	1827	Men	White	33	0	1	1	1	1	1	1	1	0	1	1	1	1	1	0	1	1	0	1	1	1	1	1	0	1	1	1	1	1	1	1	1	1	1	1	1	0	1	1	1	1	1	1	1
CLUE	GC1	1828	Women	LatinX	27	0	1	0	0	1	1	1	1	1	1	0	1	0	1	0	1	1	1	0	1	1	0	1	1	1	1	0	1	0	1	0	1	1	1	1	1	1	1	1	1	1	1	1	1
CLUE	GC1	1829	Men	White	34	0	1	1	1	1	1	1	1	1	1	1	1	1	1	1	1	0	0	1	1	1	1	1	1	1	1	1	0	0	1	1	1	1	1	0	1	0	1	1	1	1	1	0	1
CLUE	GC1	1830	Women	White	30	0	1	1	1	1	1	1	1	1	1	1	1	1	1	1	1	1	0	0	1	1	1	1	1	1	1	1	0	1	1	1	1	1	1	1	1	1	1	1	1	1	1	1	1
CLUE	GC1	1831	Men	White	30	0	1	1	1	1	1	1	1	1	1	1	1	1	1	1	1	1	0	1	1	1	0	1	1	1	1	1	0	1	0	1	1	0	1	1	1	1	1	1	1	1	1	1	1
CLUE	GC1	1832	Women	White	31	0	1	1	0	1	1	1	1	1	1	1	1	1	1	1	1	0	1	0	0	0	1	1	0	1	1	0	0	1	1	1	1	1	1	1	1	1	1	0	0	0	0	0	1
CLUE	GC1	1833	Men	White	24	0	1	1	1	1	1	1	1	1	1	1	1	1	1	0	1	0	0	1	1	1	1	1	1	1		1	0	0	1	1	0	0	1		1	1	1	0	0	0	1	1	1
CLUE	GC1	1834	Men	White	27	0	1	1	1	1	1	1	1	1	1	1	1	1	1	1	1	0	0	0	1	0	1	1	1	1	1	1	1	0	1	1	1	1	1	1	1	1	1	0	1	1	1	0	1
CLUE	GC1	1835	Women	White	23	1	0	1	0	0	1	1	1	1	1	1	1	0	1	0	1	1	1	0	1	1	0	0	1	1	1	0	0	1	0	0	0	0	0	0	0	0	1	0	0	1	1	0	1
CLUE	GC1	1836	Women	White	25	0	1	1	1	1	1	1	0	0	1	1	0	1	1	1	1	1	0	0	1	1	0	0	1	1	1	1	0	1	0	1	0	1	1	0	1	1	1	0	1	1	1	1	1
CLUE	GC1	1837	Men	White	30	0	1	1	1	1	1	1	1	1	1	1	1	1	1	1	1	1	0	1	1	0	1	1	1	1	1	1	0	0	1	1	1	0	1	1	1	0	1	1	1	1	1	1	1
CLUE	GC1	1838	Men	Multiracial	30	0	1	1	1	1	0	0	1	0	1	1	0	1	1	0	1	0	0	1	1	1	0	1	1	1	1	1	0	0	1	1	1	0	1	1	1	1	1	1	1	0	1	0	1
CLUE	GC1	1839	Women	Asian	33	0	1	1	1	1	1	1	1	1	1	1	1	1	1	1	1	1	0	1	1	1	1	1	1	1	1	1	1	1	1	1	1	1	1	1	1	1	1	1	1	1	1	1	1
CLUE	GC1	1840	Women	White	27	0	0	1	1	1	1	1	1	1	1	1	1	1	1	0	1	1	0	0	1	1	0	1	1	1	1	1	0	0	0	1	1	1	1	0	0	1	1	0	1	1	1	1	1
CLUE	GC1	1841	Men	LatinX	25	0	1	1	0	1	1	1	1	0	0	1	1	1	1	1	1	0	0	0	1	1	0		0	1	1	0	1	1	0	0	1	0	1	1	0	1	1	1	1	0	1	1	1
CLUE	GC1	1842	Men	White	34	0	1	1	1	1	1	1	1	1	1	1	1	1	1	1	1	0	0	1	1	1	1	1	0	1	1	1	1	1	1	1	1	1	1	1	1	1	1	1	1	1	1	1	1
CLUE	GC1	1843	Women	Asian	25	0	1	1	0	1	1	1	0	0	0	1	1	1	1	0	1	0	0	0	1	0	0	1	0	0	1	1	0	0	0	0	0	0	0	0	0	0	1	0	0	0	0	0	0
CLUE	GC1	1844	Men	White	25	0	1	0	1	1	1	1	0	0	1	1	0	0	1	0	1	0	0	0	0	1	0	0	0	1	0	1	0	0	0	0	1	1	1	1	1	0	0	0	0	1	1	0	1
CLUE	GC1	1845	Men	White	30	0	1	1	1	1	1	1	1	0	1	1	1	1	1	1	1	0	0	1	1	0	0	1	1	1	1	1	0	0	1	1	1	1	1	1	1	1	1	0	1	1	1	1	1
CLUE	GC1	1846	Women	White	19	1	1	1	1	0	1	0	1	0	0	1	1	1	1	1	1	1	0	0	0	1	0	0	0	1	0	0	0	0	0	1	1	0	0	0	1	0	0	0	1	0	1	0	1
CLUE	GC1	1847	Men	White	27	0	1	1	1	1	1	1	1	1	1	1	1	1	1	1	1	1	0	1	1	0	0	1	1	1	1	1	1	1	0	0	1	0	1	0	0	1	1	0	0	0	1	0	1
CLUE	GC1	1848	Women	White	26	0	1	1	1	1	0	1	1	0	1	1	1	1	1	1	1	1	0	0	1	0	1	1	1	1	1	1	0	1	1	1	1	1	0	1	1	0	1	1	1	1	1	0	1
CLUE	GC1	1849	Women	White	30	0	1	1	1	1	1	1	1	1	1	1	1	1	1	1	1	1	0	1	1	1	1	1	1	1	1	1	1	1	1	1	1	0	1	1	1	1	1	0	1	1	1	1	1
CLUE	GC1	1850	Women	White	21	1	1	1	1	0	1	1	0	0	1	1	1	0	1	1	1	0	0	0	0	1	0	0	0	1	1	0	1	0	0	0	0	1	1	1	1	1	1	0	1	1	1	0	1
CLUE	GC1	1851	Men	White	30	0	1	1	1	1	1	1	1	1	1	1	1	1	1	0	1	0	1	1	1	1	1	1	1	1	1	0	1	0	1	1	1	1	1	1	1	0	1	1	1	1	1	1	1
CLUE	GC1	1852	Women	Multiracial	28	0	1	1	0	1	1	1	1	1	1	1	1	1	1	1	1	0	1	0	1	1	0	1	0	1	1	1	1	1	1	1	1	1	1	1	1	1	1	1	1	1	1	0	1
CLUE	GC1	1853	Men	Asian	28	0	1	1	1	1	1	1	1	1	1	1	1	0	1	1	1	1	0	0	1	1	1	1	1	1	1	1	0	1	1	1	1	0	1	1	1	1	1	1	1	1	1	0	1
CLUE	GC1	1854	Men	White	27	0	1	1	1	1	1	0	1	0	1	1	1	0	1	1	1	1	0	1	1	1	1	1	0	1	1	1	0	1	0	1	1	0	1	0	1	0	1	1	1	1	1	0	1
CLUE	GC1	1855	Men	White	28	0	1	0	1	1	1	1	1	0	1	1	1	0	1	1	1	0	0	1	1	1	1	1	0	1	1	0	1	1	1	0	1	1	1	1	1	0	1	0	1	0	1	1	1
CLUE	GC1	1856	Women	Not Reported	28	0	1	0	1	1	1	1	1	1	1	1	1	0	1	1	1	0	0	0	1	1	1	0	1	1	1	1	1	1	1	1	1	1	1	1	1	1	1	0	1	1	1	1	1
CLUE	GC1	1857	Men	White	24	0	1	0	0	1	1	1	1	1	1	1	1	0	1	1	0	1	0	1	1	1	1	1	1	1	1	1	1	0	0	1	1	0	1	1	0	0	1	1	1	1	1	1	1
CLUE	GC1	1858	Women	Asian	25	0	1	1	1	1	1	1	1	1	1	1	1	1	1	1	1	1	0	0	1	1	0	1	1	1	1	1	0	1	1	1	1	1	1	1	1	0	1	0	1	1	1	1	1
CLUE	GC1	1859	Men	White	27	0	1	1	1	1	1	1	1	1	1	1	1	1	1	1	1	1	0	0	1	1	1	1	1	1	1	1	1	1	1	1	1	1	1	1	1	1	1	0	1	1	1	1	1
CLUE	GC1	1860	Men	White	30	0	1	0	1	1	1	1	1	0	1	0	0	0	1	0	1	0	0	0	1	0	0	1	1	1	1	0	0	1	1	1	1	1	0	1	0	1	1	0	0	0	1	0	1
CLUE	GC1	1861	Women	LatinX	25	0	1	0	1	1	1	1	1	0	1	1	1	0	1	0	1	1	0	0	1	1	0	1	1	1	1	1	1	1	0	1	1	1	1	1	0	1	1	1	0	1	1	1	1
CLUE	GC1	1862	Men	White	27	0	1	1	1	1	1	1	1	1	1	1	1	0	1	1	1	1	1	1	1	1	0	1	1	1	1	1	1	0	1	1	1	1	1	1	1	0	1	0	1	1	1	0	1
CLUE	GC1	1863	Women	White	30	0	1	1	0	1	1	1	1	0	1	1	1	1	1	1	1	0	0	1	0	1	0	1	0	1	1	1	0	1	1	1	1	1	0	0	0	1	1	1	0	1	1	0	1
CLUE	GC1	1864	Men	Not Reported	28	0	1	1	1	1	1	1	1	1	1	1	1	0	1	1	0	1	1	1	1	1	1	1	1	1	1	1	1	1	0	0	1	1	1	1	1	0	1	0	1	1	1	0	1
CLUE	GC1	1865	Men	Multiracial	28	0	1	0	1	0	1	1	1	1	1	1	1	0	1	0	1	0	0	0	0	1	0	1	0	0	1	0	0	0	1	0	0	0	1	1	1	0	1	1	1	1	1	0	1
CLUE	GC1	1866	Women	White	27	0	1	1	1	1	1	1	1	1	1	1	1	1	1	1	1	1	0	1	1	1	1	1	0	1	1	1	0	1	1	1	1	1	0	1	1	1	1	1	1	1	1	1	1
CLUE	GC1	1867	Men	White	27	0	1	1	1	0	1	1	1	1	1	1	1	1	1	0	1	1	0	0	1	1	0	1	1	1	1	1	0	1	1	1	1	1	1	0	1	1	1	1	1	0	1	0	1
CLUE	GC1	1868	Women	White	30	0	1	0	1	0	1	1	1	0	1	1	1	1	1	0	1	0	0	0	1	1	0	1	0	1	0	1	0	0	0	1	1	1	0	1	0	0	1	1	1	0	1	0	1
CLUE	GC1	1869	Women	Multiracial	23	1	1	1	0	1	1	1	1	1	1	1	1	1	1	1	1	1	0	1	1	1	0	1	0	1	1	1	0	0	0	1	1	0	1	0	1	1	1	0	1	1	1	1	1
CLUE	GC1	1870	Men	White	25	0	1	1	0	1	1	1	1	1	1	1	1	1	1	1	1	1	0	1	1	1	1	1	1	1	1	0	0	0	0	1	1	0	1	1	1	1	1	1	1	1	1	1	1
CLUE	GC1	1871	Men	White	19	1	1	1	1	1	0	1	1	1	1	1	1	0	1	0	0	0	0	0	1	0	0	1	0	1	0	0	0	1	1	1	1	1	0	1	0	0	1	1	1	1	1	0	1
CLUE	GC1	1872	Men	White	28	0	1	1	1	1	1	1	1	1	1	1	1	1	1	1	1	1	0	1	1	1	1	1	1	1	1	1	0	0	0	1	1	0	1	1	1	0	1	1	1	1	1	1	1
CLUE	GC1	1873	Men	White	28	0	1	1	1	1	1	1	1	1	1	1	1	1	1	1	1	1	0	1	1	1	1	1	1	1	1	1	0	1	1	1	1	1	1	1	1	0	1	1	1	1	1	1	1
CLUE	GC1	1874	Men	White	26	0	1	1	0	1	1	1	0	1	1	1	1	1	1	1	1	0	0	0	0	1	1	1	0	1	1	0	0	1	0	1	1	0	1	1	1	1	1	1	1	1	1	1	1
CLUE	GC1	1875	Women	White	24	0	1	1	1	1	1	1	1	1	1	1	1	1	1		1	1	0	1	1	1	0	1	1	1	0	0	0	0	0	0	1	0	1	1	0	1	0	0	0	1	1	1	1
CLUE	GC1	1876	Women	White	25	0	1	1	0	1	1	1	1	1	1	1	0	0	1	0	1	1	0	0	0	1	0	1	1	1	1	1	1	1	0	1	1	0	1	1	1	1	1	1	0	0	1	1	1
CLUE	GC1	1877	Women	White	34	0	1	1		1	1	1	1	1	1	1	1	1	1	1	1	0	0	1	1	1	1	1	0	1	1	1	1	1	0	1	1	1	1	1	1	1	1	1	1	1	1	1	1
CLUE	GC1	1878	Men	Black	33	0	1	1	1	1	1	1	0	1	1	1	1	1	1	0	1	0	0	0	1	1	0	1	1	1	1	0	1	0	1	0	1	1	1	1	1	0	1	1	0	0	1	1	1
CLUE	GC1	1879	Women	White	28	0	1	1	0	1	0	1	1	0	1	0	1	0	1	1	1	0	0	0	0	1	0	1	1	1	1	1	0	1	1	1	1	1	1	1	1	1	1	1	1	0	1	1	1
CLUE	GC1	1880	Women	Multiracial	27	0	1	1	1	1	1	1	1	1	1	1	1	1	1	1	1	1	1	1	1	1	1	0	1	1	1	1	0	1	1	1	1	0	1	1	1	1	1	1	1	1	1	1	1
CLUE	GC1	1881	Women	White	21	1	1	1	0	1	1	1	1	1	0	0	0	1	1	1	0	1	1	0	0	0	0	1	0	1	1	0	1	1	0	1	0	0	1	0	1	1	1	0	0	0	1	0	1
CLUE	GC1	1882	Women	White	18	1	1	0	0	1	1	1	0	1	1	1	1	0	1	1	1	0	0	1	1	1	0	0	0	1	1	0	0	1	0	1	0	0	1	0	1	1	0	0	0	0	1	0	1
CLUE	GC1	1883	Women	White	30	0	1	1	0	1	1	1	1	1	1	1	1	1	1	1	1	1	0	0	1	1	0	1	1	1	1	0	1	0	1	1	1	1	1	1	1	0	1	1	1	1	1	1	1
CLUE	GC1	1884	Women	White	22	1	1	1	1	1	1	1	1	1	1	1	1	1	1	1	1	0	0	1	1	1	1	0	0	1	1	0	1	0	0	1	1	0	1	0	1	1	1	1	1	1	1	0	1
CLUE	GC1	1885	Men	Black	21	1	1	1	1	1	1	1	1	1	1	1	1	1	1	1	1	1	0	1	1	1	0	1	1	1	1	1	1	0	0	0	1	1	1	1	1	1	1	0	1	1	1	0	1
CLUE	GC1	1886	Women	Black	18	1	1	1	1	1	1	0	0	1	1	1	1	0	1	0	1	0	0	1	1	1	0	1	1	1	1	1	0	1	0	1	0	1	1	0	0	1	0	0	0	0	1	1	1
CLUE	GC1	1887	Women	White			1	0	1	0	1	1	0	1	1	1	1	1	1	1	1	1	0	0	0	1	0	1		1	0	0	0	1	0	1	0	0	1	0	1	0	1	0	1	0	1	1	1
CLUE	GC1	1888	Women	White	21	1	1	1	0	1	1	1	1	0	1	0	1	1	0	0	1	1	1	0	1	1	0	1	0	1	1	1	0	0	0	0	1	0	0	0	1	1	1	1	1	0	1	1	1
CLUE	GC1	1889	Men	White	33	0	1	1	1	1	1	1	1	1	1	1	1	1	1	1	1	0	1	1	1	1	1	1	1	1	1	1	0	1	1	1	1	1	1	1	1	1	1	1	1	1	1	0	1
CLUE	GC1	1890	Women	White	25	0	1	1	0	1	0	1	1	1	1	1	1	0	1	1	1	1	0	0	1	1	0	1	0	1	1	1	0	1	0	0	1	0	1	0	1	0	1	1	1	1	1	1	1
CLUE	GC1	1891	Women	White	25	0	1	1	0	1	1	1	1	1	0	1	1	1	1	0	1	1	0	0	1	1	0	1	1	1	0	1	1	0	0	1	1	0	1	1	1	1	0	0	0	0	1	0	1
CLUE	GC1	1892	Women	White	35	0	1	1	1	1	1	1	1	1	1	1	0	1	1	1	1	1	0	1	1	1	0	1	1	1	1	0	1	0	1	1	1	1	1	1	0	1	1	1	1	0	1	0	1
CLUE	GC1	1893	Women	White	26	0	1	1	1	1	0	1	1	0	1	1	1	0	1	0	1	1	0	0	1	1	0	1	0	1	0	0	1	0	1	1	0	1	1	1	1	1	0	0	0	1	1	1	0
CLUE	GC1	1894	Men	White	28	0	1	1	1	1	1	1	1	0	0	1	1	1	1	1	1	0	0	1	1	1	0	1	1	1	1	0	0	1	0	1	1	1	1	1	0	1	1	0	0	0	1	1	1
CLUE	GC1	1895	Women	White	32	0	1	1	1	1	1	1	1	0	1	1	1	1	1	1	1	0	0	1	1	1	1	0	1	1	1	1	0	1	1	1	1	1	1	1	1	1	1	1	1	1	1	0	1
CLUE	GC1	1896	Women	White	24	0	1	1	0	1	1	0	0	1	1	1	0	1	1	1	1	1	0	0	0	1	0	1	0	1	1	0	0	1	0	1	0	1	1	1	1	0	1	1	1	1	1	1	1
CLUE	GC1	1897	Women	White	19	1	1	0	1	1	1	1	0	1	1	1	1	1	1	1	1	0	0	1	1	1	0	0	0	1	1	0	0	0	0	1	1	0	0	0	1	1	1	0	0	1	1	0	1
CLUE	GC1	1898	Men	White	27	0	1	1	1	1	1	1	1	1	1	1	1	1	1	1	1	1	0	1	1	1	0	1	1	1	1	0	0	1	1	1	1	0	1	1	1	0	1	1	1	0	1	1	1
CLUE	GC1	1899	Women	Not Reported	28	0	1	1	1	1	1	1	1	1	1	1	1	1	1	1	1	1	0	1	1	1	0	1	1	1	1	1	1	1	1	1	1	0	1	1	1	0	1	1	1	1	1	1	1
CLUE	GC1	1900	Women	White	30	0	1	1	1	1	1	1	1	1	1	1	1	1	1	1	1	0	0	0	0	1	1	1	1	1	1	0	1	1	1	1	1	0	1	0	1	1	1	1	1	1	1	1	1
CLUE	GC1	1901	Women	White	33	0	1	1	1	1	1	0	1	0	1	1	1	1	1	0	1	0	0	1	1	1	0	1	1	1	1	1	1	1	1	1	1	1	1	1	0	1	1	1	1	1
CLUE	GC1	1902	Women	White	26	0	1	1	0	0	0	1	0	1	1	0	1	0	1	0	1	0	0	0	0	1	0	1	0	1	0	0	0	0	0	0	1	1	1	0	0	0	1	1	0	0	0	0	1
CLUE	GC1	1903	Men	White	32	0	1	1	1	1	1	1	1	1	1	1	1	1	1	1	1	0	0	1	1	1	1	1	1	1	1	1	1	1	1	1	1	1	1	1	1	0	1	1	1	1	1	0	1
CLUE	GC1	1904	Women	White	27	0	1	1	1	1	1	1	1	1	1	1	1	1	1	0	1	1	0	0	1	1	0	1	1	1	1	1	0	1	0	1	1	1	1	1	1	1	1	0	0	1	1	1	1
CLUE	GC1	1905	Women	White	23	1	1	1	1	1	1	1	1	1	1	1	1	1	1	1	1	0	0	0	1	1	0	1	1	1	1	0	1	1	1	1	1	0	1	0	0	0	1	0	0	1	1	0	1
CLUE	GC1	1906	Men	Asian	25	0	1	0	1	1	1	1	1	0	1	1	1	1	1	1	0	0	0	1	1	1	0	1	1	1	1	1	0	0	0	0	1	0	1	1	1	1	1	1	1	1	1	1	1
CLUE	GC1	1907	Men	White	33	0	1	1	1	1	1	1	1	1	1	1	1	1	1	0	1	1	0	1	1	1	1	1	1	1	1	1	1	0	1	1	1	1	1	1	1	1	1	1	1	1	1	0	1
CLUE	GC1	1908	Men	LatinX	26	0	1	1	1	0	0	1	1	1	1	1	1	1	1	0	1	0	1	0	1	1	1	1	1	1	1	1	1	1	1	1	1	0	1	0	1	0	0	1	1	1	1	0	1
CLUE	GC1	1909	Men	Asian	33	0	1	1	1	1	1	1	1	0	1	1	1	1	1	1	1	0	0	1	1	1	0	1	1	1	1	1	0	0	1	1	1	1	1	1	0	1	1	1	1	1	1	1	1
CLUE	GC1	1910	Men	White	32	0	1	1	0	1	1	1	1	0	1	1	1	0	1	1	1	1	0	0	1	1	1	1	1	1	1	1	0	1	1	1	1	1	1	1	1	1	1	1	1	1	1	1	1
CLUE	GC1	1911	Women	White	27	0	1	1	1	1	1	1	1	1	1	1	1	1	1	1	1	1	0	1	1	1	0	1	1	1	1	1	0	0	0	1	1	1	1	1	1	1	1	1	1	1	1	1	1
CLUE	GC1	1912	Women	White	27	0	1	1	1	1	1	1	1	1	1	1	1	1	1	1	1	1	0	1	0	1	0	1	1	0	1	1	1	1	0	1	1	0	1	1	1	1	1	1	1	1	1	1	1
CLUE	GC1	1913	Women	White	18	1	1	1	1	1	1	1	1	0	0	0	1	1	1	1	0	1	0	0	1	0	0	0	0	1	1	0	0	1	0	0	0	0	1	0	1	1	1	1	0	1	1	0	1
CLUE	GC1	1914	Women	Not Reported	24	0	1	1	1	1	1	0	1	1	1	1	1	1	0	0	1	1	0	0	1	1	0	1	1	1	0	0	0	1	0	1	0	1	1	1	1	1	1	0	0	0	0	0	1
CLUE	GC1	1915	Men	LatinX	27	0	1	0	1	0	0	1	0	1	0	1	1	0	1	1	1	1	0	0	0	1	0	1	0	1	1	1	0	1	0	1	0	1	1	1	0	0	1	0	0	1	1	0	1
CLUE	GC1	1916	Men	White	32	0	1	1	1	1	1	1	1	1	1	1	1	1	1	1	0	0	0	1	1	0	1	1	1	1	1	1	0	0	1	1	1	0	1	1	1	0	1	0	1		1	0	1
CLUE	GC1	1917	Men	LatinX	28	0	0	0	1	1	1	1	1	0	0	1	1	0	0	1	1	0	1	0	1	1	0	1	1	1	1	0	0	1	1	1	1	0	1	1	0	0	1	1	1	0	1	1	1
CLUE	GC1	1918	Men	White	26	0	1	1	0	1	1	1	1	1	1	1	1	0	1	1	1	1	0	0	0	1	0	1	1	1	1	1	1	0	0	1	1	1	1	1	1	0	1	1	1	1	1	0	1
CLUE	GC1	1919	Women	White	21	1	1	1	0	1	1	1	1	1	1	1	1	1	1	0	0	1	0	1	1	1	0	1	1	1	1	0	0	0	0	1	1	1	0	1	1	0	1	1	1	1	1	1	1
CLUE	GC1	1920	Women	White	20	1	1	1	1	0	1	0	1	0	1	1	0	1	0	0	0	0	0	1	1	1	0	1	1	0	0	0	0	0	0	0	1	0	1	0	1	1	1	0	1	1	1	0	1
CLUE	GC1	1921	Women	White	24	0	1	1	1	1	1	1	1	1	1	1	1	0	0	1	1	1	0	0	1	1	0	1	0	1	1	0	0	1	0	0	1	0	1	0	1	1	0	0	1	0	1	0	1
CLUE	GC1	1922	Men	White	33	0	1	0	1	1	1	1	1	1	1	1	1	1	1	1	1	1	0	0	0	1	1	1	1	1	1	1	1	1	1	1	1	1	1	1	1	1	1	1	1	1	1	1	1
CLUE	GC1	1923	Women	White	25	0	1	1	0	0	1	1	1	1	0	1	0	1	1	0	0	1	0	0	1	1	0	1	0	1	0	0	0	0	1	1	1	1	1	0	0	1	0	1	1			1	1
CLUE	GC1	1924	Women	Multiracial	26	0	1	1	1	1	1	1	1	1	1	1	1	1	1	1	1	1	0	1	1	1	1	1	1	1	1	1	1	0	1	1	1	1	1	1	1	1	1	1	1	1	1	1	1
CLUE	GC1	1925	Men	White	30	0	1	1	1	1	1	1	1	1	1	1	1	1	1	1	1	1	0	1	0	1	1	1	0	1	1	0	0	1	1	0	1	1	1	1	1	1	1	1	1	1	1	1	1
CLUE	GC1	1926	Men	LatinX	28	0	1	1	1	1	1	1	1	0	1	1	1	1	1	1	1	1	1	1	0	1	1	0	1	1	1	0	1	1	1	0	1	1	1	1	1	1	1	1	1	1	1	1	1
CLUE	GC1	1927	Men	White	27	0	1	0	1	1	1	1	1	1	1	1	1	1	1	1	1	1	0	1	1	1	1	1	0	1	0	1	0	0	1	0	1	0	1	0	1	1	1	1	1	1	1	1	1
CLUE	GC1	1928	Women	White	29	0	1	1	0	1	1	1	1	1	1	1	1	1	1	0	1	1	0	1	1	1	0	1	0	1	1	1	1	1	1	1	1	1	1	1	0	1	1	1	1	1	1	1	1
CLUE	GC1	1929	Women	White	35	0	1	1	1	1	1	1	1	1	1	1	1	1	1	1	1	1	1	1	1	1	1	1	1	1	1	1	1	1	1	1	1	1	1	1	0	1	1	1	1	1	1	1	1
CLUE	GC1	1930	Women	Black	26	0	0	1	1	1	1	1	1	0	1	1	1	1	1	0	1	0	0	1	1	1	0	0	1	1	1	1	1	1	1	0	1	1	1	1	1	1	1	1	1	1	1	1	1
CLUE	GC1	1931	Women	Asian	30	0	1	1	1	1	1	0	1	1	1	1	1	1	1	1	1	0	0	0	1	1	1	1	1	1	1	1	0	1	0	1	1	0	1	1	1	1	1	1	1	1	1	1	1
CLUE	GC1	1932	Women	Not Reported	26	0	1	1	1	0	1	1	1	1	1	0	1	1	1	1	1	1	0	1	1	1	0	1	0	1	1	1	0	1	1	1	1	1	1	1	1	0	1	0	1	0	1	1	1
CLUE	GC1	1933	Women	White	26	0	1	1	0	1	1	1	1	1	1	1	1	1	1	1	1	1	0	0	1	1	0	1	1	1	1	0	0	1	1	1	1	1	1	0	0	0	1	0	1	1	1	1	1
CLUE	GC1	1934	Women	Multiracial	29	0	1	1	1	1	1	1	1	1	1	1	1	0	1	1	1	0	1	0	1	1	0	1	1	1	1	1	0	1	0	1	1	1	1	0	1	1	1	1	1	1	1	1	1
CLUE	GC1	1935	Women	White	26	0	1	1	1	1	1	1	1	1	1	1	1	1	1	1	1	1	0	1	1	1	1	1	1	1	0	1	0	1	0	1	1	0	1	1	1	1	1	0	1	1	1	1	1
CLUE	GC1	1936	Women	White	18	1	1	1	0	0	1	1	1	0	0	1	1	1	1	0	0	1	0	0	1	1	0	1	1	1	1	0	0	0	0	1	0	0	1	1	1	0	1	1	0	0	1	0	1
CLUE	GC1	1937	Women	White	21	1	1	1	1	1	1	1	1	0	0	1	1	0	0	1	1	0	0	1	0	1	0	0	1	1	0	0	1	1	0	1	1	0	0	0	0	1	0	0	1	1	1	0	1
CLUE	GC1	1938	Men	Not Reported	27	0	1	1	1	1	1	1	1	1	1	1	1	1	1	1	1	1	0	1	1	1	1	1	1	1	1	1	1	1	1	1	1	1	1	1	1	1	1	1	1	1	1	1	1
CLUE	GC1	1939	Women	White	24	0	0	0	0	1	1	0	1	1	1	1	0	1	1	0	1	0	0	0	1	1	0	1	0	1	1	0	1	1	0	1	1	0	0	0	1	1	0	0	0	1	1	1	1
CLUE	GC1	1940	Women	Not Reported	22	1	1	0	0	1	1	1	1	0	1	1	0	1	1	0	0	1	0	0	1	1	0	1	0	0	1	0	1	0	0	1	1	1	0	0	0	1	0	1	1	1	1	0	1
CLUE	GC1	1941	Men	White	30	0	1	1	1	1	1	1	1	1	1	1	1	1	0	1	1	1	0	1	1	1	1	1	1	1	1	1	1	1	1	1	1	1	1	1	1	0	1	0	1	1	1	1	1
CLUE	GC1	1942	Men	Black	28	0	1	0	1	1	1	1	1	1	1	1	1	0	1	1	1	0	0	0	1	1	0	1	1	1	1	0	0	0	1	1	1	0	1	1	1	1	1	0	0	1	1	0	1
CLUE	GC1	1943	Women	White	30	0	1	0	1	1	1	1	1	1	1	1	1	1	1	1	1	1	0	1	0	1	1	1	1	1	1	1	0	0	1	1	1	1	1	1	1	1	1	1	1	1	1	1	1
CLUE	GC1	1944	Women	White	29	0	1	0	0	1	1	1	0	1	1	1	1	1	1	1	1	0	0	0	0	1	1	0	1	1	1	1	0	0	0	0	1	1	1	1	1	0	1	1	0	1
CLUE	GC1	1945	Women	White	25	0	1	1	1	1	1	0	0	1	0	0	1	0	1	0	1	0	0	0	0	0																					0	0	1
CLUE	GC1	1946	Men	White	33	0	1	1	1	1	1	1	1	1	1	1	0	1	1	1	1	0	1	1	1	1	1	1	1	1	1	1	1	1	1	1	1	1	1	1	1	1	1	1	1	1	1	1	1
CLUE	GC1	1947	Men	White	31	0	1	1	0	1	1	1	1	1	1	1	1	1	1	1	1	0	0	1	1	1	0	1	1	1	1	1	0	1	1	1	1	0	1	1	1	1	1	1	1	1	1	1	1
CLUE	GC1	1948	Men	White	35	0	1	1	1	1	1	1	1	1	1	1	1	1	1	1	1	1	0	1	1	1	1	1	1	1	1	0	0	1	0	1	1	1	1	1	1	1	1	1	1	1	1	1	1
CLUE	GC1	1949	Women	LatinX	24	0	1	0	0	1	1	1	0	0	0	1	1	1	1	1	0	1	0	0	1	1	0	1	0	1	1	1	0	1	0	1	1	1	1	0	1	0	1	0	0	0	1	1	1
CLUE	GC1	1950	Women	Multiracial	26	0	1	0	0	1	1	1	0	1	1	0	0		1	0	1	0	1	0	0	1	0	1	0	0	1	0	0	0	0	1	0	0	0	0	1	0	1	0	0	1	0		1
CLUE	GC1	1951	Women	International			1	1	0	1	1	1	1	1	1	1	1	1	1	0	1	1	0	1	1	1	0	1	1	1	1	0	1	0	1	0	1	1	1	1	0	1	1	1	0	1	1	0	1
CLUE	GC1	1952	Men	International	25	0	1	0	1	1	1	1	0	1	1	1	1	1	1	1	1	1	0	1	1	1	0	1	0	1	1	0	0	0	0	0	1	1	1	1	1	1	1	0	1	1	1	0	1
CLUE	GC1	1953	Women	White	30	0	1	0	1	1	1	1	1	1	1	1	1	1	1	0	1	0	0	0	1	1	1	1	0	1	1	1	0	1	0	1	1	1	1	1	1	1	1	1	1	1	1	1	1
CLUE	GC1	1954	Women	White	19	1	1	1	0	0	1	1	1	0	0	1	0	1	1	0	1	0	0	0	1	1	0		0	0	0	0	0	0	0	0	1	0	1	0	0	0	0	0	0	0	1	0	0
CLUE	GC1	1955	Women	White	16	1	1	1	0	0	1	0	1	1	1	1	1	0	1	0	0	1	0	0	1	1	0	1	0	1	0	1	1	0	0	1	1	1	1	0	0	1	1	0	0	0	1	0	1
CLUE	GC1	1956	Men	White	33	0	1	0	1	1	1	1	1	1	1	1	1	1	1	1	1	1	0	1	1	1	1	1	0	1	1	0	1	0	0	0	1	1	0	0	0	1	1	1	1	1	1	0	1
CLUE	GC1	1957	Men	LatinX	30	0	1	1	0	1	0	1	1	0	1	1	1	1	1	0	1	0	0	0	0	1	1	1	0	1	1	1	0	0	0	1	0	1	1	1	1	1	1	1	1	0	1	1	0
CLUE	GC1	1958	Women	Asian	28	0	1	1	1	1	1	1	1	1	1	1	1	0	1	1	1	1	0		1	1	0	1	1	1	1	1	1	1	1	1	1	0	1	1	1	0	1	0	0	1	1	1	1
CLUE	GC1	1959	Women	White	30	0	1	1	1	1	1	1	1	0	1	1	1	1	1	1	1	1	0	1	1	1	1	0	1	0	0	1	0	0	0	1	1	0	1	0	1	1	1	0	1	0	1	1	1
CLUE	GC1	1960	Men	LatinX	26	0	1	1	1	0	1	1	0	0	1	0	0	0	0	0	1	0	0	0	1	1	0	1	0	1	1	0	0	0	0	1	1	1	1	0	1	1	1	1	0	0
CLUE	GC1	1961	Men	White	27	0	1	1	1	1	1	1	0	1	1	1	1	0	1	0	1	1	0	0	0	1	0	1	0	1	0	1	0	0	0	0	0	1	0	0		1	1	1	0	0	1	1	1
CLUE	GC1	1962	Women	White	28	0	0	0	0	1	0	1	1	1	1	1	1	1	1	1	1	1	0	1	1	1	0	1	1	1	1	0	0	1	0	1	1	1	1	0	1	1	1	0	1	1	1	1	1
CLUE	GC1	1963	Women	White	30	0	1	1	1	1	1	1	1	1	1	1	1	1	1	1	1	0	0	1	1	0	0	1	1	1	1	1	0	1	0	1	1	0	1	1	1	1	1	1	1	1	1	0	1
CLUE	GC1	1964	Men	International			1	1	1	1	1	1	1	1	1	1	1	1	1	1	1	0	1	1	1	1	1	1	1	1	1	1	1	1	1	1	1	1	1	1	1	1	1	1	1	1	1	1	1
CLUE	GC1	1965	Men	Multiracial	27	0	1	1	0	1	1	1	1	1	1	1	0	0	1	1	1	0	0	0	1	1	0	1	1	1	1	0	0	1	1	1	1	1	1	1	1	1	1	1	1	1	1	1	1
CLUE	GC1	1966	Men	Asian	28	0	0	0	0	1	1	1	1	1	0	1	1	0	1	0	1	1	0	0	0	1	0	1	0	1	1	0	0	1	1	0	0	1	1	1	1	1	1	1	0	1	1	1	0
CLUE	GC1	1967	Men	LatinX	28	0	1	1	1	1	1	1	1	1	1	1	1	1	1	0	1	1	1	0	1	1	1	1	1	1	1	0	1	1	0	0	1	0	1	1	1	1	0	1	0	0	1	1	1
CLUE	GC1	1968	Women	Black	22	1	0	1	1	1	1	1	1	1	1	1	1	1	1	0	1	1	0	1	0	1	0	1	1	1	1	0	1	1	0	1	1	1	1	1	1	0	0	0	0	1	1	1	1
CLUE	GC1	1969	Men	Asian	30	0	1	1	1	1	1	1	1	0	1	1	0	1	1	1	1	1	0	1	0	0	0	1	0	0	0	1	0	0	0	0	0	0	1	1	1	1	0	0	1	1	1	0	0
CLUE	GC1	1970	Women	White	24	0	1	1	0	1	1	1	1	0	1	1	1	0	1	1	1	0	0	0	1	1	0	1	0	1	0	0	1	0	0	0	0	1	1	1	1	1	0	1	0	1	1	0	1
CLUE	GC1	1971	Men	White	27	0	0	1	0	1	1	1	1	1	1	1	1	1	1	1	1	1	0	1	1	1	0	1	0	1	0	0	0	1	0	1	1	1	1	0	1	0	1	0	0	0	1	1	1
CLUE	GC1	1972	Men	White	26	0	1	0	1	1	1	1	1	1	1	1	1	1	1	1	1	0	0	1	1	1	1	1	1	1	1	1	0	1	1	1	0	1	1	1	1	0	1	1	1	1	1	1	1
CLUE	GC1	1973	Men	White	26	0	0	1	0	1	1	1	1	0	1	0	1	0	1	0	1	1	0	1	1	1	0	1	1	1	1	0	0	1	1	0	1	1	1	0	1	1	0	0	0	1	1	0	1
CLUE	GC1	1974	Women	White	30	0	1	1	1	1	1	1	1	1	1	1	1	1	1	1	1	1	1	0	1	1	1	1	0	1	1	0	0	0	1	1	1	1	1	1	1	0	1	1	1	1	1	1	1
CLUE	GC1	1975	Men	Black	22	1	1	1	0	1	1	1	1	0	1	1	1	1	1	0	0	0	1	1	1	1	0	0	0	1	0	0	0	0	0	0	1	0	1	1	0	1	1	1	1	1	1	0	0
CLUE	GC1	1976	Men	White	28	0	1	0	1	1	1	1	1	1	1	1	1	1	1	0	1	0	0	1	1	1	0	1	0	1	1	1	0	0	1	0	1	1	1	1	1	0	1	1	1	1	1	1	1
CLUE	GC1	1977	Women	Asian	24	0	1	1	1	1	1	1	1	0	1	1	1	1	1	0	1	1	0	0	1	1	0	1	0	1	1	0	0	1	0	0	1	0	1	1	1	0	1	0	1	1	1	1	1
CLUE	GC1	1978	Women	Multiracial	22	1	1	0	1	1	1	0	1	0	0	0	1	0	1	1	1	0	0	0	0	1	1	1	0	0	1	0	0	0	1	1	0	0	1	0	0	0	1	1	0	0	0	1	1
CLUE	GC1	1979	Women	White	23	1	0	0	0	0	1	1	0	1	1	1	1	1	1	0	1	1	0	0	0	1	0	1	0	1	0	0	0	0	0	0	1	1	1	0	0	0	1	0	0	0	0	0	1
CLUE	GC1	1980	Men	White	33	0	1	1	1	1	1	1	1	1	1	0	1	1	1	0	1	0	0	1	1	1	1	1	1	1	1	1	0	1	1	1	1	0	1	1	0	1	1	1	1	1	1	1	1
CLUE	GC1	1981	Men	Multiracial	27	0	1	1	1	1	1	1	1	1	1	0	1	0	1	1	1	0	0	1	1	1	0	1	0	0		0	0	0	1	0	1	0	1	1	0	1	1	1	0	1	1	1	1
CLUE	GC1	1982	Men	Black	25	0	0	1	1	1	1	1	0	1	1	1	1	0	1	0	1	1	0	0	1	1	0	0	1	1	0	0	0	0	1	0	1	0	0	0	1	0	1	1	1	0	1	1	1
CLUE	GC1	1983	Men	White	25	0	1	1	1	1	1	1	0	1	1	1	1	0	1	1	1	1	0	0	1	1	0	1	0	1	1	0	0	0	1	0	1	0	1	1	1	1	1	1	1	1	1	1	1
CLUE	GC1	1984	Women	White	35	0	1	0	1	1	1	1	1	1	1	1	1	1	1	1	1	1	0	0	1	1	0	1	1	1	1	1	0	1	1	1	1	1	1	1	1	1	1	1	1	1	1	0	1
CLUE	GC1	1985	Men	White	32	0	1	1	1	1	1	1	1	1	1	1	1	1	1	1	1	1	0	1	1	1	1	1	1	1	1	1	0	0	1	1	1	1	1	1	1	1	1	1	1	1	1	0	1
CLUE	GC1	1986	Men	White	29	0	1	0	1	1	1	1	0	1	1	1	1	1	1	1	1	0	0	1	1	1	1	1	1	1	1	1	0	0	0	1	1	0	1	1	0	1	1	1	1	1	1	1	1
CLUE	GC1	1987	Women	White	25	0	1	0	0	1	0	1	1	0	1	1	1	0	0	1	0	1	0	0	1	1	0	0	0	1	0	1	1	1	1	1	1	0	0	1	1	0	0	0	0	1	0	0	1
CLUE	GC1	1988	Men	White	27	0	1	1	1	1	1	1	0	1	1	0	1	1	1	1	1	1	0	1	1	1	0	1	0	1	1	1	1	0	0	1	1	1	1	1	1	1	1	1	1	0	1	0	1
CLUE	GC1	1989	Women	White	27	0	1	1	0	1	1	1	1	1	1	0	1	1	1	1	1	0	0	1	1	1	0	1	1	1	1	1	0	1	1	0	1	1	1	1	1	1	1	1	1	1	1	1	1
CLUE	GC1	1990	Women	White	32	0	1	1	1	1	1	1	1	1	1	1	1	1	1	1	1	1	0	0	1	1	1	1	1	1	1	1	0	1	1	1	1	1	1	1	1	0	1	0	1	1	1	1	1
CLUE	GC1	1991	Women	LatinX	28	0	1	1	1	1	1	1	1	1	1	1	1	1	1	1	1	1	0	1	1	1	0	1	1	1	1	1	1	0	1	1	1	1	1	1	1	0	1	1	1	1	1	0	1
CLUE	GC1	1992	Men	Asian	35	0	1	0	1	1	1	1	0	1	1	1	1	0	1	1	1	0	0	0	1	1	1	1	1	1	1	1	0	1	1	0	1	1	1	1	0	1	0	0	1	1	1	0	1
CLUE	GC1	1993	Men	White	29	0	1	1	1	1	1	1	1	1	1	1	1	1	1	1	1	1	0	1	1	1	1	0	1	1	1	1	0	1	1	1	1	1	1	1	0	1	1	0	1	1	1	1	1
CLUE	GC1	1994	Men	White	30	0	1	1	1	1	1	1	0	1	1	1	1	1	1	0	0	1	0	0	1	1	1	1	1	1	1	1	1	1	1	1	1	1	1	1	1	0	1	1	1	1	1	0	1
CLUE	GC1	1995	Women	Not Reported	25	0	1	1	1	1	1	1	1	1	1	1	1	1	1	1	1	0	0	1	1	1	0	1	1	1	1	1	1	1	0	1	1	0	1	0	1	1	1	0	1	1	1	1	1
CLUE	GC1	1996	Men	LatinX	31	0	1	1	1	1	1	1	1	1	1	1	1	1	1	1	1	1	0	0	1	1	1	1	1	1	1	1	0	1	1	1	1	1	1	1	1	1	1	1	1	0	1	1	1
CLUE	GC1	1997	Women	White	34	0	1	1	1	1	1	1	1	1	1	1	1	1	1	0	1	0	0	0	1	1	1	1	1	1	1	0	1	0	0	1	1	1	1	1	1	0	1	1	1	1	1	1	1
CLUE	GC1	1998	Men	Multiracial	26	0	1	1	1	1	1	1	0	1	1	1	1	1	1	1	1	1	0	1	1	1	1	1	1	1	1	0	0	1	1	1	1	1	1	1	1	0	1	1	1	1	1	1	1
CLUE	GC1	1999	Men	White	35	0	1	0	1	1	1	1	1	1	1	1	1	1	1	1	1	1	0	1	1	1	1	1	1	1	1	1	1	1	1	1	1	1	1	1	1	1	1	0	1	1	1	1	1
[truncated: 401 more rows]
[truncated: 30 more columns]
